# Supplementary material for: Genome-Wide Identification and Functional Investigation of 1-Aminocyclopropane-1-carboxylic Acid Oxidase (ACO) Genes in Cotton
Source: Plants (Basel). 2021 Aug 18;10(8):1699. doi: 10.3390/plants10081699 (PMC8402218; doi:10.3390/plants10081699)
Supplement: Supplementary file 1 [file plants-10-01699-s001.zip › Supplementary files/Supplementary Table S1.xlsx]

## Sheet: Sheet1
Table S1. Information of ACO genes in cotton
Gene ID	ACO gene name	Protein Length (aa)	Molecular Weight (Da)	pI	GRAVY	Sub Group
GH_A01G0032	GhACO197_At	363	40934.6	5.2	-0.258	4
GH_A01G0060	GhACO196_At	337	38098.3	5.11	-0.35	4
GH_A01G0061	GhACO194_At	337	38067.3	5.17	-0.342	4
GH_A01G0311	GhACO314_At	324	36870.2	5.37	-0.249	4
GH_A01G0352	GhACO67_At	324	37534.9	7.19	-0.368	2
GH_A01G0354	GhACO63_At	359	40079.7	6.01	-0.243	2
GH_A01G0358	GhACO59_At	311	35299.7	6.23	-0.331	2
GH_A01G0359	GhACO58_At	339	38243.8	6.11	-0.293	2
GH_A01G0360	GhACO56_At	338	38583.9	5.88	-0.393	2
GH_A01G0371	GhACO323_At	313	35661.5	5.61	-0.298	4
GH_A01G0418	GhACO160_At	356	40334.2	5.3	-0.218	3
GH_A01G0574	GhACO107_At	357	40750.9	5.77	-0.279	3
GH_A01G0722	GhACO217_At	363	40748.5	5.12	-0.391	4
GH_A01G1373	GhACO167_At	354	40284.2	5.39	-0.407	3
GH_A01G2340	GhACO130_At	289	32363.3	6.8	-0.305	3
GH_A01G2457	GhACO109_At	344	38566.3	7.96	-0.14	3
GH_A02G0396	GhACO92_At	365	40729.4	5.69	-0.326	2
GH_A02G0397	GhACO91_At	361	40993.8	5.77	-0.432	2
GH_A02G0398	GhACO93_At	383	43715.4	6.48	-0.36	2
GH_A02G0402	GhACO98_At	365	40781.5	5.62	-0.33	2
GH_A02G0403	GhACO89_At	361	40944.1	6.4	-0.374	2
GH_A02G0775	GhACO177_At	336	38156.8	5.91	-0.388	3
GH_A02G0776	GhACO174_At	345	38593.1	6.04	-0.121	3
GH_A02G1231	GhACO172_At	367	42028	5.77	-0.406	3
GH_A02G1439	GhACO274_At	318	36057.5	4.98	-0.145	4
GH_A02G1448	GhACO275_At	318	36091.5	4.98	-0.15	4
GH_A02G1469	GhACO265_At	314	35630.7	5.53	-0.303	4
GH_A02G1493	GhACO19_At	379	43213.3	6.07	-0.312	1
GH_A02G1809	GhACO201_At	360	40646.9	8.36	-0.334	4
GH_A03G1296	GhACO219_At	375	42402	6.47	-0.261	4
GH_A03G1387	GhACO74_At	364	41010.7	7.11	-0.467	2
GH_A04G0255	GhACO285_At	306	34448.1	5.36	-0.196	4
GH_A04G0258	GhACO287_At	312	35205.1	6.22	-0.344	4
GH_A04G0261	GhACO290_At	322	36952.4	5.15	-0.231	4
GH_A04G0262	GhACO291_At	322	36515.8	5.56	-0.255	4
GH_A04G0264	GhACO288_At	329	37915.4	5.14	-0.282	4
GH_A04G0265	GhACO289_At	322	36542.8	5.18	-0.266	4
GH_A04G0268	GhACO286_At	318	36070.5	5.22	-0.226	4
GH_A04G0269	GhACO282_At	321	36687.4	6.42	-0.271	4
GH_A04G0272	GhACO283_At	313	35785	5.84	-0.3	4
GH_A04G0871	GhACO12_At	387	43580	6.5	-0.187	1
GH_A04G1025	GhACO136_At	377	41935.6	5.51	-0.263	3
GH_A05G0882	GhACO215_At	366	41034.2	5.74	-0.155	4
GH_A05G1340	GhACO262_At	325	36688.9	5.32	-0.303	4
GH_A05G1688	GhACO223_At	376	42745.6	5.86	-0.432	4
GH_A05G1744	GhACO182_At	325	35802	6.37	-0.188	3
GH_A05G2225	GhACO22_At	348	38882.3	7.32	-0.318	1
GH_A05G2328	GhACO122_At	367	40977.1	8.18	-0.382	3
GH_A05G2391	GhACO302_At	324	36822.1	5.05	-0.244	4
GH_A05G3450	GhACO116_At	363	40469.7	5.53	-0.258	3
GH_A05G3674	GhACO138_At	726	81472.9	5.88	-0.268	3
GH_A05G3675	GhACO141_At	368	41972.2	6.37	-0.281	3
GH_A05G3676	GhACO142_At	361	40753.4	5.69	-0.313	3
GH_A05G4139	GhACO124_At	346	38968.6	6.4	-0.326	3
GH_A05G4140	GhACO126_At	376	42870	5.84	-0.368	3
GH_A06G0553	GhACO162_At	354	40298.2	5.39	-0.401	3
GH_A06G0554	GhACO163_At	336	38343.2	6.06	-0.366	3
GH_A06G0555	GhACO161_At	367	42051.2	5.81	-0.368	3
GH_A06G0566	GhACO133_At	333	37610.3	5.82	-0.19	3
GH_A06G0721	GhACO205_At	374	42220.1	5.06	-0.248	4
GH_A06G1602	GhACO332_At	254	29205.4	5.16	-0.307	4
GH_A06G1771	GhACO180_At	364	41458.3	6.03	-0.45	3
GH_A06G2150	GhACO298_At	322	36555	5.44	-0.195	4
GH_A06G2244	GhACO327_At	311	34812.9	6.12	-0.35	4
GH_A07G0112	GhACO178_At	360	40683.1	8.07	-0.307	3
GH_A07G0443	GhACO294_At	329	37853.3	5.04	-0.283	4
GH_A07G0464	GhACO309_At	323	36622.9	5.42	-0.287	4
GH_A07G0504	GhACO16_At	385	43219.6	6.89	-0.201	1
GH_A07G0717	GhACO191_At	313	34953.2	5.57	-0.145	4
GH_A07G0935	GhACO187_At	304	34611.4	5.95	-0.508	3
GH_A07G1409	GhACO321_At	350	40168.3	8.02	-0.217	4
GH_A07G1574	GhACO305_At	322	36789.3	5.64	-0.251	4
GH_A07G2040	GhACO231_At	363	40997	6.9	-0.393	4
GH_A07G2090	GhACO183_At	304	34609.4	5.79	-0.505	3
GH_A07G2391	GhACO84_At	341	38664.1	5.57	-0.302	2
GH_A07G2394	GhACO38_At	344	38439.1	6.71	-0.155	2
GH_A07G2395	GhACO36_At	316	35903.4	5.31	-0.342	2
GH_A08G0065	GhACO211_At	368	41423.3	5.43	-0.463	4
GH_A08G0441	GhACO316_At	268	30144.2	4.94	-0.376	4
GH_A08G0563	GhACO189_At	346	39465.3	7.26	-0.371	3
GH_A08G0665	GhACO32_At	306	34665.2	4.77	-0.444	2
GH_A08G1291	GhACO2_At	348	39497.1	6.49	-0.295	1
GH_A08G1323	GhACO8_At	337	38520.9	6.18	-0.378	1
GH_A08G1850	GhACO148_At	322	37067.9	5.47	-0.498	3
GH_A08G1928	GhACO210_At	339	37707	7.67	-0.251	4
GH_A08G2026	GhACO119_At	349	39737.8	5.89	-0.329	3
GH_A08G2163	GhACO45_At	379	43107.1	6.12	-0.288	2
GH_A08G2164	GhACO43_At	359	40124	5.81	-0.224	2
GH_A08G2165	GhACO41_At	319	36234.8	5.06	-0.291	2
GH_A08G2166	GhACO39_At	360	40689.3	5.94	-0.253	2
GH_A08G2169	GhACO29_At	374	42562.8	6.09	-0.322	2
GH_A08G2537	GhACO52_At	359	40296.2	5.63	-0.258	2
GH_A08G2538	GhACO54_At	331	37277.8	8.81	-0.315	2
GH_A08G2539	GhACO53_At	345	39629.2	5.51	-0.409	2
GH_A08G2736	GhACO293_At	316	36209.8	5.28	-0.178	4
GH_A09G0049	GhACO300_At	287	31988.6	4.88	-0.277	4
GH_A09G0469	GhACO306_At	323	36664.9	5.36	-0.23	4
GH_A09G0768	GhACO103_At	303	34444.2	5.65	-0.496	2
GH_A09G0769	GhACO106_At	327	36704.4	6.94	-0.113	2
GH_A09G0770	GhACO82_At	367	41037.2	5.89	-0.267	2
GH_A09G1031	GhACO268_At	311	35191.9	5.16	-0.32	4
GH_A09G1071	GhACO213_At	368	41404.3	5.35	-0.464	4
GH_A09G1249	GhACO47_At	319	36219.6	5.01	-0.304	2
GH_A09G1607	GhACO9_At	348	39973.2	5.31	-0.582	1
GH_A09G1815	GhACO111_At	350	39837.2	5.75	-0.31	3
GH_A09G1942	GhACO311_At	323	36732.1	5.44	-0.231	4
GH_A09G2462	GhACO94_At	330	37450	6.1	-0.288	2
GH_A09G2463	GhACO96_At	331	37130.6	8.87	-0.32	2
GH_A09G2464	GhACO100_At	303	34395.1	5.65	-0.495	2
GH_A09G2465	GhACO81_At	367	41059.4	6.52	-0.269	2
GH_A09G2466	GhACO79_At	324	37404.7	6.92	-0.382	2
GH_A09G2467	GhACO78_At	365	40728.5	5.66	-0.355	2
GH_A09G2469	GhACO76_At	365	40695.4	5.75	-0.371	2
GH_A09G2630	GhACO313_At	323	36703.1	5.35	-0.223	4
GH_A10G0148	GhACO225_At	352	39414.1	5.86	-0.239	4
GH_A10G0337	GhACO164_At	371	42104.2	5.19	-0.223	3
GH_A10G0338	GhACO154_At	363	41656.3	7.08	-0.561	3
GH_A10G0417	GhACO330_At	218	24870.4	5.4	-0.234	4
GH_A10G0650	GhACO261_At	347	39236.5	5.17	-0.29	4
GH_A10G0782	GhACO267_At	314	35491.8	6.02	-0.247	4
GH_A10G0783	GhACO270_At	314	35642.7	5.84	-0.341	4
GH_A10G0784	GhACO272_At	318	36057.5	4.98	-0.145	4
GH_A10G0785	GhACO296_At	327	37367.9	5.36	-0.252	4
GH_A10G0915	GhACO199_At	337	38253.5	5.25	-0.406	4
GH_A10G1777	GhACO127_At	327	36683.4	6.94	-0.083	3
GH_A10G2450	GhACO139_At	358	40849.3	5.9	-0.313	3
GH_A10G2626	GhACO114_At	384	43372.1	6.11	-0.317	3
GH_A11G0215	GhACO226_At	288	32052.6	5.87	-0.312	4
GH_A11G0425	GhACO228_At	254	28993.9	6.67	-0.124	4
GH_A11G1061	GhACO4_At	337	38837.2	5.8	-0.446	1
GH_A11G1343	GhACO86_At	345	39563.1	5.52	-0.417	2
GH_A11G1353	GhACO33_At	307	34783.3	4.75	-0.453	2
GH_A11G1599	GhACO185_At	300	33428.9	6	-0.273	3
GH_A11G1836	GhACO171_At	335	37933.5	5.96	-0.407	3
GH_A11G2670	GhACO277_At	327	37489.8	5.96	-0.472	4
GH_A11G2672	GhACO279_At	367	41852.6	5.79	-0.493	4
GH_A11G3319	GhACO65_At	350	39977.2	7.03	-0.357	2
GH_A12G0596	GhACO169_At	367	40809.1	5.48	-0.134	3
GH_A12G1135	GhACO13_At	310	35311.4	5.52	-0.433	1
GH_A12G1397	GhACO318_At	273	31046.3	5.68	-0.327	4
GH_A12G2305	GhACO150_At	340	38271.6	5.96	-0.274	3
GH_A12G2306	GhACO144_At	368	42157.1	5.82	-0.542	3
GH_A12G2309	GhACO145_At	340	38229.5	5.65	-0.245	3
GH_A12G2441	GhACO118_At	364	41530.2	8.15	-0.334	3
GH_A12G2657	GhACO6_At	341	38989.2	6.05	-0.449	1
GH_A13G0264	GhACO221_At	324	36201.7	9	-0.276	4
GH_A13G0517	GhACO28_At	358	40670.6	8.39	-0.394	1
GH_A13G0732	GhACO23_At	368	40735.4	7.01	-0.254	1
GH_A13G0733	GhACO26_At	357	40478.2	6.56	-0.341	1
GH_A13G1224	GhACO87_At	368	41552	5.57	-0.304	2
GH_A13G1786	GhACO324_At	329	37116.5	6.26	-0.343	4
GH_A13G1794	GhACO68_At	311	35321.8	6.23	-0.337	2
GH_A13G1795	GhACO71_At	332	37340	8.17	-0.249	2
GH_A13G1807	GhACO153_At	320	35066.2	6.37	-0.143	3
GH_A13G1827	GhACO50_At	317	35970.4	5.29	-0.371	2
GH_A13G1828	GhACO51_At	317	35891.3	5.28	-0.355	2
GH_A13G2248	GhACO203_At	363	40825.7	6.19	-0.285	4
GH_A13G2320	GhACO233_At	374	41956.8	5.66	-0.255	4
GH_A13G2321	GhACO234_At	341	39077.8	5.59	-0.401	4
GH_A13G2322	GhACO239_At	330	36771.2	6.41	-0.293	4
GH_A13G2323	GhACO240_At	327	36956.1	5.25	-0.193	4
GH_A13G2324	GhACO246_At	306	34908.8	4.88	-0.212	4
GH_A13G2325	GhACO242_At	402	45449.4	6.01	-0.152	4
GH_A13G2326	GhACO244_At	330	36756.2	5.88	-0.296	4
GH_A13G2327	GhACO237_At	314	35823.7	5.73	-0.347	4
GH_A13G2331	GhACO248_At	314	35700.4	5.59	-0.5	4
GH_A13G2332	GhACO251_At	318	35878.9	5.76	-0.332	4
GH_A13G2333	GhACO253_At	293	33373.4	5.25	-0.203	4
GH_A13G2336	GhACO249_At	297	33219.8	5.43	-0.336	4
GH_A13G2339	GhACO254_At	335	37735.6	5.17	-0.372	4
GH_A13G2340	GhACO256_At	311	35477.2	5.74	-0.351	4
GH_A13G2341	GhACO257_At	345	39047.2	5.6	-0.315	4
GH_A13G2405	GhACO49_At	359	40321.2	5.63	-0.261	2
GH_D01G0032	GhACO198_Dt	363	40862.7	5.79	-0.271	4
GH_D01G0057	GhACO195_Dt	337	37966.2	6.01	-0.274	4
GH_D01G0058	GhACO193_Dt	368	40958.9	6.11	-0.369	4
GH_D01G0295	GhACO315_Dt	311	35186.6	5.61	-0.181	4
GH_D01G0335	GhACO66_Dt	361	40779.5	6.27	-0.417	2
GH_D01G0337	GhACO62_Dt	522	59300.9	5.89	-0.285	2
GH_D01G0338	GhACO61_Dt	362	41081.2	7.02	-0.287	2
GH_D01G0340	GhACO60_Dt	345	39553.9	5.25	-0.382	2
GH_D01G0341	GhACO57_Dt	370	41994.7	5.91	-0.385	2
GH_D01G0359	GhACO322_Dt	313	35688.5	5.39	-0.294	4
GH_D01G0408	GhACO158_Dt	336	37141.5	6.27	-0.193	3
GH_D01G0409	GhACO159_Dt	335	38063.5	5.54	-0.394	3
GH_D01G0561	GhACO108_Dt	368	40986	6.28	-0.33	3
GH_D01G0720	GhACO216_Dt	363	40894.8	5.25	-0.39	4
GH_D01G1452	GhACO157_Dt	333	37919.3	6.03	-0.529	3
GH_D01G1453	GhACO156_Dt	322	37183.3	6.04	-0.477	3
GH_D01G1456	GhACO166_Dt	395	44657.9	7.17	-0.413	3
GH_D01G2418	GhACO129_Dt	369	42043.7	6.34	-0.295	3
GH_D01G2533	GhACO110_Dt	364	41447.2	5.44	-0.407	3
GH_D02G0417	GhACO90_Dt	365	40704.6	5.7	-0.319	2
GH_D02G0470	GhACO18_Dt	369	41970.2	5.97	-0.327	1
GH_D02G0473	GhACO17_Dt	379	43294.4	6.64	-0.38	1
GH_D02G0792	GhACO176_Dt	322	36953.2	6.33	-0.346	3
GH_D02G0794	GhACO175_Dt	331	37593.8	6.68	-0.238	3
GH_D02G1484	GhACO218_Dt	366	41118.2	5.81	-0.22	4
GH_D02G1542	GhACO73_Dt	383	43628.4	6.48	-0.328	2
GH_D03G0250	GhACO202_Dt	333	37231.8	6.63	-0.111	4
GH_D03G0716	GhACO173_Dt	333	37748.5	5.77	-0.174	3
GH_D03G0770	GhACO276_Dt	318	36091.5	4.98	-0.15	4
GH_D03G0774	GhACO264_Dt	315	35692.6	5.33	-0.381	4
GH_D03G0837	GhACO20_Dt	369	42035.2	5.85	-0.339	1
GH_D04G0239	GhACO125_Dt	351	39192.6	5.32	-0.221	3
GH_D04G0240	GhACO123_Dt	363	41695.3	6.48	-0.552	3
GH_D04G0667	GhACO143_Dt	361	41234.8	5.81	-0.239	3
GH_D04G0669	GhACO137_Dt	368	41830.9	6.28	-0.273	3
GH_D04G0711	GhACO115_Dt	333	38044.2	5.86	-0.347	3
GH_D04G1190	GhACO11_Dt	357	40588.4	6.23	-0.345	1
GH_D04G1356	GhACO135_Dt	333	38062.3	7.03	-0.36	3
GH_D05G0136	GhACO132_Dt	367	40836.9	6.65	-0.313	3
GH_D05G0874	GhACO214_Dt	367	42005.1	5.81	-0.358	4
GH_D05G1343	GhACO263_Dt	317	35950.4	7.01	-0.263	4
GH_D05G1719	GhACO222_Dt	352	39534.2	5.86	-0.25	4
GH_D05G1775	GhACO181_Dt	364	41005.6	5.29	-0.293	3
GH_D05G2251	GhACO21_Dt	358	40806.8	8.44	-0.404	1
GH_D05G2350	GhACO121_Dt	287	32499.1	5.89	-0.292	3
GH_D05G2410	GhACO303_Dt	298	34020.9	5.53	-0.463	4
GH_D05G3814	GhACO281_Dt	314	35696.8	5.52	-0.304	4
GH_D05G3815	GhACO284_Dt	287	32407	5.68	-0.422	4
GH_D06G0534	GhACO134_Dt	345	39253	5.61	-0.233	3
GH_D06G0698	GhACO206_Dt	339	37677	6.46	-0.22	4
GH_D06G1621	GhACO331_Dt	213	24306.9	5.67	-0.329	4
GH_D06G2184	GhACO299_Dt	312	35690.5	5.92	-0.462	4
GH_D06G2283	GhACO326_Dt	298	33215.1	4.9	-0.18	4
GH_D07G0119	GhACO179_Dt	365	41008.9	5.78	-0.285	3
GH_D07G0445	GhACO295_Dt	322	36498.1	5.68	-0.226	4
GH_D07G0465	GhACO308_Dt	323	36823.2	5.46	-0.329	4
GH_D07G0508	GhACO15_Dt	374	42613.8	5.67	-0.305	1
GH_D07G0703	GhACO192_Dt	322	36913.2	6.09	-0.298	4
GH_D07G0938	GhACO188_Dt	346	39369.1	6.95	-0.365	3
GH_D07G1398	GhACO320_Dt	364	41558.5	5.58	-0.328	4
GH_D07G1583	GhACO304_Dt	322	36706.2	5.48	-0.202	4
GH_D07G2032	GhACO230_Dt	352	40148.7	5.42	-0.499	4
GH_D07G2070	GhACO184_Dt	347	39383.6	6.3	-0.318	3
GH_D07G2337	GhACO37_Dt	379	43127.2	6.5	-0.367	2
GH_D07G2338	GhACO35_Dt	364	40558.3	7.71	-0.251	2
GH_D08G0460	GhACO317_Dt	323	36676	5.35	-0.224	4
GH_D08G0563	GhACO190_Dt	363	40823.3	5.09	-0.297	3
GH_D08G0664	GhACO31_Dt	372	42617.9	5.76	-0.329	2
GH_D08G1013	GhACO131_Dt	333	37789.3	6.43	-0.475	3
GH_D08G1216	GhACO7_Dt	348	39905	5.11	-0.573	1
GH_D08G1259	GhACO1_Dt	348	39379	6.34	-0.257	1
GH_D08G1867	GhACO147_Dt	351	39175.6	5.74	-0.245	3
GH_D08G1939	GhACO208_Dt	361	41401.6	5.82	-0.354	4
GH_D08G1940	GhACO207_Dt	337	38225.8	5.42	-0.233	4
GH_D08G1941	GhACO209_Dt	394	44351	7.28	-0.368	4
GH_D08G2039	GhACO120_Dt	374	42401.1	5.48	-0.325	3
GH_D08G2183	GhACO44_Dt	312	35518.9	5.31	-0.408	2
GH_D08G2184	GhACO42_Dt	370	42103.8	5.7	-0.382	2
GH_D08G2185	GhACO40_Dt	360	40631.2	5.75	-0.263	2
GH_D08G2186	GhACO30_Dt	379	43158.2	6.36	-0.398	2
GH_D08G2541	GhACO55_Dt	364	40564.3	7.21	-0.233	2
GH_D08G2732	GhACO292_Dt	293	32899.3	4.64	-0.206	4
GH_D09G0005	GhACO72_Dt	332	37384.1	8.47	-0.251	2
GH_D09G0053	GhACO301_Dt	315	36235.2	6.36	-0.506	4
GH_D09G0532	GhACO307_Dt	322	36510.6	5.34	-0.313	4
GH_D09G0706	GhACO104_Dt	339	37994.7	8.12	-0.247	2
GH_D09G0708	GhACO101_Dt	359	40660.7	5.64	-0.322	2
GH_D09G0709	GhACO102_Dt	350	40011.3	5.96	-0.338	2
GH_D09G0710	GhACO105_Dt	339	38025.7	8.12	-0.245	2
GH_D09G0711	GhACO83_Dt	340	38522	5.87	-0.24	2
GH_D09G0919	GhACO328_Dt	321	36646.9	5.31	-0.353	4
GH_D09G0980	GhACO269_Dt	227	25942.6	5.54	-0.337	4
GH_D09G1023	GhACO212_Dt	337	38281.9	5.53	-0.235	4
GH_D09G1207	GhACO46_Dt	357	39829.4	5.91	-0.204	2
GH_D09G1553	GhACO10_Dt	308	35468.4	6.35	-0.419	1
GH_D09G1767	GhACO112_Dt	376	42959.4	6.34	-0.403	3
GH_D09G1896	GhACO310_Dt	321	36458.9	5.83	-0.222	4
GH_D09G2398	GhACO95_Dt	356	39553.5	7.69	-0.26	2
GH_D09G2399	GhACO97_Dt	338	38505.8	5.92	-0.394	2
GH_D09G2400	GhACO99_Dt	348	39579.9	6.15	-0.316	2
GH_D09G2401	GhACO80_Dt	351	39444.6	5.62	-0.19	2
GH_D09G2402	GhACO77_Dt	363	40232.4	5.63	-0.222	2
GH_D09G2403	GhACO75_Dt	360	40676.1	6.19	-0.267	2
GH_D09G2552	GhACO312_Dt	324	36817.3	5.96	-0.265	4
GH_D10G0158	GhACO224_Dt	350	39445	6.19	-0.424	4
GH_D10G0350	GhACO165_Dt	345	39067	7.66	-0.244	3
GH_D10G0352	GhACO155_Dt	345	39065	8.4	-0.229	3
GH_D10G0440	GhACO329_Dt	225	26165.2	5.13	-0.284	4
GH_D10G0695	GhACO260_Dt	320	36400.4	7.58	-0.102	4
GH_D10G0789	GhACO297_Dt	318	36359.9	5.32	-0.271	4
GH_D10G0790	GhACO273_Dt	318	36057.5	4.98	-0.145	4
GH_D10G0791	GhACO271_Dt	317	36104.6	5.42	-0.22	4
GH_D10G0792	GhACO266_Dt	311	35473.4	5.24	-0.275	4
GH_D10G1047	GhACO200_Dt	337	38128.3	5.24	-0.399	4
GH_D10G1876	GhACO128_Dt	376	42473.6	7.66	-0.387	3
GH_D10G2559	GhACO140_Dt	346	39054.6	6.4	-0.351	3
GH_D10G2731	GhACO113_Dt	351	39451.5	5.47	-0.205	3
GH_D11G0217	GhACO227_Dt	333	37072.3	6.19	-0.206	4
GH_D11G0444	GhACO229_Dt	337	37910.2	5.87	-0.242	4
GH_D11G1088	GhACO3_Dt	337	38895.2	5.51	-0.46	1
GH_D11G1375	GhACO85_Dt	341	38787.4	5.75	-0.25	2
GH_D11G1384	GhACO34_Dt	379	43189.2	6.4	-0.395	2
GH_D11G1631	GhACO186_Dt	340	38077.1	6.01	-0.314	3
GH_D11G1871	GhACO170_Dt	359	40493.6	5.9	-0.208	3
GH_D11G2696	GhACO278_Dt	315	35814.7	5.41	-0.366	4
GH_D11G2697	GhACO280_Dt	367	41703.7	6.12	-0.462	4
GH_D11G3329	GhACO64_Dt	339	38186.8	6.11	-0.263	2
GH_D12G0616	GhACO168_Dt	367	40809.1	5.48	-0.134	3
GH_D12G1132	GhACO14_Dt	310	35232.2	5.41	-0.412	1
GH_D12G1413	GhACO319_Dt	260	29593.8	5.15	-0.179	4
GH_D12G2321	GhACO149_Dt	366	41106.3	5.72	-0.235	3
GH_D12G2323	GhACO146_Dt	337	37208.7	6.17	-0.119	3
GH_D12G2453	GhACO117_Dt	364	41552.2	8.77	-0.36	3
GH_D12G2681	GhACO5_Dt	337	38542.9	6.31	-0.404	1
GH_D13G0261	GhACO220_Dt	327	36770	5.85	-0.198	4
GH_D13G0535	GhACO27_Dt	362	41417.8	5.76	-0.219	1
GH_D13G0536	GhACO25_Dt	372	42899.3	5.93	-0.337	1
GH_D13G0537	GhACO24_Dt	362	41475.7	5.73	-0.216	1
GH_D13G1166	GhACO88_Dt	368	41561.7	5.34	-0.341	2
GH_D13G1739	GhACO325_Dt	207	23776.7	9.44	-0.278	4
GH_D13G1749	GhACO69_Dt	384	43320	5.95	-0.32	2
GH_D13G1750	GhACO70_Dt	307	34365.2	6.06	-0.33	2
GH_D13G1761	GhACO151_Dt	360	40417.5	5.83	-0.223	3
GH_D13G1762	GhACO152_Dt	358	40852.3	5.77	-0.303	3
GH_D13G2230	GhACO204_Dt	364	41021.9	5.28	-0.249	4
GH_D13G2317	GhACO232_Dt	350	40033.9	5.74	-0.39	4
GH_D13G2318	GhACO235_Dt	314	35958	6.22	-0.318	4
GH_D13G2319	GhACO238_Dt	307	34575.4	5.34	-0.232	4
GH_D13G2320	GhACO241_Dt	328	37061.2	5.44	-0.22	4
GH_D13G2321	GhACO243_Dt	226	25783.3	5.7	-0.411	4
GH_D13G2323	GhACO236_Dt	316	35083	6.46	-0.222	4
GH_D13G2324	GhACO245_Dt	327	36553.9	5.94	-0.318	4
GH_D13G2325	GhACO247_Dt	297	33158.7	5.39	-0.322	4
GH_D13G2328	GhACO250_Dt	314	35783.5	5.72	-0.512	4
GH_D13G2329	GhACO252_Dt	320	36922	9.36	-0.309	4
GH_D13G2331	GhACO255_Dt	287	32711.7	5.29	-0.22	4
GH_D13G2332	GhACO258_Dt	313	35761	6.01	-0.294	4
GH_D13G2335	GhACO259_Dt	314	35628.7	5.75	-0.318	4
GH_D13G2401	GhACO48_Dt	319	36189.7	5.13	-0.296	2
Gar01G00250	/	507	57583.6	5.72	-0.305	4
Gar01G00550	/	345	39567.1	5.43	-0.412	4
Gar01G00560	/	348	39983.2	5.31	-0.584	4
Gar01G03210	/	327	35800	6.45	-0.169	4
Gar01G03690	/	362	40283	5.41	-0.338	2
Gar01G03710	/	365	40719.4	5.5	-0.325	2
Gar01G03730	/	363	40657.6	6.03	-0.333	2
Gar01G03750	/	365	40725.5	5.75	-0.364	2
Gar01G03760	/	365	40620.7	6.67	-0.285	2
Gar01G03770	/	363	40228.4	5.75	-0.232	2
Gar01G03940	/	331	37160.6	8.87	-0.327	4
Gar01G04630	/	358	40770.7	5.21	-0.289	3
Gar01G04640	/	361	40980.1	6.04	-0.357	3
Gar01G06660	/	387	43501.6	5.73	-0.229	3
Gar01G08670	/	362	41542.2	7.08	-0.548	4
Gar01G17180	/	372	42645.9	5.76	-0.33	3
Gar02G00560	/	319	36104.4	6.32	-0.292	3
Gar02G01820	/	350	40128.9	5.57	-0.388	3
Gar02G11710	/	303	34494.2	5.65	-0.495	3
Gar02G14020	/	311	35527.4	5.16	-0.295	4
Gar02G14420	/	313	35789	5.84	-0.297	4
Gar03G12410	/	359	40050.7	6.01	-0.222	2
Gar03G13060	/	322	36138.7	8.57	-0.113	4
Gar03G20720	/	306	34602.1	4.77	-0.451	3
Gar03G20750	/	322	37144.2	5.91	-0.457	3
Gar03G24420	/	310	35266.2	5.77	-0.34	1
Gar03G24480	/	335	37656.6	5.11	-0.307	1
Gar03G24490	/	335	37887.1	5.62	-0.348	1
Gar03G25140	/	370	42103.8	5.7	-0.381	2
Gar03G25190	/	377	41955.6	5.44	-0.267	2
Gar03G25210	/	385	43481.7	5.81	-0.195	2
Gar03G25220	/	365	40936.8	5.89	-0.279	2
Gar03G25230	/	371	42018	5.25	-0.207	2
Gar03G25840	/	260	30087.5	5.86	-0.207	4
Gar04G02570	/	336	38182.9	5.91	-0.371	3
Gar04G02590	/	335	37980.6	6.08	-0.406	3
Gar04G07720	/	322	37121.3	5.98	-0.559	3
Gar04G07740	/	371	42465.3	5.68	-0.533	3
Gar04G07750	/	336	38130	5.6	-0.336	3
Gar04G13950	/	369	42019.2	5.85	-0.328	1
Gar04G15910	/	362	41299.1	6.09	-0.448	3
Gar05G01300	/	296	33782	7.74	-0.281	3
Gar05G09000	/	337	37882.1	5.87	-0.25	4
Gar05G13800	/	311	35409.1	5.55	-0.342	4
Gar05G17720	/	340	39140.6	6.57	-0.377	4
Gar05G18330	/	319	36217.7	5.13	-0.288	3
Gar05G23420	/	346	38995.6	6.27	-0.343	1
Gar05G24680	/	333	37854.3	6.2	-0.505	3
Gar05G25320	/	422	47743.1	6.39	-0.25	4
Gar06G06260	/	360	40988.5	6.28	-0.295	3
Gar06G06270	/	360	41132.7	5.9	-0.289	3
Gar06G06300	/	348	39740.2	6.57	-0.281	3
Gar06G08220	/	334	37896	5.16	-0.402	4
Gar06G18470	/	327	36679.4	6.94	-0.086	4
Gar06G20440	/	319	36310.9	5.06	-0.292	3
Gar06G25100	/	364	40531.3	7.71	-0.244	4
Gar06G26120	/	339	38198.7	6.11	-0.281	4
Gar07G01200	/	304	34609.4	5.79	-0.505	3
Gar07G04690	/	345	38548.1	6.22	-0.143	4
Gar07G04910	/	379	43093.1	6.12	-0.288	4
Gar07G05360	/	350	39443.8	5.85	-0.419	1
Gar07G07690	/	242	26969.7	4.77	-0.275	4
Gar07G10470	/	310	35248.7	5.29	-0.346	3
Gar07G10480	/	315	35681.1	5.47	-0.338	3
Gar07G16100	/	339	37666	7.08	-0.215	4
Gar07G18230	/	372	41743.7	6.18	-0.225	4
Gar07G18240	/	388	43561	6.5	-0.199	4
Gar07G24690	/	293	33407.5	6.38	-0.419	3
Gar07G27980	/	387	43805.8	5.34	-0.282	2
Gar07G28030	/	338	38505.8	5.92	-0.394	2
Gar08G04830	/	333	37075.2	6.11	-0.226	4
Gar08G06240	/	286	32899.9	8.16	-0.47	3
Gar08G07340	/	345	39096	6.83	-0.236	2
Gar08G10470	/	349	39793.5	5.15	-0.29	3
Gar08G13430	/	337	38548.9	6.18	-0.38	1
Gar08G13930	/	324	36811	6.85	-0.267	1
Gar08G21010	/	306	34460.8	5.35	-0.166	3
Gar08G21980	/	279	31649.2	5.15	-0.202	4
Gar08G21990	/	221	24637.4	5.02	0.01	4
Gar08G22000	/	357	40355.2	5.64	-0.241	4
Gar08G22010	/	307	34629.5	5.27	-0.239	4
Gar08G22200	/	340	39079.3	5.82	-0.607	3
Gar08G23090	/	354	40298.2	5.39	-0.401	3
Gar08G24580	/	864	96642.3	5.81	-0.297	2
Gar08G24590	/	353	40567.7	8.29	-0.218	2
Gar08G24600	/	368	41788.9	6.28	-0.28	2
Gar08G24610	/	340	38228.5	5.75	-0.245	2
Gar08G24640	/	333	37666.4	5.82	-0.177	2
Gar08G28740	/	359	40454.4	5.67	-0.222	2
Gar08G28750	/	359	40293.2	5.63	-0.268	2
Gar08G28760	/	359	40586.7	5.76	-0.306	2
Gar08G30800	/	349	39709.6	5.72	-0.252	4
Gar09G00590	/	384	43222.8	5.84	-0.31	4
Gar09G06340	/	379	43278.4	6.64	-0.389	4
Gar09G08820	/	369	42060.7	5.7	-0.421	2
Gar09G08830	/	376	42897.9	5.74	-0.368	2
Gar09G08840	/	357	40431.2	6.11	-0.474	2
Gar09G08850	/	370	41620.7	6.28	-0.283	2
Gar09G11020	/	325	36482	8.72	-0.286	4
Gar09G11810	/	312	35722.6	5.92	-0.467	4
Gar09G12360	/	343	38977.7	6.95	-0.357	4
Gar09G14290	/	356	40161.9	5.36	-0.222	2
Gar09G18320	/	387	44305	6.03	-0.288	1
Gar09G18330	/	366	41723.9	5.83	-0.308	1
Gar09G18340	/	391	44624.2	5.66	-0.261	1
Gar09G20680	/	358	40806.8	8.44	-0.404	3
Gar09G22040	/	379	43175.2	6.5	-0.369	4
Gar09G27560	/	407	45983.5	8.42	-0.374	2
Gar09G27570	/	317	35933.1	6.01	-0.41	2
Gar09G27590	/	366	41033.2	5.75	-0.209	2
Gar09G27600	/	363	40929.9	6.9	-0.39	2
Gar09G27610	/	363	40862.7	5.79	-0.273	2
Gar09G27620	/	364	41022	5.36	-0.25	2
Gar09G27630	/	363	40973.7	5.2	-0.252	2
Gar09G29330	/	336	37213.6	6.27	-0.204	4
Gar10G01500	/	285	32688.1	5.83	-0.386	4
Gar10G03170	/	362	41550.9	5.82	-0.201	3
Gar10G03190	/	348	39822.2	5.9	-0.26	3
Gar10G04140	/	340	38096.7	8.12	-0.262	4
Gar10G06740	/	314	35838.8	5.94	-0.332	4
Gar10G07630	/	262	29193.2	5.9	-0.314	4
Gar10G07650	/	314	35644.8	5.75	-0.307	4
Gar10G07660	/	313	35661.5	5.61	-0.298	4
Gar10G10430	/	330	36787.2	6.2	-0.295	4
Gar10G20950	/	360	40752.2	8.36	-0.318	3
Gar10G31090	/	364	41654.3	8.88	-0.375	3
Gar10G33470	/	364	41028.8	6.72	-0.447	3
Gar11G02230	/	322	36797.1	6.16	-0.303	4
Gar11G04560	/	327	36898.1	5.43	-0.185	4
Gar11G09110	/	979	110977	8.31	-0.506	4
Gar11G11190	/	319	36322.9	5.64	-0.49	1
Gar11G14340	/	372	42049.9	5.29	-0.328	2
Gar11G14450	/	337	38255.8	5.33	-0.25	2
Gar11G17270	/	310	35239.3	5.52	-0.421	3
Gar11G20100	/	363	40877.7	5.18	-0.409	3
Gar11G30070	/	314	35699.9	5.4	-0.274	4
Gar11G30080	/	314	35612.7	5.83	-0.331	4
Gar11G38650	/	366	41166.3	5.86	-0.302	2
Gar12G06800	/	368	41417.3	5.43	-0.464	3
Gar12G13410	/	352	39502.1	5.86	-0.258	1
Gar12G16670	/	362	40496	6.26	-0.312	4
Gar12G26980	/	350	39851.2	5.75	-0.312	3
Gar12G26990	/	330	37417.5	6.05	-0.276	3
Gar12G27020	/	349	39859.1	8.3	-0.344	3
Gar12G27050	/	341	38771	8.26	-0.289	3
Gar12G28490	/	347	39148.3	6.14	-0.282	3
Gar12G30780	/	337	38815.2	5.63	-0.447	1
Gar13G02960	/	359	40502	5.64	-0.259	4
Gar13G03920	/	367	41242.3	6.4	-0.37	1
Gar13G03930	/	367	40835.9	6.68	-0.31	1
Gar13G04080	/	353	39299	6.43	-0.342	1
Gar13G13860	/	376	42988.5	6.34	-0.396	2
Gar13G20500	/	332	37340	8.17	-0.249	4
Gar13G20620	/	367	40990.3	6.33	-0.265	2
Gar13G20630	/	367	40756	5.36	-0.134	2
Gar13G20760	/	367	41952.1	5.68	-0.378	3
Gar13G20770	/	367	42087.1	5.77	-0.372	3
Gar13G21020	/	359	40298.2	5.41	-0.226	2
Gar13G21030	/	359	40179	6.03	-0.246	2
Gar13G21040	/	359	40250.1	5.59	-0.245	2
Gar13G21050	/	311	35159.2	6.02	-0.293	2
Gar13G23580	/	322	36728.4	5.47	-0.162	4
Gar13G26230	/	281	31853.3	5.31	-0.398	4
Gar13G27120	/	317	36129.7	5.89	-0.247	4
Gar13G27140	/	329	37895.5	5.29	-0.298	4
Gar13G27150	/	322	36551	5.6	-0.22	4
Gar13G27190	/	289	32786.5	5.34	-0.29	4
Gar13G27200	/	317	36022.2	5.36	-0.225	4
Gar13G27210	/	323	36633	5.34	-0.218	4
Gar13G27230	/	324	36910.3	5.67	-0.252	4
Gar13G27260	/	323	36665.1	5.45	-0.215	4
Gar13G27310	/	322	36910.3	5.35	-0.303	4
Gar13G27330	/	321	36615.9	5.58	-0.305	4
Gar13G27340	/	322	36729	5.47	-0.314	4
Gar13G27350	/	323	36603.8	5.4	-0.283	4
Gar13G27370	/	322	36511.6	5.25	-0.313	4
Gar13G27420	/	321	36621	5.73	-0.354	4
Gar13G27430	/	327	37548.3	5.57	-0.215	4
Gar13G27460	/	322	36555.9	5.68	-0.258	4
Gar13G27480	/	322	36531.1	5.57	-0.233	4
Gar13G28220	/	362	40894.9	6.21	-0.27	2
GarUnG10420	/	345	39035.2	5.6	-0.33	1
GarUnG12590	/	310	35261.1	8.11	-0.121	4
GarUnG12960	/	325	36644.8	5.21	-0.289	4
GarUnG13000	/	318	35830	5.76	-0.294	4
GarUnG13010	/	299	33937.3	5.57	-0.158	4
GarUnG13030	/	318	36086.5	4.92	-0.135	4
Gorai.001G011100.1	/	304	34644.5	5.88	-0.512	3
Gorai.001G045500.1	/	345	38818.6	6.11	-0.107	4
Gorai.001G047500.1	/	363	41374.2	6.49	-0.27	4
Gorai.001G051700.1	/	350	39445	6.19	-0.424	1
Gorai.001G072100.1	/	314	35838.6	5.87	-0.524	4
Gorai.001G096300.1	/	313	35619.9	5.18	-0.414	3
Gorai.001G096400.1	/	313	35619.9	5.18	-0.414	3
Gorai.001G145700.1	/	339	37712	6.72	-0.233	4
Gorai.001G173000.1	/	387	43535.9	6.39	-0.201	4
Gorai.001G212500.1	/	297	33177.7	5.42	-0.327	4
Gorai.001G217400.1	/	311	35321.8	6.23	-0.337	3
Gorai.001G251800.1	/	387	43826.8	5.14	-0.23	2
Gorai.001G252200.1	/	328	36993.2	5.47	-0.249	2
Gorai.001G252300.1	/	363	41434.4	5.97	-0.292	2
Gorai.002G003700.1	/	522	59152.7	5.89	-0.261	4
Gorai.002G006700.1	/	345	39621.2	5.29	-0.389	4
Gorai.002G006800.1	/	348	39986.2	5.17	-0.591	4
Gorai.002G031700.1	/	325	35783	6.26	-0.184	4
Gorai.002G036900.1	/	365	40654.4	5.48	-0.352	2
Gorai.002G037000.1	/	365	40743.4	5.7	-0.326	2
Gorai.002G037100.1	/	365	40738.6	5.7	-0.321	2
Gorai.002G037300.1	/	330	37453	6.36	-0.334	2
Gorai.002G037400.1	/	366	40643.8	5.52	-0.259	2
Gorai.002G038900.1	/	331	37259.8	8.81	-0.307	4
Gorai.002G045500.1	/	336	38772.7	6.48	-0.28	3
Gorai.002G045700.1	/	361	40605	5.92	-0.237	3
Gorai.002G057700.1	/	313	35805	6.01	-0.293	4
Gorai.002G058100.1	/	311	35209	5.41	-0.3	4
Gorai.002G066700.1	/	373	41825.6	6.18	-0.272	3
Gorai.002G082800.1	/	330	37929.2	6.97	-0.465	4
Gorai.002G156000.1	/	361	41522.8	5.92	-0.356	3
Gorai.002G156200.1	/	372	42817.2	5.76	-0.329	3
Gorai.002G250500.1	/	350	40129	5.85	-0.395	3
Gorai.002G263100.1	/	357	40478.2	6.56	-0.341	3
Gorai.003G026400.1	/	328	36689.2	6.34	-0.326	4
Gorai.003G090100.1	/	328	37258.2	5.46	-0.325	1
Gorai.003G090200.1	/	320	36437.4	5.31	-0.23	1
Gorai.003G090400.1	/	345	38982.2	5.32	-0.274	1
Gorai.004G049800.1	/	333	37094.3	6.72	-0.236	4
Gorai.004G062100.1	/	317	35877.2	5.28	-0.355	3
Gorai.004G072700.1	/	345	39096	7.66	-0.235	2
Gorai.004G108800.1	/	349	39765.4	5.03	-0.283	3
Gorai.004G125500.1	/	337	38542.9	6.31	-0.404	1
Gorai.004G128300.1	/	348	39455.1	6.49	-0.272	1
Gorai.004G188000.1	/	351	39458.6	5.62	-0.187	3
Gorai.004G196100.1	/	305	34754.7	4.92	-0.175	4
Gorai.004G196200.1	/	305	34400	4.79	-0.234	4
Gorai.004G196400.4	/	308	34609.5	5.26	-0.236	4
Gorai.004G205900.1	/	354	40298.2	5.39	-0.41	3
Gorai.004G220400.1	/	340	38522	5.87	-0.24	2
Gorai.004G220500.1	/	360	41328.5	6.84	-0.249	2
Gorai.004G220600.1	/	340	38228.5	5.85	-0.249	2
Gorai.004G220700.1	/	333	37830.6	5.96	-0.196	2
Gorai.004G258500.1	/	373	41684.4	7.74	-0.043	2
Gorai.004G258600.1	/	359	40277.1	5.52	-0.268	2
Gorai.004G258700.1	/	359	40588.8	6.22	-0.271	2
Gorai.004G279000.1	/	367	41876.2	6.07	-0.162	4
Gorai.005G048600.1	/	303	33904.9	5.59	-0.155	2
Gorai.005G048800.1	/	370	42007.7	5.91	-0.392	2
Gorai.005G054500.1	/	335	37683.5	5.16	-0.344	1
Gorai.005G054600.1	/	333	37457.2	5.11	-0.395	1
Gorai.005G087900.1	/	322	37037.9	5.46	-0.473	3
Gorai.005G088000.1	/	307	34757.3	4.82	-0.428	3
Gorai.005G151700.1	/	344	38428.1	7.08	-0.153	4
Gorai.005G155500.1	/	357	39843.5	6.01	-0.205	2
Gorai.006G005500.1	/	384	43356.1	6.11	-0.307	4
Gorai.006G051400.1	/	430	49029	6.94	-0.314	4
Gorai.006G070700.1	/	255	29048.9	5.21	-0.416	2
Gorai.006G070900.1	/	242	27135.9	5.04	-0.366	2
Gorai.006G071000.1	/	339	38491.6	5.62	-0.402	2
Gorai.006G071200.1	/	342	38506.8	5.56	-0.489	2
Gorai.006G071500.1	/	337	38373.8	6.27	-0.401	2
Gorai.006G071600.1	/	376	42794.7	6.28	-0.419	2
Gorai.006G071700.1	/	295	33186.6	5.02	-0.442	2
Gorai.006G071900.1	/	350	39450.1	6.01	-0.26	2
Gorai.006G092800.1	/	325	36349	9	-0.25	4
Gorai.006G100500.1	/	314	35900.8	5.92	-0.477	4
Gorai.006G105500.1	/	350	39903.9	8.52	-0.373	4
Gorai.006G123400.1	/	356	40306.2	5.22	-0.215	2
Gorai.006G160200.1	/	369	42007.2	6.23	-0.311	1
Gorai.006G182900.1	/	358	40680.6	8.39	-0.397	3
Gorai.006G196600.1	/	379	43191.2	6.4	-0.402	4
Gorai.006G249100.1	/	381	43025.2	7.66	-0.381	2
Gorai.006G249200.1	/	364	40887.9	6.06	-0.271	2
Gorai.006G249300.1	/	366	41044.2	6.07	-0.19	2
Gorai.006G249400.1	/	363	40793.7	6.32	-0.28	2
Gorai.006G249500.1	/	364	40810.8	5.57	-0.219	2
Gorai.006G249600.1	/	363	40904.5	5.15	-0.263	2
Gorai.006G266000.1	/	335	36920.3	6.06	-0.153	4
Gorai.007G023600.1	/	322	36913.2	6.09	-0.298	4
Gorai.007G046300.1	/	329	37465.7	5.63	-0.261	4
Gorai.007G093400.1	/	312	35205.4	8.05	-0.313	4
Gorai.007G113700.1	/	341	39008.3	6.11	-0.453	1
Gorai.007G144800.1	/	361	40809.5	5.82	-0.291	2
Gorai.007G145500.1	/	337	38346.9	5.45	-0.238	2
Gorai.007G170100.1	/	310	35235.3	5.32	-0.393	3
Gorai.007G194700.1	/	371	41767.8	5.13	-0.391	3
Gorai.007G266100.1	/	314	35534.8	6.25	-0.274	4
Gorai.007G266400.1	/	314	35740.9	5.52	-0.295	4
Gorai.007G335400.1	/	366	41069.2	5.79	-0.286	2
Gorai.008G062900.1	/	368	41465.4	5.43	-0.465	3
Gorai.008G109200.1	/	352	39429	5.86	-0.259	1
Gorai.008G137500.1	/	340	38047.1	6.01	-0.307	4
Gorai.008G228300.1	/	355	40685.1	5.91	-0.341	3
Gorai.008G228400.1	/	349	39666.7	6.28	-0.329	3
Gorai.008G242100.1	/	334	37793.9	6.48	-0.328	3
Gorai.008G265000.1	/	371	42726.8	5.67	-0.347	1
Gorai.009G014400.1	/	294	33395.4	5.93	-0.24	3
Gorai.009G090900.1	/	337	37950.2	6.01	-0.262	4
Gorai.009G137900.1	/	311	35477.2	5.65	-0.361	4
Gorai.009G176300.1	/	340	39212.8	6.92	-0.369	4
Gorai.009G182300.1	/	319	36175.7	5.13	-0.296	3
Gorai.009G232800.1	/	346	38839.5	6.27	-0.307	1
Gorai.009G243600.1	/	333	37866.2	6.2	-0.524	3
Gorai.009G250100.1	/	418	47378.7	6.48	-0.267	4
Gorai.009G411500.1	/	369	41906.1	5.97	-0.334	1
Gorai.009G431500.1	/	318	36148.7	5.15	-0.205	4
Gorai.009G431600.1	/	318	35940.4	5.53	-0.183	4
Gorai.009G431800.1	/	316	35924.1	5.5	-0.337	4
Gorai.010G058000.1	/	277	31469.3	5.75	-0.243	3
Gorai.010G058100.1	/	350	40095.4	5.52	-0.32	3
Gorai.010G058200.2	/	360	40963.5	5.77	-0.294	3
Gorai.010G058400.1	/	291	33235.6	6.41	-0.238	3
Gorai.010G058700.1	/	358	40994.6	6.1	-0.332	3
Gorai.010G058800.1	/	342	38797.9	6.09	-0.28	3
Gorai.010G076300.1	/	338	38271.5	5.25	-0.384	4
Gorai.010G166600.1	/	327	36704.4	6.94	-0.113	4
Gorai.010G184900.1	/	328	37358.3	5.44	-0.32	3
Gorai.010G227700.1	/	364	40578.4	7.71	-0.234	4
Gorai.010G238400.1	/	339	38243.8	6.11	-0.293	4
Gorai.011G017000.1	/	349	39828.2	5.8	-0.34	4
Gorai.011G034700.1	/	362	41417.8	5.76	-0.219	3
Gorai.011G034800.1	/	348	39880.4	5.97	-0.251	3
Gorai.011G043800.1	/	340	37984.6	7.6	-0.245	4
Gorai.011G070500.1	/	337	38721.3	6.5	-0.312	4
Gorai.011G078700.1	/	368	40818.5	6.64	-0.265	4
Gorai.011G078800.1	/	315	35874.8	5.32	-0.382	4
Gorai.011G079000.1	/	314	35621.7	5.45	-0.304	4
Gorai.011G079100.1	/	317	36047.1	5.61	-0.252	4
Gorai.011G106500.2	/	330	36841.2	6.03	-0.338	4
Gorai.011G188800.1	/	360	40753.1	8.36	-0.324	3
Gorai.011G267300.1	/	364	41575.2	7.64	-0.348	3
Gorai.011G289300.1	/	361	40806.4	6.1	-0.431	3
Gorai.012G026100.1	/	336	38324.2	6.27	-0.362	3
Gorai.012G026200.1	/	335	38130.6	5.65	-0.414	3
Gorai.012G071700.1	/	292	33514	5.96	-0.585	3
Gorai.012G071800.1	/	371	42382.2	5.52	-0.501	3
Gorai.012G071900.2	/	368	41575.1	5.66	-0.304	3
Gorai.012G077000.1	/	361	40959.7	5.77	-0.429	3
Gorai.012G105300.1	/	370	42078.8	5.36	-0.406	3
Gorai.013G028600.1	/	360	40663.2	5.67	-0.259	4
Gorai.013G055900.1	/	367	40870.8	6.24	-0.374	1
Gorai.013G059000.1	/	273	30869.5	6.18	-0.342	1
Gorai.013G059500.1	/	368	40986.9	6.17	-0.35	1
Gorai.013G107500.1	/	303	34474.2	5.65	-0.504	3
Gorai.013G119700.1	/	376	42969.2	5.84	-0.385	2
Gorai.013G176900.1	/	332	37354	8.47	-0.25	4
Gorai.013G177700.1	/	367	41067.3	5.89	-0.251	2
Gorai.013G177800.1	/	367	40846.1	5.35	-0.148	2
Gorai.013G178900.1	/	367	42023.2	5.81	-0.367	3
Gorai.013G179000.1	/	367	42074.3	5.74	-0.356	3
Gorai.013G181100.1	/	359	40421.3	5.51	-0.254	2
Gorai.013G181200.1	/	359	40277.2	5.88	-0.251	2
Gorai.013G181300.1	/	359	40282.2	5.88	-0.261	2
Gorai.013G230000.1	/	338	38211.5	5.11	-0.338	4
Gorai.013G238700.1	/	317	36104.6	5.42	-0.22	4
Gorai.013G238800.1	/	329	37863.3	5.04	-0.285	4
Gorai.013G238900.1	/	322	36524.9	5.43	-0.212	4
Gorai.013G239100.1	/	323	36704.1	5.27	-0.223	4
Gorai.013G239200.1	/	323	36618	5.27	-0.216	4
Gorai.013G239300.1	/	324	36783.3	5.96	-0.262	4
Gorai.013G239400.1	/	323	36677	5.2	-0.223	4
Gorai.013G239500.1	/	322	36720.2	5.51	-0.24	4
Gorai.013G239600.1	/	322	36684.1	5.43	-0.245	4
Gorai.013G239800.1	/	322	36741	5.47	-0.313	4
Gorai.013G239900.1	/	323	36621.8	5.25	-0.306	4
Gorai.013G240000.1	/	324	36808.1	5.05	-0.245	4
Gorai.013G240200.1	/	327	37440.1	5.46	-0.238	4
Gorai.013G240300.1	/	322	36570.9	5.28	-0.267	4
Gorai.013G240500.1	/	322	36910.3	5.22	-0.254	4
Gorai.013G247400.1	/	362	41051.2	7.02	-0.28	2
