# Supplementary material for: Genome-Wide Identification and Functional Investigation of 1-Aminocyclopropane-1-carboxylic Acid Oxidase (ACO) Genes in Cotton
Source: Plants (Basel). 2021 Aug 18;10(8):1699. doi: 10.3390/plants10081699 (PMC8402218; doi:10.3390/plants10081699)
Supplement: Supplementary file 1 [file plants-10-01699-s001.zip › Supplementary files/Supplementary Table S2.xlsx]

## Sheet: Sheet1
Table S2. Conservatived motifs in cotton ACO proteins
gene_id	start_pos	stop_pos	#motif
GH_D13G2401	81	95	Motif-4
GH_D13G2401	107	121	Motif-8
GH_D13G2401	130	148	Motif-10
GH_D13G2401	214	228	Motif-5
GH_D13G2401	230	245	Motif-3
GH_D13G2401	246	256	Motif-6
GH_D13G2401	268	296	Motif-1
GH_D13G2401	299	313	Motif-7
GH_D13G2401	329	343	Motif-9
GH_D13G2335	21	34	Motif-2
GH_D13G2335	36	50	Motif-4
GH_D13G2335	62	76	Motif-8
GH_D13G2335	182	197	Motif-3
GH_D13G2335	198	208	Motif-6
GH_D13G2335	218	246	Motif-1
GH_D13G2335	249	263	Motif-7
GH_D13G2335	279	293	Motif-9
GH_D13G2332	21	34	Motif-2
GH_D13G2332	36	50	Motif-4
GH_D13G2332	62	76	Motif-8
GH_D13G2332	182	197	Motif-3
GH_D13G2332	198	208	Motif-6
GH_D13G2332	218	246	Motif-1
GH_D13G2332	249	263	Motif-7
GH_D13G2332	279	293	Motif-9
GH_D13G2331	21	34	Motif-2
GH_D13G2331	36	50	Motif-4
GH_D13G2331	62	76	Motif-8
GH_D13G2331	182	197	Motif-3
GH_D13G2331	198	208	Motif-6
GH_D13G2331	218	246	Motif-1
GH_D13G2331	249	263	Motif-7
GH_D13G2331	279	293	Motif-9
GH_D13G2329	23	36	Motif-2
GH_D13G2329	38	52	Motif-4
GH_D13G2329	64	78	Motif-8
GH_D13G2329	184	199	Motif-3
GH_D13G2329	200	210	Motif-6
GH_D13G2329	220	248	Motif-1
GH_D13G2329	251	265	Motif-7
GH_D13G2329	281	295	Motif-9
GH_D13G2328	22	35	Motif-2
GH_D13G2328	37	51	Motif-4
GH_D13G2328	63	77	Motif-8
GH_D13G2328	183	198	Motif-3
GH_D13G2328	199	209	Motif-6
GH_D13G2328	219	247	Motif-1
GH_D13G2328	250	264	Motif-7
GH_D13G2328	280	294	Motif-9
GH_D13G2325	21	34	Motif-2
GH_D13G2325	36	50	Motif-4
GH_D13G2325	62	76	Motif-8
GH_D13G2325	182	197	Motif-3
GH_D13G2325	198	208	Motif-6
GH_D13G2325	218	246	Motif-1
GH_D13G2325	249	263	Motif-7
GH_D13G2325	279	293	Motif-9
GH_D13G2324	21	34	Motif-2
GH_D13G2324	36	50	Motif-4
GH_D13G2324	62	76	Motif-8
GH_D13G2324	184	199	Motif-3
GH_D13G2324	200	210	Motif-6
GH_D13G2324	219	247	Motif-1
GH_D13G2324	250	264	Motif-7
GH_D13G2324	280	294	Motif-9
GH_D13G2323	21	34	Motif-2
GH_D13G2323	36	50	Motif-4
GH_D13G2323	62	76	Motif-8
GH_D13G2323	184	199	Motif-3
GH_D13G2323	200	210	Motif-6
GH_D13G2323	220	248	Motif-1
GH_D13G2323	251	265	Motif-7
GH_D13G2323	281	295	Motif-9
GH_D13G2321	21	34	Motif-2
GH_D13G2321	36	50	Motif-4
GH_D13G2321	62	76	Motif-8
GH_D13G2321	184	199	Motif-3
GH_D13G2321	200	210	Motif-6
GH_D13G2321	219	247	Motif-1
GH_D13G2321	250	264	Motif-7
GH_D13G2321	280	294	Motif-9
GH_D13G2320	21	34	Motif-2
GH_D13G2320	36	50	Motif-4
GH_D13G2320	62	76	Motif-8
GH_D13G2320	132	142	Motif-6
GH_D13G2320	150	178	Motif-1
GH_D13G2320	181	195	Motif-7
GH_D13G2320	211	225	Motif-9
GH_D13G2319	21	34	Motif-2
GH_D13G2319	36	50	Motif-4
GH_D13G2319	62	76	Motif-8
GH_D13G2319	184	199	Motif-3
GH_D13G2319	200	210	Motif-6
GH_D13G2319	218	246	Motif-1
GH_D13G2319	249	263	Motif-7
GH_D13G2319	279	293	Motif-9
GH_D13G2318	23	36	Motif-2
GH_D13G2318	38	52	Motif-4
GH_D13G2318	64	78	Motif-8
GH_D13G2318	185	200	Motif-3
GH_D13G2318	201	211	Motif-6
GH_D13G2318	220	248	Motif-1
GH_D13G2318	251	265	Motif-7
GH_D13G2318	281	295	Motif-9
GH_D13G2317	40	54	Motif-4
GH_D13G2317	67	81	Motif-8
GH_D13G2317	189	204	Motif-3
GH_D13G2317	205	215	Motif-6
GH_D13G2317	224	252	Motif-1
GH_D13G2317	255	269	Motif-7
GH_D13G2317	285	299	Motif-9
GH_D13G2230	38	52	Motif-4
GH_D13G2230	64	78	Motif-8
GH_D13G2230	145	159	Motif-8
GH_D13G2230	205	220	Motif-3
GH_D13G2230	221	231	Motif-6
GH_D13G2230	244	272	Motif-1
GH_D13G2230	274	288	Motif-7
GH_D13G2230	304	318	Motif-9
GH_D13G1762	83	97	Motif-4
GH_D13G1762	109	123	Motif-8
GH_D13G1762	215	229	Motif-5
GH_D13G1762	231	246	Motif-3
GH_D13G1762	248	258	Motif-6
GH_D13G1762	266	294	Motif-1
GH_D13G1762	297	311	Motif-7
GH_D13G1762	327	341	Motif-9
GH_D13G1761	83	97	Motif-4
GH_D13G1761	109	123	Motif-8
GH_D13G1761	215	229	Motif-5
GH_D13G1761	231	246	Motif-3
GH_D13G1761	248	258	Motif-6
GH_D13G1761	266	294	Motif-1
GH_D13G1761	297	311	Motif-7
GH_D13G1761	327	341	Motif-9
GH_D13G1750	80	93	Motif-2
GH_D13G1750	95	109	Motif-4
GH_D13G1750	121	135	Motif-8
GH_D13G1750	144	162	Motif-10
GH_D13G1750	227	241	Motif-5
GH_D13G1750	243	258	Motif-3
GH_D13G1750	259	269	Motif-6
GH_D13G1749	65	78	Motif-2
GH_D13G1749	80	94	Motif-4
GH_D13G1749	106	120	Motif-8
GH_D13G1749	129	147	Motif-10
GH_D13G1749	212	226	Motif-5
GH_D13G1749	228	243	Motif-3
GH_D13G1749	244	254	Motif-6
GH_D13G1749	270	298	Motif-1
GH_D13G1749	301	315	Motif-7
GH_D13G1749	331	345	Motif-9
GH_D13G1739	45	59	Motif-4
GH_D13G1739	71	85	Motif-8
GH_D13G1739	176	190	Motif-5
GH_D13G1739	200	215	Motif-3
GH_D13G1739	216	226	Motif-6
GH_D13G1739	235	263	Motif-1
GH_D13G1739	266	280	Motif-7
GH_D13G1739	296	310	Motif-9
GH_D13G1166	85	98	Motif-2
GH_D13G1166	100	114	Motif-4
GH_D13G1166	126	140	Motif-8
GH_D13G1166	147	165	Motif-10
GH_D13G1166	230	244	Motif-5
GH_D13G1166	246	261	Motif-3
GH_D13G1166	262	272	Motif-6
GH_D13G1166	280	308	Motif-1
GH_D13G1166	311	325	Motif-7
GH_D13G1166	344	358	Motif-9
GH_D13G0537	73	86	Motif-2
GH_D13G0537	88	102	Motif-4
GH_D13G0537	114	128	Motif-8
GH_D13G0537	136	154	Motif-10
GH_D13G0537	220	234	Motif-5
GH_D13G0537	236	251	Motif-3
GH_D13G0537	252	262	Motif-6
GH_D13G0537	270	298	Motif-1
GH_D13G0537	301	315	Motif-7
GH_D13G0537	332	346	Motif-9
GH_D13G0536	73	86	Motif-2
GH_D13G0536	88	102	Motif-4
GH_D13G0536	114	128	Motif-8
GH_D13G0536	136	154	Motif-10
GH_D13G0536	220	234	Motif-5
GH_D13G0536	236	251	Motif-3
GH_D13G0536	252	262	Motif-6
GH_D13G0536	270	298	Motif-1
GH_D13G0536	301	315	Motif-7
GH_D13G0536	332	346	Motif-9
GH_D13G0535	73	86	Motif-2
GH_D13G0535	88	102	Motif-4
GH_D13G0535	114	128	Motif-8
GH_D13G0535	136	154	Motif-10
GH_D13G0535	169	183	Motif-9
GH_D13G0535	220	234	Motif-5
GH_D13G0535	236	251	Motif-3
GH_D13G0535	252	262	Motif-6
GH_D13G0535	270	298	Motif-1
GH_D13G0535	301	315	Motif-7
GH_D13G0535	332	346	Motif-9
GH_D13G0261	64	78	Motif-4
GH_D13G0261	90	104	Motif-8
GH_D13G0261	194	208	Motif-5
GH_D13G0261	210	225	Motif-3
GH_D13G0261	226	236	Motif-6
GH_D13G0261	244	272	Motif-1
GH_D13G0261	275	289	Motif-7
GH_D13G0261	299	313	Motif-9
GH_D12G2681	43	56	Motif-2
GH_D12G2681	58	72	Motif-4
GH_D12G2681	84	98	Motif-8
GH_D12G2681	106	124	Motif-10
GH_D12G2681	192	206	Motif-5
GH_D12G2681	208	223	Motif-3
GH_D12G2681	225	235	Motif-6
GH_D12G2681	243	271	Motif-1
GH_D12G2681	274	288	Motif-7
GH_D12G2681	304	318	Motif-9
GH_D12G2681	327	337	Motif-6
GH_D12G2453	8	22	Motif-8
GH_D12G2453	31	49	Motif-10
GH_D12G2453	121	135	Motif-5
GH_D12G2453	137	152	Motif-3
GH_D12G2453	153	163	Motif-6
GH_D12G2453	171	199	Motif-1
GH_D12G2453	202	216	Motif-7
GH_D12G2453	232	246	Motif-9
GH_D12G2323	71	85	Motif-4
GH_D12G2323	97	111	Motif-8
GH_D12G2323	118	136	Motif-10
GH_D12G2323	205	219	Motif-5
GH_D12G2323	221	236	Motif-3
GH_D12G2323	238	248	Motif-6
GH_D12G2323	256	284	Motif-1
GH_D12G2323	287	301	Motif-7
GH_D12G2323	316	330	Motif-9
GH_D12G2321	72	86	Motif-4
GH_D12G2321	98	112	Motif-8
GH_D12G2321	119	137	Motif-10
GH_D12G2321	206	220	Motif-5
GH_D12G2321	222	237	Motif-3
GH_D12G2321	239	249	Motif-6
GH_D12G2321	257	285	Motif-1
GH_D12G2321	288	302	Motif-7
GH_D12G2321	317	331	Motif-9
GH_D12G1413	39	53	Motif-4
GH_D12G1413	65	79	Motif-8
GH_D12G1413	174	188	Motif-5
GH_D12G1413	198	213	Motif-3
GH_D12G1413	214	224	Motif-6
GH_D12G1413	233	261	Motif-1
GH_D12G1413	266	280	Motif-7
GH_D12G1413	296	310	Motif-9
GH_D12G1132	72	86	Motif-4
GH_D12G1132	98	112	Motif-8
GH_D12G1132	120	138	Motif-10
GH_D12G1132	206	220	Motif-5
GH_D12G1132	222	237	Motif-3
GH_D12G1132	256	284	Motif-1
GH_D12G1132	287	301	Motif-7
GH_D12G1132	317	331	Motif-9
GH_D12G0616	48	61	Motif-2
GH_D12G0616	63	77	Motif-4
GH_D12G0616	89	103	Motif-8
GH_D12G0616	110	128	Motif-10
GH_D12G0616	197	211	Motif-5
GH_D12G0616	213	228	Motif-3
GH_D12G0616	229	239	Motif-6
GH_D12G0616	249	277	Motif-1
GH_D12G0616	280	294	Motif-7
GH_D12G0616	309	323	Motif-9
GH_D11G3329	63	76	Motif-2
GH_D11G3329	78	92	Motif-4
GH_D11G3329	104	118	Motif-8
GH_D11G3329	127	145	Motif-10
GH_D11G3329	210	224	Motif-5
GH_D11G3329	226	241	Motif-3
GH_D11G3329	242	252	Motif-6
GH_D11G3329	268	296	Motif-1
GH_D11G3329	299	313	Motif-7
GH_D11G3329	329	343	Motif-9
GH_D11G2697	36	50	Motif-4
GH_D11G2697	61	75	Motif-8
GH_D11G2697	181	196	Motif-3
GH_D11G2697	198	208	Motif-6
GH_D11G2697	217	245	Motif-1
GH_D11G2697	248	262	Motif-7
GH_D11G2697	278	292	Motif-9
GH_D11G2696	36	50	Motif-4
GH_D11G2696	61	75	Motif-8
GH_D11G2696	181	196	Motif-3
GH_D11G2696	198	208	Motif-6
GH_D11G2696	217	245	Motif-1
GH_D11G2696	248	262	Motif-7
GH_D11G2696	278	292	Motif-9
GH_D11G1871	48	61	Motif-2
GH_D11G1871	63	77	Motif-4
GH_D11G1871	89	103	Motif-8
GH_D11G1871	110	128	Motif-10
GH_D11G1871	197	211	Motif-5
GH_D11G1871	213	228	Motif-3
GH_D11G1871	229	239	Motif-6
GH_D11G1871	249	277	Motif-1
GH_D11G1871	280	294	Motif-7
GH_D11G1871	309	323	Motif-9
GH_D11G1631	12	25	Motif-2
GH_D11G1631	27	41	Motif-4
GH_D11G1631	157	171	Motif-5
GH_D11G1631	173	188	Motif-3
GH_D11G1631	190	200	Motif-6
GH_D11G1631	208	236	Motif-1
GH_D11G1631	239	253	Motif-7
GH_D11G1631	272	286	Motif-9
GH_D11G1384	41	54	Motif-2
GH_D11G1384	56	70	Motif-4
GH_D11G1384	82	96	Motif-8
GH_D11G1384	105	123	Motif-10
GH_D11G1384	142	156	Motif-9
GH_D11G1384	190	204	Motif-5
GH_D11G1384	206	221	Motif-3
GH_D11G1384	222	232	Motif-6
GH_D11G1384	240	268	Motif-1
GH_D11G1384	271	285	Motif-7
GH_D11G1384	301	315	Motif-9
GH_D11G1375	69	82	Motif-2
GH_D11G1375	84	98	Motif-4
GH_D11G1375	110	124	Motif-8
GH_D11G1375	132	150	Motif-10
GH_D11G1375	152	166	Motif-8
GH_D11G1375	214	228	Motif-5
GH_D11G1375	230	245	Motif-3
GH_D11G1375	246	256	Motif-6
GH_D11G1375	264	292	Motif-1
GH_D11G1375	295	309	Motif-7
GH_D11G1375	326	340	Motif-9
GH_D11G1088	47	60	Motif-2
GH_D11G1088	62	76	Motif-4
GH_D11G1088	88	102	Motif-8
GH_D11G1088	110	128	Motif-10
GH_D11G1088	196	210	Motif-5
GH_D11G1088	212	227	Motif-3
GH_D11G1088	228	238	Motif-6
GH_D11G1088	246	274	Motif-1
GH_D11G1088	277	291	Motif-7
GH_D11G1088	308	322	Motif-9
GH_D11G0444	30	44	Motif-4
GH_D11G0444	56	70	Motif-8
GH_D11G0444	191	206	Motif-3
GH_D11G0444	207	217	Motif-6
GH_D11G0444	226	254	Motif-1
GH_D11G0444	257	271	Motif-7
GH_D11G0444	286	300	Motif-9
GH_D11G0217	34	48	Motif-4
GH_D11G0217	186	201	Motif-3
GH_D11G0217	202	212	Motif-6
GH_D11G0217	221	249	Motif-1
GH_D11G0217	252	266	Motif-7
GH_D11G0217	282	296	Motif-9
GH_D10G2731	76	90	Motif-4
GH_D10G2731	102	116	Motif-8
GH_D10G2731	123	141	Motif-10
GH_D10G2731	212	226	Motif-5
GH_D10G2731	228	243	Motif-3
GH_D10G2731	245	255	Motif-6
GH_D10G2731	263	291	Motif-1
GH_D10G2731	294	308	Motif-7
GH_D10G2731	324	338	Motif-9
GH_D10G2559	84	98	Motif-4
GH_D10G2559	110	124	Motif-8
GH_D10G2559	131	149	Motif-10
GH_D10G2559	218	232	Motif-5
GH_D10G2559	234	249	Motif-3
GH_D10G2559	251	261	Motif-6
GH_D10G2559	269	297	Motif-1
GH_D10G2559	300	314	Motif-7
GH_D10G2559	331	345	Motif-9
GH_D10G1876	74	88	Motif-4
GH_D10G1876	100	114	Motif-8
GH_D10G1876	121	139	Motif-10
GH_D10G1876	208	222	Motif-5
GH_D10G1876	224	239	Motif-3
GH_D10G1876	242	252	Motif-6
GH_D10G1876	260	288	Motif-1
GH_D10G1876	291	305	Motif-7
GH_D10G1876	321	335	Motif-9
GH_D10G1047	41	55	Motif-4
GH_D10G1047	67	81	Motif-8
GH_D10G1047	208	223	Motif-3
GH_D10G1047	225	235	Motif-6
GH_D10G1047	244	272	Motif-1
GH_D10G1047	275	289	Motif-7
GH_D10G1047	306	320	Motif-9
GH_D10G0792	36	50	Motif-4
GH_D10G0792	62	76	Motif-8
GH_D10G0792	183	198	Motif-3
GH_D10G0792	199	209	Motif-6
GH_D10G0792	219	247	Motif-1
GH_D10G0792	250	264	Motif-7
GH_D10G0792	278	292	Motif-9
GH_D10G0791	36	50	Motif-4
GH_D10G0791	62	76	Motif-8
GH_D10G0791	183	198	Motif-3
GH_D10G0791	199	209	Motif-6
GH_D10G0791	218	246	Motif-1
GH_D10G0791	249	263	Motif-7
GH_D10G0791	279	293	Motif-9
GH_D10G0790	36	50	Motif-4
GH_D10G0790	62	76	Motif-8
GH_D10G0790	183	198	Motif-3
GH_D10G0790	199	209	Motif-6
GH_D10G0790	218	246	Motif-1
GH_D10G0790	249	263	Motif-7
GH_D10G0790	279	293	Motif-9
GH_D10G0789	56	66	Motif-6
GH_D10G0789	67	81	Motif-4
GH_D10G0789	93	107	Motif-8
GH_D10G0789	206	220	Motif-5
GH_D10G0789	222	237	Motif-3
GH_D10G0789	238	248	Motif-6
GH_D10G0789	257	285	Motif-1
GH_D10G0789	288	302	Motif-7
GH_D10G0789	318	332	Motif-9
GH_D10G0695	37	51	Motif-4
GH_D10G0695	63	77	Motif-8
GH_D10G0695	184	199	Motif-3
GH_D10G0695	200	210	Motif-6
GH_D10G0695	219	247	Motif-1
GH_D10G0695	250	264	Motif-7
GH_D10G0695	278	292	Motif-9
GH_D10G0440	46	60	Motif-4
GH_D10G0440	72	86	Motif-8
GH_D10G0440	182	196	Motif-5
GH_D10G0440	203	218	Motif-3
GH_D10G0440	219	229	Motif-6
GH_D10G0440	238	266	Motif-1
GH_D10G0440	269	283	Motif-7
GH_D10G0440	299	313	Motif-9
GH_D10G0352	81	95	Motif-4
GH_D10G0352	107	121	Motif-8
GH_D10G0352	213	227	Motif-5
GH_D10G0352	229	244	Motif-3
GH_D10G0352	246	256	Motif-6
GH_D10G0352	264	292	Motif-1
GH_D10G0352	295	309	Motif-7
GH_D10G0352	325	339	Motif-9
GH_D10G0350	75	89	Motif-4
GH_D10G0350	101	115	Motif-8
GH_D10G0350	122	140	Motif-10
GH_D10G0350	209	223	Motif-5
GH_D10G0350	225	240	Motif-3
GH_D10G0350	242	252	Motif-6
GH_D10G0350	260	288	Motif-1
GH_D10G0350	291	305	Motif-7
GH_D10G0350	321	335	Motif-9
GH_D10G0158	62	76	Motif-4
GH_D10G0158	207	222	Motif-3
GH_D10G0158	223	233	Motif-6
GH_D10G0158	241	269	Motif-1
GH_D10G0158	272	286	Motif-7
GH_D10G0158	298	312	Motif-9
GH_D09G2552	38	52	Motif-4
GH_D09G2552	64	78	Motif-8
GH_D09G2552	175	189	Motif-5
GH_D09G2552	202	217	Motif-3
GH_D09G2552	218	228	Motif-6
GH_D09G2552	242	270	Motif-1
GH_D09G2552	274	288	Motif-7
GH_D09G2552	304	318	Motif-9
GH_D09G2403	70	83	Motif-2
GH_D09G2403	85	99	Motif-4
GH_D09G2403	111	125	Motif-8
GH_D09G2403	133	151	Motif-10
GH_D09G2403	216	230	Motif-5
GH_D09G2403	232	247	Motif-3
GH_D09G2403	248	258	Motif-6
GH_D09G2403	266	294	Motif-1
GH_D09G2403	297	311	Motif-7
GH_D09G2403	330	344	Motif-9
GH_D09G2402	70	83	Motif-2
GH_D09G2402	85	99	Motif-4
GH_D09G2402	111	125	Motif-8
GH_D09G2402	133	151	Motif-10
GH_D09G2402	216	230	Motif-5
GH_D09G2402	232	247	Motif-3
GH_D09G2402	248	258	Motif-6
GH_D09G2402	266	294	Motif-1
GH_D09G2402	297	311	Motif-7
GH_D09G2401	70	83	Motif-2
GH_D09G2401	85	99	Motif-4
GH_D09G2401	111	125	Motif-8
GH_D09G2401	133	151	Motif-10
GH_D09G2401	167	181	Motif-9
GH_D09G2401	216	230	Motif-5
GH_D09G2401	232	247	Motif-3
GH_D09G2401	248	258	Motif-6
GH_D09G2401	266	294	Motif-1
GH_D09G2401	297	311	Motif-7
GH_D09G2401	330	344	Motif-9
GH_D09G2400	70	83	Motif-2
GH_D09G2400	85	99	Motif-4
GH_D09G2400	111	125	Motif-8
GH_D09G2400	133	151	Motif-10
GH_D09G2400	216	230	Motif-5
GH_D09G2400	232	247	Motif-3
GH_D09G2400	248	258	Motif-6
GH_D09G2400	266	294	Motif-1
GH_D09G2400	297	311	Motif-7
GH_D09G2400	332	346	Motif-9
GH_D09G2399	70	83	Motif-2
GH_D09G2399	85	99	Motif-4
GH_D09G2399	111	125	Motif-8
GH_D09G2399	134	152	Motif-10
GH_D09G2399	217	231	Motif-5
GH_D09G2399	233	248	Motif-3
GH_D09G2399	249	259	Motif-6
GH_D09G2399	296	310	Motif-9
GH_D09G2398	94	107	Motif-2
GH_D09G2398	109	123	Motif-4
GH_D09G2398	135	149	Motif-8
GH_D09G2398	157	175	Motif-10
GH_D09G2398	191	205	Motif-9
GH_D09G2398	240	254	Motif-5
GH_D09G2398	256	271	Motif-3
GH_D09G2398	272	282	Motif-6
GH_D09G2398	290	318	Motif-1
GH_D09G2398	321	335	Motif-7
GH_D09G2398	354	368	Motif-9
GH_D09G1896	87	101	Motif-4
GH_D09G1896	113	127	Motif-8
GH_D09G1896	134	152	Motif-10
GH_D09G1896	228	242	Motif-5
GH_D09G1896	244	259	Motif-3
GH_D09G1896	260	270	Motif-6
GH_D09G1896	278	306	Motif-1
GH_D09G1896	309	323	Motif-7
GH_D09G1896	339	353	Motif-9
GH_D09G1767	60	73	Motif-2
GH_D09G1767	75	89	Motif-4
GH_D09G1767	101	115	Motif-8
GH_D09G1767	122	140	Motif-10
GH_D09G1767	211	225	Motif-5
GH_D09G1767	227	242	Motif-3
GH_D09G1767	244	254	Motif-6
GH_D09G1767	262	290	Motif-1
GH_D09G1767	293	307	Motif-7
GH_D09G1767	323	337	Motif-9
GH_D09G1553	70	83	Motif-2
GH_D09G1553	85	99	Motif-4
GH_D09G1553	111	125	Motif-8
GH_D09G1553	133	151	Motif-10
GH_D09G1553	229	243	Motif-5
GH_D09G1553	245	260	Motif-3
GH_D09G1553	261	271	Motif-6
GH_D09G1553	279	307	Motif-1
GH_D09G1553	310	324	Motif-7
GH_D09G1553	340	354	Motif-9
GH_D09G1207	76	90	Motif-4
GH_D09G1207	102	116	Motif-8
GH_D09G1207	125	143	Motif-10
GH_D09G1207	210	224	Motif-5
GH_D09G1207	226	241	Motif-3
GH_D09G1207	242	252	Motif-6
GH_D09G1207	262	290	Motif-1
GH_D09G1207	293	307	Motif-7
GH_D09G1207	323	337	Motif-9
GH_D09G1023	69	83	Motif-4
GH_D09G1023	95	109	Motif-8
GH_D09G1023	226	241	Motif-3
GH_D09G1023	242	252	Motif-6
GH_D09G1023	260	288	Motif-1
GH_D09G1023	291	305	Motif-7
GH_D09G1023	311	325	Motif-9
GH_D09G0980	36	50	Motif-4
GH_D09G0980	62	76	Motif-8
GH_D09G0980	183	198	Motif-3
GH_D09G0980	215	243	Motif-1
GH_D09G0980	246	260	Motif-7
GH_D09G0980	276	290	Motif-9
GH_D09G0980	294	308	Motif-7
GH_D09G0919	47	61	Motif-4
GH_D09G0919	73	87	Motif-8
GH_D09G0919	170	184	Motif-5
GH_D09G0919	191	206	Motif-3
GH_D09G0919	207	217	Motif-6
GH_D09G0919	225	253	Motif-1
GH_D09G0919	256	270	Motif-7
GH_D09G0919	286	300	Motif-9
GH_D09G0711	90	104	Motif-4
GH_D09G0711	116	130	Motif-8
GH_D09G0711	138	156	Motif-10
GH_D09G0711	176	190	Motif-5
GH_D09G0711	192	207	Motif-3
GH_D09G0711	208	218	Motif-6
GH_D09G0711	244	258	Motif-7
GH_D09G0711	277	291	Motif-9
GH_D09G0710	81	94	Motif-2
GH_D09G0710	96	110	Motif-4
GH_D09G0710	122	136	Motif-8
GH_D09G0710	144	162	Motif-10
GH_D09G0710	227	241	Motif-5
GH_D09G0710	243	258	Motif-3
GH_D09G0710	259	269	Motif-6
GH_D09G0710	300	314	Motif-7
GH_D09G0710	335	349	Motif-9
GH_D09G0709	82	95	Motif-2
GH_D09G0709	97	111	Motif-4
GH_D09G0709	123	137	Motif-8
GH_D09G0709	145	163	Motif-10
GH_D09G0709	198	212	Motif-5
GH_D09G0709	214	229	Motif-3
GH_D09G0709	230	240	Motif-6
GH_D09G0708	82	95	Motif-2
GH_D09G0708	97	111	Motif-4
GH_D09G0708	123	137	Motif-8
GH_D09G0708	145	163	Motif-10
GH_D09G0708	228	242	Motif-5
GH_D09G0708	244	259	Motif-3
GH_D09G0708	260	270	Motif-6
GH_D09G0708	278	306	Motif-1
GH_D09G0708	309	323	Motif-7
GH_D09G0708	344	358	Motif-9
GH_D09G0706	55	68	Motif-2
GH_D09G0706	70	84	Motif-4
GH_D09G0706	92	106	Motif-8
GH_D09G0706	114	132	Motif-10
GH_D09G0706	197	211	Motif-5
GH_D09G0706	213	228	Motif-3
GH_D09G0706	229	239	Motif-6
GH_D09G0706	247	275	Motif-1
GH_D09G0706	278	292	Motif-7
GH_D09G0706	313	327	Motif-9
GH_D09G0532	87	101	Motif-4
GH_D09G0532	113	127	Motif-8
GH_D09G0532	134	152	Motif-10
GH_D09G0532	228	242	Motif-5
GH_D09G0532	244	259	Motif-3
GH_D09G0532	260	270	Motif-6
GH_D09G0532	278	306	Motif-1
GH_D09G0532	309	323	Motif-7
GH_D09G0532	339	353	Motif-9
GH_D09G0053	2	17	Motif-3
GH_D09G0053	88	102	Motif-4
GH_D09G0053	114	128	Motif-8
GH_D09G0053	228	242	Motif-5
GH_D09G0053	244	259	Motif-3
GH_D09G0053	260	270	Motif-6
GH_D09G0053	278	306	Motif-1
GH_D09G0053	309	323	Motif-7
GH_D09G0053	340	354	Motif-9
GH_D09G0005	65	78	Motif-2
GH_D09G0005	80	94	Motif-4
GH_D09G0005	106	120	Motif-8
GH_D09G0005	129	147	Motif-10
GH_D09G0005	212	226	Motif-5
GH_D09G0005	228	243	Motif-3
GH_D09G0005	244	254	Motif-6
GH_D09G0005	270	298	Motif-1
GH_D09G0005	301	315	Motif-7
GH_D09G0005	331	345	Motif-9
GH_D08G2732	60	74	Motif-4
GH_D08G2732	86	100	Motif-8
GH_D08G2732	199	213	Motif-5
GH_D08G2732	215	230	Motif-3
GH_D08G2732	231	241	Motif-6
GH_D08G2732	250	278	Motif-1
GH_D08G2732	281	295	Motif-7
GH_D08G2732	311	325	Motif-9
GH_D08G2541	80	94	Motif-4
GH_D08G2541	106	120	Motif-8
GH_D08G2541	129	147	Motif-10
GH_D08G2541	213	227	Motif-5
GH_D08G2541	229	244	Motif-3
GH_D08G2541	245	255	Motif-6
GH_D08G2541	265	293	Motif-1
GH_D08G2541	296	310	Motif-7
GH_D08G2541	326	340	Motif-9
GH_D08G2186	41	54	Motif-2
GH_D08G2186	56	70	Motif-4
GH_D08G2186	82	96	Motif-8
GH_D08G2186	106	124	Motif-10
GH_D08G2186	189	203	Motif-5
GH_D08G2186	205	220	Motif-3
GH_D08G2186	221	231	Motif-6
GH_D08G2186	239	267	Motif-1
GH_D08G2186	270	284	Motif-7
GH_D08G2186	300	314	Motif-9
GH_D08G2185	45	58	Motif-2
GH_D08G2185	60	74	Motif-4
GH_D08G2185	86	100	Motif-8
GH_D08G2185	109	127	Motif-10
GH_D08G2185	146	160	Motif-9
GH_D08G2185	194	208	Motif-5
GH_D08G2185	210	225	Motif-3
GH_D08G2185	226	236	Motif-6
GH_D08G2185	244	272	Motif-1
GH_D08G2185	275	289	Motif-7
GH_D08G2185	305	319	Motif-9
GH_D08G2184	73	86	Motif-2
GH_D08G2184	88	102	Motif-4
GH_D08G2184	114	128	Motif-8
GH_D08G2184	137	155	Motif-10
GH_D08G2184	174	188	Motif-9
GH_D08G2184	222	236	Motif-5
GH_D08G2184	238	253	Motif-3
GH_D08G2184	254	264	Motif-6
GH_D08G2184	272	300	Motif-1
GH_D08G2184	303	317	Motif-7
GH_D08G2184	333	347	Motif-9
GH_D08G2183	45	58	Motif-2
GH_D08G2183	60	74	Motif-4
GH_D08G2183	86	100	Motif-8
GH_D08G2183	109	127	Motif-10
GH_D08G2183	194	208	Motif-5
GH_D08G2183	210	225	Motif-3
GH_D08G2183	226	236	Motif-6
GH_D08G2183	244	272	Motif-1
GH_D08G2183	275	289	Motif-7
GH_D08G2183	305	319	Motif-9
GH_D08G2039	75	89	Motif-4
GH_D08G2039	101	115	Motif-8
GH_D08G2039	124	142	Motif-10
GH_D08G2039	214	228	Motif-5
GH_D08G2039	230	245	Motif-3
GH_D08G2039	246	256	Motif-6
GH_D08G2039	264	292	Motif-1
GH_D08G2039	295	309	Motif-7
GH_D08G2039	326	340	Motif-9
GH_D08G1941	12	25	Motif-2
GH_D08G1941	27	41	Motif-4
GH_D08G1941	53	67	Motif-8
GH_D08G1941	164	178	Motif-5
GH_D08G1941	184	199	Motif-3
GH_D08G1941	200	210	Motif-6
GH_D08G1941	223	251	Motif-1
GH_D08G1941	253	267	Motif-7
GH_D08G1941	283	297	Motif-9
GH_D08G1940	12	25	Motif-2
GH_D08G1940	27	41	Motif-4
GH_D08G1940	53	67	Motif-8
GH_D08G1940	169	184	Motif-3
GH_D08G1940	185	195	Motif-6
GH_D08G1940	209	237	Motif-1
GH_D08G1940	239	253	Motif-7
GH_D08G1940	269	283	Motif-9
GH_D08G1939	12	25	Motif-2
GH_D08G1939	27	41	Motif-4
GH_D08G1939	53	67	Motif-8
GH_D08G1939	182	197	Motif-3
GH_D08G1939	198	208	Motif-6
GH_D08G1939	222	250	Motif-1
GH_D08G1939	252	266	Motif-7
GH_D08G1939	282	296	Motif-9
GH_D08G1867	8	26	Motif-10
GH_D08G1867	73	87	Motif-4
GH_D08G1867	99	113	Motif-8
GH_D08G1867	120	138	Motif-10
GH_D08G1867	207	221	Motif-5
GH_D08G1867	223	238	Motif-3
GH_D08G1867	240	250	Motif-6
GH_D08G1867	258	286	Motif-1
GH_D08G1867	289	303	Motif-7
GH_D08G1867	318	332	Motif-9
GH_D08G1259	52	65	Motif-2
GH_D08G1259	67	81	Motif-4
GH_D08G1259	93	107	Motif-8
GH_D08G1259	115	133	Motif-10
GH_D08G1259	201	215	Motif-5
GH_D08G1259	217	232	Motif-3
GH_D08G1259	233	243	Motif-6
GH_D08G1259	251	279	Motif-1
GH_D08G1259	282	296	Motif-7
GH_D08G1259	312	326	Motif-9
GH_D08G1216	43	56	Motif-2
GH_D08G1216	58	72	Motif-4
GH_D08G1216	84	98	Motif-8
GH_D08G1216	106	124	Motif-10
GH_D08G1216	143	157	Motif-9
GH_D08G1216	192	206	Motif-5
GH_D08G1216	208	223	Motif-3
GH_D08G1216	225	235	Motif-6
GH_D08G1216	243	271	Motif-1
GH_D08G1216	274	288	Motif-7
GH_D08G1216	304	318	Motif-9
GH_D08G1216	327	337	Motif-6
GH_D08G1013	70	84	Motif-4
GH_D08G1013	96	110	Motif-8
GH_D08G1013	117	135	Motif-10
GH_D08G1013	205	219	Motif-5
GH_D08G1013	221	236	Motif-3
GH_D08G1013	238	248	Motif-6
GH_D08G1013	256	284	Motif-1
GH_D08G1013	287	301	Motif-7
GH_D08G1013	317	331	Motif-9
GH_D08G0664	59	73	Motif-4
GH_D08G0664	85	99	Motif-8
GH_D08G0664	108	126	Motif-10
GH_D08G0664	193	207	Motif-5
GH_D08G0664	209	224	Motif-3
GH_D08G0664	225	235	Motif-6
GH_D08G0664	243	271	Motif-1
GH_D08G0664	274	288	Motif-7
GH_D08G0664	304	318	Motif-9
GH_D08G0563	12	25	Motif-2
GH_D08G0563	27	41	Motif-4
GH_D08G0563	157	171	Motif-5
GH_D08G0563	173	188	Motif-3
GH_D08G0563	190	200	Motif-6
GH_D08G0563	208	236	Motif-1
GH_D08G0563	239	253	Motif-7
GH_D08G0563	273	287	Motif-9
GH_D08G0460	38	52	Motif-4
GH_D08G0460	64	78	Motif-8
GH_D08G0460	176	191	Motif-3
GH_D08G0460	192	202	Motif-6
GH_D08G0460	211	239	Motif-1
GH_D08G0460	243	257	Motif-7
GH_D08G0460	273	287	Motif-9
GH_D07G2338	45	58	Motif-2
GH_D07G2338	60	74	Motif-4
GH_D07G2338	86	100	Motif-8
GH_D07G2338	109	127	Motif-10
GH_D07G2338	194	208	Motif-5
GH_D07G2338	210	225	Motif-3
GH_D07G2338	226	236	Motif-6
GH_D07G2338	244	272	Motif-1
GH_D07G2338	275	289	Motif-7
GH_D07G2338	303	317	Motif-9
GH_D07G2337	45	58	Motif-2
GH_D07G2337	60	74	Motif-4
GH_D07G2337	86	100	Motif-8
GH_D07G2337	109	127	Motif-10
GH_D07G2337	146	160	Motif-9
GH_D07G2337	194	208	Motif-5
GH_D07G2337	210	225	Motif-3
GH_D07G2337	226	236	Motif-6
GH_D07G2337	244	272	Motif-1
GH_D07G2337	275	289	Motif-7
GH_D07G2337	303	317	Motif-9
GH_D07G2070	12	25	Motif-2
GH_D07G2070	27	41	Motif-4
GH_D07G2070	157	171	Motif-5
GH_D07G2070	173	188	Motif-3
GH_D07G2070	190	200	Motif-6
GH_D07G2070	208	236	Motif-1
GH_D07G2070	239	253	Motif-7
GH_D07G2070	267	281	Motif-9
GH_D07G2032	25	39	Motif-4
GH_D07G2032	51	65	Motif-8
GH_D07G2032	167	182	Motif-3
GH_D07G2032	184	194	Motif-6
GH_D07G2032	203	231	Motif-1
GH_D07G2032	234	248	Motif-7
GH_D07G2032	264	278	Motif-9
GH_D07G1583	91	105	Motif-4
GH_D07G1583	117	131	Motif-8
GH_D07G1583	138	156	Motif-10
GH_D07G1583	230	244	Motif-5
GH_D07G1583	246	261	Motif-3
GH_D07G1583	262	272	Motif-6
GH_D07G1583	280	308	Motif-1
GH_D07G1583	311	325	Motif-7
GH_D07G1583	341	355	Motif-9
GH_D07G1398	1	15	Motif-5
GH_D07G1398	39	53	Motif-4
GH_D07G1398	65	79	Motif-8
GH_D07G1398	174	188	Motif-5
GH_D07G1398	198	213	Motif-3
GH_D07G1398	214	224	Motif-6
GH_D07G1398	234	262	Motif-1
GH_D07G1398	266	280	Motif-7
GH_D07G1398	296	310	Motif-9
GH_D07G0938	12	25	Motif-2
GH_D07G0938	27	41	Motif-4
GH_D07G0938	157	171	Motif-5
GH_D07G0938	173	188	Motif-3
GH_D07G0938	190	200	Motif-6
GH_D07G0938	208	236	Motif-1
GH_D07G0938	239	253	Motif-7
GH_D07G0938	273	287	Motif-9
GH_D07G0703	32	46	Motif-4
GH_D07G0703	58	72	Motif-8
GH_D07G0703	177	192	Motif-3
GH_D07G0703	193	203	Motif-6
GH_D07G0703	211	239	Motif-1
GH_D07G0703	242	256	Motif-7
GH_D07G0703	273	287	Motif-9
GH_D07G0508	70	84	Motif-4
GH_D07G0508	96	110	Motif-8
GH_D07G0508	118	136	Motif-10
GH_D07G0508	155	169	Motif-9
GH_D07G0508	204	218	Motif-5
GH_D07G0508	220	235	Motif-3
GH_D07G0508	255	283	Motif-1
GH_D07G0508	286	300	Motif-7
GH_D07G0508	316	330	Motif-9
GH_D07G0465	87	101	Motif-4
GH_D07G0465	113	127	Motif-8
GH_D07G0465	134	152	Motif-10
GH_D07G0465	228	242	Motif-5
GH_D07G0465	244	259	Motif-3
GH_D07G0465	260	270	Motif-6
GH_D07G0465	278	306	Motif-1
GH_D07G0465	309	323	Motif-7
GH_D07G0465	339	353	Motif-9
GH_D07G0445	69	83	Motif-4
GH_D07G0445	95	109	Motif-8
GH_D07G0445	202	216	Motif-5
GH_D07G0445	218	233	Motif-3
GH_D07G0445	234	244	Motif-6
GH_D07G0445	253	281	Motif-1
GH_D07G0445	285	299	Motif-7
GH_D07G0445	315	329	Motif-9
GH_D07G0119	11	24	Motif-2
GH_D07G0119	26	40	Motif-4
GH_D07G0119	155	169	Motif-5
GH_D07G0119	171	186	Motif-3
GH_D07G0119	188	198	Motif-6
GH_D07G0119	207	235	Motif-1
GH_D07G0119	238	252	Motif-7
GH_D06G2283	45	59	Motif-4
GH_D06G2283	71	85	Motif-8
GH_D06G2283	181	195	Motif-5
GH_D06G2283	202	217	Motif-3
GH_D06G2283	218	228	Motif-6
GH_D06G2283	237	265	Motif-1
GH_D06G2283	268	282	Motif-7
GH_D06G2283	298	312	Motif-9
GH_D06G2184	63	77	Motif-4
GH_D06G2184	89	103	Motif-8
GH_D06G2184	202	216	Motif-5
GH_D06G2184	218	233	Motif-3
GH_D06G2184	234	244	Motif-6
GH_D06G2184	253	281	Motif-1
GH_D06G2184	284	298	Motif-7
GH_D06G2184	314	328	Motif-9
GH_D06G1621	45	59	Motif-4
GH_D06G1621	71	85	Motif-8
GH_D06G1621	172	186	Motif-5
GH_D06G1621	193	208	Motif-3
GH_D06G1621	209	219	Motif-6
GH_D06G1621	228	256	Motif-1
GH_D06G1621	259	273	Motif-7
GH_D06G1621	289	303	Motif-9
GH_D06G0698	38	52	Motif-4
GH_D06G0698	64	78	Motif-8
GH_D06G0698	205	220	Motif-3
GH_D06G0698	221	231	Motif-6
GH_D06G0698	244	272	Motif-1
GH_D06G0698	274	288	Motif-7
GH_D06G0698	304	318	Motif-9
GH_D06G0534	19	33	Motif-8
GH_D06G0534	40	58	Motif-10
GH_D06G0534	132	147	Motif-3
GH_D06G0534	149	159	Motif-6
GH_D06G0534	167	195	Motif-1
GH_D06G0534	198	212	Motif-7
GH_D05G3815	36	50	Motif-4
GH_D05G3815	61	75	Motif-8
GH_D05G3815	155	168	Motif-2
GH_D05G3815	181	196	Motif-3
GH_D05G3815	197	207	Motif-6
GH_D05G3815	216	244	Motif-1
GH_D05G3815	247	261	Motif-7
GH_D05G3815	277	291	Motif-9
GH_D05G3814	36	50	Motif-4
GH_D05G3814	61	75	Motif-8
GH_D05G3814	131	144	Motif-2
GH_D05G3814	180	195	Motif-3
GH_D05G3814	196	206	Motif-6
GH_D05G3814	215	243	Motif-1
GH_D05G3814	246	260	Motif-7
GH_D05G3814	276	290	Motif-9
GH_D05G2410	83	97	Motif-4
GH_D05G2410	109	123	Motif-8
GH_D05G2410	226	240	Motif-5
GH_D05G2410	242	257	Motif-3
GH_D05G2410	258	268	Motif-6
GH_D05G2410	276	304	Motif-1
GH_D05G2410	307	321	Motif-7
GH_D05G2410	338	352	Motif-9
GH_D05G2350	46	59	Motif-2
GH_D05G2350	61	75	Motif-4
GH_D05G2350	87	101	Motif-8
GH_D05G2350	110	128	Motif-10
GH_D05G2350	199	213	Motif-5
GH_D05G2350	215	230	Motif-3
GH_D05G2350	231	241	Motif-6
GH_D05G2350	249	277	Motif-1
GH_D05G2350	280	294	Motif-7
GH_D05G2350	310	324	Motif-9
GH_D05G2251	51	64	Motif-2
GH_D05G2251	66	80	Motif-4
GH_D05G2251	92	106	Motif-8
GH_D05G2251	114	132	Motif-10
GH_D05G2251	200	214	Motif-5
GH_D05G2251	216	231	Motif-3
GH_D05G2251	232	242	Motif-6
GH_D05G2251	250	278	Motif-1
GH_D05G2251	281	295	Motif-7
GH_D05G2251	311	325	Motif-9
GH_D05G1775	13	26	Motif-2
GH_D05G1775	28	42	Motif-4
GH_D05G1775	158	172	Motif-5
GH_D05G1775	174	189	Motif-3
GH_D05G1775	191	201	Motif-6
GH_D05G1775	209	237	Motif-1
GH_D05G1775	240	254	Motif-7
GH_D05G1775	272	286	Motif-9
GH_D05G1719	47	60	Motif-2
GH_D05G1719	62	76	Motif-4
GH_D05G1719	184	198	Motif-5
GH_D05G1719	200	215	Motif-3
GH_D05G1719	216	226	Motif-6
GH_D05G1719	234	262	Motif-1
GH_D05G1719	265	279	Motif-7
GH_D05G1719	289	303	Motif-9
GH_D05G1343	64	78	Motif-4
GH_D05G1343	90	104	Motif-8
GH_D05G1343	179	194	Motif-3
GH_D05G1343	195	205	Motif-6
GH_D05G1343	214	242	Motif-1
GH_D05G1343	245	259	Motif-7
GH_D05G1343	273	287	Motif-9
GH_D05G0874	60	74	Motif-4
GH_D05G0874	86	100	Motif-8
GH_D05G0874	197	211	Motif-5
GH_D05G0874	213	228	Motif-3
GH_D05G0874	229	239	Motif-6
GH_D05G0874	247	275	Motif-1
GH_D05G0874	278	292	Motif-7
GH_D05G0874	298	312	Motif-9
GH_D05G0136	28	42	Motif-4
GH_D05G0136	54	68	Motif-8
GH_D05G0136	123	151	Motif-1
GH_D05G0136	154	168	Motif-7
GH_D04G1356	82	96	Motif-4
GH_D04G1356	108	122	Motif-8
GH_D04G1356	129	147	Motif-10
GH_D04G1356	216	230	Motif-5
GH_D04G1356	232	247	Motif-3
GH_D04G1356	249	259	Motif-6
GH_D04G1356	267	295	Motif-1
GH_D04G1356	298	312	Motif-7
GH_D04G1356	329	343	Motif-9
GH_D04G1190	65	78	Motif-2
GH_D04G1190	80	94	Motif-4
GH_D04G1190	106	120	Motif-8
GH_D04G1190	128	146	Motif-10
GH_D04G1190	224	238	Motif-5
GH_D04G1190	240	255	Motif-3
GH_D04G1190	256	266	Motif-6
GH_D04G1190	274	302	Motif-1
GH_D04G1190	305	319	Motif-7
GH_D04G1190	335	349	Motif-9
GH_D04G0711	78	92	Motif-4
GH_D04G0711	104	118	Motif-8
GH_D04G0711	125	143	Motif-10
GH_D04G0711	214	228	Motif-5
GH_D04G0711	230	245	Motif-3
GH_D04G0711	247	257	Motif-6
GH_D04G0711	265	293	Motif-1
GH_D04G0711	296	310	Motif-7
GH_D04G0711	326	340	Motif-9
GH_D04G0669	86	100	Motif-4
GH_D04G0669	112	126	Motif-8
GH_D04G0669	133	151	Motif-10
GH_D04G0669	153	167	Motif-8
GH_D04G0669	220	234	Motif-5
GH_D04G0669	236	251	Motif-3
GH_D04G0669	253	263	Motif-6
GH_D04G0669	271	299	Motif-1
GH_D04G0669	302	316	Motif-7
GH_D04G0669	333	347	Motif-9
GH_D04G0667	58	72	Motif-4
GH_D04G0667	84	98	Motif-8
GH_D04G0667	168	182	Motif-5
GH_D04G0667	184	199	Motif-3
GH_D04G0667	201	211	Motif-6
GH_D04G0667	231	245	Motif-7
GH_D04G0667	262	276	Motif-9
GH_D04G0240	63	77	Motif-4
GH_D04G0240	89	103	Motif-8
GH_D04G0240	112	130	Motif-10
GH_D04G0240	201	215	Motif-5
GH_D04G0240	217	232	Motif-3
GH_D04G0240	233	243	Motif-6
GH_D04G0240	251	279	Motif-1
GH_D04G0240	282	296	Motif-7
GH_D04G0240	312	326	Motif-9
GH_D04G0239	48	61	Motif-2
GH_D04G0239	63	77	Motif-4
GH_D04G0239	89	103	Motif-8
GH_D04G0239	112	130	Motif-10
GH_D04G0239	201	215	Motif-5
GH_D04G0239	217	232	Motif-3
GH_D04G0239	233	243	Motif-6
GH_D04G0239	251	279	Motif-1
GH_D04G0239	282	296	Motif-7
GH_D04G0239	312	326	Motif-9
GH_D03G0837	68	82	Motif-4
GH_D03G0837	93	107	Motif-8
GH_D03G0837	195	209	Motif-5
GH_D03G0837	211	226	Motif-3
GH_D03G0837	227	237	Motif-6
GH_D03G0774	36	50	Motif-4
GH_D03G0774	62	76	Motif-8
GH_D03G0774	183	198	Motif-3
GH_D03G0774	199	209	Motif-6
GH_D03G0774	218	246	Motif-1
GH_D03G0774	249	263	Motif-7
GH_D03G0774	277	291	Motif-9
GH_D03G0770	36	50	Motif-4
GH_D03G0770	61	75	Motif-8
GH_D03G0770	179	194	Motif-3
GH_D03G0770	195	205	Motif-6
GH_D03G0770	214	242	Motif-1
GH_D03G0770	245	259	Motif-7
GH_D03G0770	275	289	Motif-9
GH_D03G0716	11	24	Motif-2
GH_D03G0716	26	40	Motif-4
GH_D03G0716	153	167	Motif-5
GH_D03G0716	169	184	Motif-3
GH_D03G0716	186	196	Motif-6
GH_D03G0716	204	232	Motif-1
GH_D03G0716	235	249	Motif-7
GH_D03G0716	268	282	Motif-9
GH_D03G0250	41	55	Motif-4
GH_D03G0250	67	81	Motif-8
GH_D03G0250	205	220	Motif-3
GH_D03G0250	232	260	Motif-1
GH_D03G0250	263	277	Motif-7
GH_D02G1542	65	78	Motif-2
GH_D02G1542	80	94	Motif-4
GH_D02G1542	106	120	Motif-8
GH_D02G1542	128	146	Motif-10
GH_D02G1542	211	225	Motif-5
GH_D02G1542	227	242	Motif-3
GH_D02G1542	243	253	Motif-6
GH_D02G1542	261	289	Motif-1
GH_D02G1542	293	307	Motif-7
GH_D02G1542	324	338	Motif-9
GH_D02G1484	48	61	Motif-2
GH_D02G1484	63	77	Motif-4
GH_D02G1484	89	103	Motif-8
GH_D02G1484	192	206	Motif-5
GH_D02G1484	208	223	Motif-3
GH_D02G1484	224	234	Motif-6
GH_D02G1484	242	270	Motif-1
GH_D02G1484	273	287	Motif-7
GH_D02G1484	297	311	Motif-9
GH_D02G0794	11	24	Motif-2
GH_D02G0794	26	40	Motif-4
GH_D02G0794	52	66	Motif-8
GH_D02G0794	157	171	Motif-5
GH_D02G0794	173	188	Motif-3
GH_D02G0794	190	200	Motif-6
GH_D02G0794	208	236	Motif-1
GH_D02G0794	239	253	Motif-7
GH_D02G0794	272	286	Motif-9
GH_D02G0792	26	39	Motif-2
GH_D02G0792	41	55	Motif-4
GH_D02G0792	67	81	Motif-8
GH_D02G0792	172	186	Motif-5
GH_D02G0792	188	203	Motif-3
GH_D02G0792	205	215	Motif-6
GH_D02G0792	223	251	Motif-1
GH_D02G0792	254	268	Motif-7
GH_D02G0792	287	301	Motif-9
GH_D02G0473	58	72	Motif-4
GH_D02G0473	95	108	Motif-2
GH_D02G0473	185	199	Motif-5
GH_D02G0473	201	216	Motif-3
GH_D02G0473	217	227	Motif-6
GH_D02G0473	236	264	Motif-1
GH_D02G0473	268	282	Motif-7
GH_D02G0473	298	312	Motif-9
GH_D02G0470	58	72	Motif-4
GH_D02G0470	95	108	Motif-2
GH_D02G0470	185	199	Motif-5
GH_D02G0470	201	216	Motif-3
GH_D02G0470	217	227	Motif-6
GH_D02G0470	236	264	Motif-1
GH_D02G0470	268	282	Motif-7
GH_D02G0470	298	312	Motif-9
GH_D02G0417	77	90	Motif-2
GH_D02G0417	92	106	Motif-4
GH_D02G0417	118	132	Motif-8
GH_D02G0417	140	158	Motif-10
GH_D02G0417	223	237	Motif-5
GH_D02G0417	239	254	Motif-3
GH_D02G0417	255	265	Motif-6
GH_D02G0417	273	301	Motif-1
GH_D02G0417	304	318	Motif-7
GH_D02G0417	337	351	Motif-9
GH_D01G2533	74	88	Motif-4
GH_D01G2533	100	114	Motif-8
GH_D01G2533	121	139	Motif-10
GH_D01G2533	210	224	Motif-5
GH_D01G2533	226	241	Motif-3
GH_D01G2533	243	253	Motif-6
GH_D01G2533	261	289	Motif-1
GH_D01G2533	292	306	Motif-7
GH_D01G2533	322	336	Motif-9
GH_D01G2418	73	87	Motif-4
GH_D01G2418	99	113	Motif-8
GH_D01G2418	121	139	Motif-10
GH_D01G2418	209	223	Motif-5
GH_D01G2418	225	240	Motif-3
GH_D01G2418	258	286	Motif-1
GH_D01G2418	289	303	Motif-7
GH_D01G1456	80	94	Motif-4
GH_D01G1456	106	120	Motif-8
GH_D01G1456	127	145	Motif-10
GH_D01G1456	214	228	Motif-5
GH_D01G1456	230	245	Motif-3
GH_D01G1456	247	257	Motif-6
GH_D01G1456	265	293	Motif-1
GH_D01G1456	296	310	Motif-7
GH_D01G1456	326	340	Motif-9
GH_D01G1453	75	89	Motif-4
GH_D01G1453	101	115	Motif-8
GH_D01G1453	207	221	Motif-5
GH_D01G1453	223	238	Motif-3
GH_D01G1453	240	250	Motif-6
GH_D01G1453	258	286	Motif-1
GH_D01G1453	289	303	Motif-7
GH_D01G1453	319	333	Motif-9
GH_D01G1452	26	40	Motif-4
GH_D01G1452	52	66	Motif-8
GH_D01G1452	158	172	Motif-5
GH_D01G1452	174	189	Motif-3
GH_D01G1452	191	201	Motif-6
GH_D01G0720	79	92	Motif-2
GH_D01G0720	94	108	Motif-4
GH_D01G0720	223	237	Motif-5
GH_D01G0720	239	254	Motif-3
GH_D01G0720	255	265	Motif-6
GH_D01G0720	273	301	Motif-1
GH_D01G0720	304	318	Motif-7
GH_D01G0720	328	342	Motif-9
GH_D01G0561	64	78	Motif-4
GH_D01G0561	91	105	Motif-8
GH_D01G0561	116	134	Motif-10
GH_D01G0561	203	217	Motif-5
GH_D01G0561	219	234	Motif-3
GH_D01G0561	235	245	Motif-6
GH_D01G0561	253	281	Motif-1
GH_D01G0561	284	298	Motif-7
GH_D01G0561	314	328	Motif-9
GH_D01G0409	78	92	Motif-4
GH_D01G0409	104	118	Motif-8
GH_D01G0409	125	143	Motif-10
GH_D01G0409	212	226	Motif-5
GH_D01G0409	228	243	Motif-3
GH_D01G0409	245	255	Motif-6
GH_D01G0409	263	291	Motif-1
GH_D01G0409	294	308	Motif-7
GH_D01G0409	324	338	Motif-9
GH_D01G0408	76	90	Motif-4
GH_D01G0408	102	116	Motif-8
GH_D01G0408	123	141	Motif-10
GH_D01G0408	209	223	Motif-5
GH_D01G0408	225	240	Motif-3
GH_D01G0408	242	252	Motif-6
GH_D01G0408	260	288	Motif-1
GH_D01G0408	291	305	Motif-7
GH_D01G0408	321	335	Motif-9
GH_D01G0359	45	59	Motif-4
GH_D01G0359	71	85	Motif-8
GH_D01G0359	173	187	Motif-5
GH_D01G0359	199	214	Motif-3
GH_D01G0359	215	225	Motif-6
GH_D01G0359	234	262	Motif-1
GH_D01G0359	265	279	Motif-7
GH_D01G0359	295	309	Motif-9
GH_D01G0341	63	76	Motif-2
GH_D01G0341	78	92	Motif-4
GH_D01G0341	104	118	Motif-8
GH_D01G0341	127	145	Motif-10
GH_D01G0341	210	224	Motif-5
GH_D01G0341	226	241	Motif-3
GH_D01G0341	242	252	Motif-6
GH_D01G0341	269	297	Motif-1
GH_D01G0341	300	314	Motif-7
GH_D01G0341	330	344	Motif-9
GH_D01G0340	45	58	Motif-2
GH_D01G0340	60	74	Motif-4
GH_D01G0340	86	100	Motif-8
GH_D01G0340	109	127	Motif-10
GH_D01G0340	188	202	Motif-5
GH_D01G0340	204	219	Motif-3
GH_D01G0340	220	230	Motif-6
GH_D01G0340	246	274	Motif-1
GH_D01G0340	277	291	Motif-7
GH_D01G0338	63	76	Motif-2
GH_D01G0338	78	92	Motif-4
GH_D01G0338	104	118	Motif-8
GH_D01G0338	127	145	Motif-10
GH_D01G0338	210	224	Motif-5
GH_D01G0338	226	241	Motif-3
GH_D01G0338	242	252	Motif-6
GH_D01G0338	268	296	Motif-1
GH_D01G0338	299	313	Motif-7
GH_D01G0338	329	343	Motif-9
GH_D01G0337	63	76	Motif-2
GH_D01G0337	78	92	Motif-4
GH_D01G0337	104	118	Motif-8
GH_D01G0337	127	145	Motif-10
GH_D01G0337	210	224	Motif-5
GH_D01G0337	226	241	Motif-3
GH_D01G0337	242	252	Motif-6
GH_D01G0337	268	296	Motif-1
GH_D01G0337	299	313	Motif-7
GH_D01G0337	329	343	Motif-9
GH_D01G0335	63	76	Motif-2
GH_D01G0335	78	92	Motif-4
GH_D01G0335	104	118	Motif-8
GH_D01G0335	127	145	Motif-10
GH_D01G0335	210	224	Motif-5
GH_D01G0335	226	241	Motif-3
GH_D01G0335	242	252	Motif-6
GH_D01G0335	268	296	Motif-1
GH_D01G0335	299	313	Motif-7
GH_D01G0335	329	343	Motif-9
GH_D01G0295	23	36	Motif-2
GH_D01G0295	38	52	Motif-4
GH_D01G0295	64	78	Motif-8
GH_D01G0295	173	187	Motif-5
GH_D01G0295	197	212	Motif-3
GH_D01G0295	213	223	Motif-6
GH_D01G0295	232	260	Motif-1
GH_D01G0295	263	277	Motif-7
GH_D01G0295	293	307	Motif-9
GH_D01G0058	34	47	Motif-2
GH_D01G0058	49	63	Motif-4
GH_D01G0058	75	89	Motif-8
GH_D01G0058	194	208	Motif-5
GH_D01G0058	210	225	Motif-3
GH_D01G0058	226	236	Motif-6
GH_D01G0058	246	274	Motif-1
GH_D01G0058	277	291	Motif-7
GH_D01G0058	307	321	Motif-9
GH_D01G0057	49	63	Motif-4
GH_D01G0057	75	89	Motif-8
GH_D01G0057	194	208	Motif-5
GH_D01G0057	210	225	Motif-3
GH_D01G0057	226	236	Motif-6
GH_D01G0057	246	274	Motif-1
GH_D01G0057	277	291	Motif-7
GH_D01G0057	307	321	Motif-9
GH_D01G0032	226	240	Motif-4
GH_D01G0032	252	266	Motif-8
GH_D01G0032	371	385	Motif-5
GH_D01G0032	387	402	Motif-3
GH_D01G0032	403	413	Motif-6
GH_D01G0032	423	451	Motif-1
GH_D01G0032	454	468	Motif-7
GH_D01G0032	484	498	Motif-9
GH_A13G2405	49	63	Motif-4
GH_A13G2405	75	89	Motif-8
GH_A13G2405	98	116	Motif-10
GH_A13G2405	182	196	Motif-5
GH_A13G2405	198	213	Motif-3
GH_A13G2405	214	224	Motif-6
GH_A13G2405	236	264	Motif-1
GH_A13G2405	267	281	Motif-7
GH_A13G2405	297	311	Motif-9
GH_A13G2341	21	34	Motif-2
GH_A13G2341	36	50	Motif-4
GH_A13G2341	62	76	Motif-8
GH_A13G2341	182	197	Motif-3
GH_A13G2341	198	208	Motif-6
GH_A13G2341	218	246	Motif-1
GH_A13G2341	249	263	Motif-7
GH_A13G2341	279	293	Motif-9
GH_A13G2340	21	34	Motif-2
GH_A13G2340	36	50	Motif-4
GH_A13G2340	62	76	Motif-8
GH_A13G2340	182	197	Motif-3
GH_A13G2340	198	208	Motif-6
GH_A13G2340	218	246	Motif-1
GH_A13G2340	249	263	Motif-7
GH_A13G2340	279	293	Motif-9
GH_A13G2339	21	34	Motif-2
GH_A13G2339	36	50	Motif-4
GH_A13G2339	62	76	Motif-8
GH_A13G2339	182	197	Motif-3
GH_A13G2339	198	208	Motif-6
GH_A13G2339	218	246	Motif-1
GH_A13G2339	249	263	Motif-7
GH_A13G2339	279	293	Motif-9
GH_A13G2336	21	34	Motif-2
GH_A13G2336	36	50	Motif-4
GH_A13G2336	62	76	Motif-8
GH_A13G2336	182	197	Motif-3
GH_A13G2336	217	245	Motif-1
GH_A13G2336	248	262	Motif-7
GH_A13G2336	278	292	Motif-9
GH_A13G2333	21	34	Motif-2
GH_A13G2333	36	50	Motif-4
GH_A13G2333	62	76	Motif-8
GH_A13G2333	182	197	Motif-3
GH_A13G2333	198	208	Motif-6
GH_A13G2333	218	246	Motif-1
GH_A13G2333	249	263	Motif-7
GH_A13G2333	279	293	Motif-9
GH_A13G2332	22	35	Motif-2
GH_A13G2332	37	51	Motif-4
GH_A13G2332	63	77	Motif-8
GH_A13G2332	183	198	Motif-3
GH_A13G2332	199	209	Motif-6
GH_A13G2332	219	247	Motif-1
GH_A13G2332	250	264	Motif-7
GH_A13G2332	280	294	Motif-9
GH_A13G2331	21	34	Motif-2
GH_A13G2331	36	50	Motif-4
GH_A13G2331	62	76	Motif-8
GH_A13G2331	132	142	Motif-6
GH_A13G2331	152	180	Motif-1
GH_A13G2331	183	197	Motif-7
GH_A13G2327	21	34	Motif-2
GH_A13G2327	36	50	Motif-4
GH_A13G2327	62	76	Motif-8
GH_A13G2327	184	199	Motif-3
GH_A13G2327	200	210	Motif-6
GH_A13G2327	220	248	Motif-1
GH_A13G2327	251	265	Motif-7
GH_A13G2327	281	295	Motif-9
GH_A13G2326	21	34	Motif-2
GH_A13G2326	36	50	Motif-4
GH_A13G2326	62	76	Motif-8
GH_A13G2326	184	199	Motif-3
GH_A13G2326	200	210	Motif-6
GH_A13G2326	219	247	Motif-1
GH_A13G2326	250	264	Motif-7
GH_A13G2326	280	294	Motif-9
GH_A13G2325	21	34	Motif-2
GH_A13G2325	36	50	Motif-4
GH_A13G2325	62	76	Motif-8
GH_A13G2325	184	199	Motif-3
GH_A13G2325	200	210	Motif-6
GH_A13G2325	219	247	Motif-1
GH_A13G2325	250	264	Motif-7
GH_A13G2325	280	294	Motif-9
GH_A13G2324	21	34	Motif-2
GH_A13G2324	36	50	Motif-4
GH_A13G2324	62	76	Motif-8
GH_A13G2324	155	170	Motif-3
GH_A13G2324	171	181	Motif-6
GH_A13G2323	21	34	Motif-2
GH_A13G2323	36	50	Motif-4
GH_A13G2323	62	76	Motif-8
GH_A13G2323	184	199	Motif-3
GH_A13G2323	200	210	Motif-6
GH_A13G2323	218	246	Motif-1
GH_A13G2323	249	263	Motif-7
GH_A13G2323	279	293	Motif-9
GH_A13G2322	21	34	Motif-2
GH_A13G2322	36	50	Motif-4
GH_A13G2322	61	75	Motif-8
GH_A13G2322	183	198	Motif-3
GH_A13G2322	199	209	Motif-6
GH_A13G2322	217	245	Motif-1
GH_A13G2322	248	262	Motif-7
GH_A13G2322	278	292	Motif-9
GH_A13G2321	23	36	Motif-2
GH_A13G2321	38	52	Motif-4
GH_A13G2321	64	78	Motif-8
GH_A13G2321	185	200	Motif-3
GH_A13G2321	201	211	Motif-6
GH_A13G2321	220	248	Motif-1
GH_A13G2321	251	265	Motif-7
GH_A13G2321	281	295	Motif-9
GH_A13G2320	25	38	Motif-2
GH_A13G2320	40	54	Motif-4
GH_A13G2320	67	81	Motif-8
GH_A13G2320	189	204	Motif-3
GH_A13G2320	205	215	Motif-6
GH_A13G2320	224	252	Motif-1
GH_A13G2320	255	269	Motif-7
GH_A13G2320	285	299	Motif-9
GH_A13G2248	38	52	Motif-4
GH_A13G2248	64	78	Motif-8
GH_A13G2248	145	159	Motif-8
GH_A13G2248	205	220	Motif-3
GH_A13G2248	221	231	Motif-6
GH_A13G2248	244	272	Motif-1
GH_A13G2248	274	288	Motif-7
GH_A13G2248	304	318	Motif-9
GH_A13G1828	80	94	Motif-4
GH_A13G1828	107	121	Motif-8
GH_A13G1828	130	148	Motif-10
GH_A13G1828	214	228	Motif-5
GH_A13G1828	230	245	Motif-3
GH_A13G1828	246	256	Motif-6
GH_A13G1828	266	294	Motif-1
GH_A13G1828	297	311	Motif-7
GH_A13G1828	327	341	Motif-9
GH_A13G1827	80	94	Motif-4
GH_A13G1827	106	120	Motif-8
GH_A13G1827	129	147	Motif-10
GH_A13G1827	213	227	Motif-5
GH_A13G1827	229	244	Motif-3
GH_A13G1827	245	255	Motif-6
GH_A13G1827	265	293	Motif-1
GH_A13G1827	296	310	Motif-7
GH_A13G1827	326	340	Motif-9
GH_A13G1807	83	97	Motif-4
GH_A13G1807	109	123	Motif-8
GH_A13G1807	215	229	Motif-5
GH_A13G1807	231	246	Motif-3
GH_A13G1807	248	258	Motif-6
GH_A13G1807	266	294	Motif-1
GH_A13G1807	297	311	Motif-7
GH_A13G1807	327	341	Motif-9
GH_A13G1795	65	78	Motif-2
GH_A13G1795	80	94	Motif-4
GH_A13G1795	106	120	Motif-8
GH_A13G1795	129	147	Motif-10
GH_A13G1795	212	226	Motif-5
GH_A13G1795	228	243	Motif-3
GH_A13G1795	244	254	Motif-6
GH_A13G1795	270	298	Motif-1
GH_A13G1795	301	315	Motif-7
GH_A13G1795	331	345	Motif-9
GH_A13G1794	65	78	Motif-2
GH_A13G1794	80	94	Motif-4
GH_A13G1794	106	120	Motif-8
GH_A13G1794	129	147	Motif-10
GH_A13G1794	212	226	Motif-5
GH_A13G1794	228	243	Motif-3
GH_A13G1794	244	254	Motif-6
GH_A13G1794	270	298	Motif-1
GH_A13G1794	301	315	Motif-7
GH_A13G1794	331	345	Motif-9
GH_A13G1786	45	59	Motif-4
GH_A13G1786	71	85	Motif-8
GH_A13G1786	176	190	Motif-5
GH_A13G1786	200	215	Motif-3
GH_A13G1786	216	226	Motif-6
GH_A13G1786	235	263	Motif-1
GH_A13G1786	266	280	Motif-7
GH_A13G1786	296	310	Motif-9
GH_A13G1224	85	98	Motif-2
GH_A13G1224	100	114	Motif-4
GH_A13G1224	126	140	Motif-8
GH_A13G1224	147	165	Motif-10
GH_A13G1224	230	244	Motif-5
GH_A13G1224	246	261	Motif-3
GH_A13G1224	262	272	Motif-6
GH_A13G1224	280	308	Motif-1
GH_A13G1224	311	325	Motif-7
GH_A13G1224	344	358	Motif-9
GH_A13G0733	73	86	Motif-2
GH_A13G0733	88	102	Motif-4
GH_A13G0733	114	128	Motif-8
GH_A13G0733	136	154	Motif-10
GH_A13G0733	169	183	Motif-9
GH_A13G0733	220	234	Motif-5
GH_A13G0733	236	251	Motif-3
GH_A13G0733	252	262	Motif-6
GH_A13G0733	270	298	Motif-1
GH_A13G0733	301	315	Motif-7
GH_A13G0733	332	346	Motif-9
GH_A13G0732	99	112	Motif-2
GH_A13G0732	114	128	Motif-4
GH_A13G0732	140	154	Motif-8
GH_A13G0732	162	180	Motif-10
GH_A13G0732	195	209	Motif-9
GH_A13G0732	246	260	Motif-5
GH_A13G0732	262	277	Motif-3
GH_A13G0732	278	288	Motif-6
GH_A13G0732	296	324	Motif-1
GH_A13G0732	327	341	Motif-7
GH_A13G0732	358	372	Motif-9
GH_A13G0517	36	50	Motif-8
GH_A13G0517	58	76	Motif-10
GH_A13G0517	142	156	Motif-5
GH_A13G0517	158	173	Motif-3
GH_A13G0517	174	184	Motif-6
GH_A13G0517	192	220	Motif-1
GH_A13G0517	223	237	Motif-7
GH_A13G0517	254	268	Motif-9
GH_A13G0264	64	78	Motif-4
GH_A13G0264	90	104	Motif-8
GH_A13G0264	193	207	Motif-5
GH_A13G0264	209	224	Motif-3
GH_A13G0264	225	235	Motif-6
GH_A13G0264	243	271	Motif-1
GH_A13G0264	274	288	Motif-7
GH_A13G0264	298	312	Motif-9
GH_A12G2657	43	56	Motif-2
GH_A12G2657	58	72	Motif-4
GH_A12G2657	84	98	Motif-8
GH_A12G2657	106	124	Motif-10
GH_A12G2657	192	206	Motif-5
GH_A12G2657	208	223	Motif-3
GH_A12G2657	225	235	Motif-6
GH_A12G2657	243	271	Motif-1
GH_A12G2657	274	288	Motif-7
GH_A12G2657	304	318	Motif-9
GH_A12G2657	327	337	Motif-6
GH_A12G2441	74	88	Motif-4
GH_A12G2441	100	114	Motif-8
GH_A12G2441	123	141	Motif-10
GH_A12G2441	213	227	Motif-5
GH_A12G2441	229	244	Motif-3
GH_A12G2441	245	255	Motif-6
GH_A12G2441	263	291	Motif-1
GH_A12G2441	294	308	Motif-7
GH_A12G2441	325	339	Motif-9
GH_A12G2309	72	86	Motif-4
GH_A12G2309	98	112	Motif-8
GH_A12G2309	119	137	Motif-10
GH_A12G2309	206	220	Motif-5
GH_A12G2309	222	237	Motif-3
GH_A12G2309	239	249	Motif-6
GH_A12G2309	257	285	Motif-1
GH_A12G2309	288	302	Motif-7
GH_A12G2309	317	331	Motif-9
GH_A12G2306	72	86	Motif-4
GH_A12G2306	98	112	Motif-8
GH_A12G2306	119	137	Motif-10
GH_A12G2306	206	220	Motif-5
GH_A12G2306	222	237	Motif-3
GH_A12G2306	239	249	Motif-6
GH_A12G2306	257	285	Motif-1
GH_A12G2306	288	302	Motif-7
GH_A12G2306	317	331	Motif-9
GH_A12G2305	72	86	Motif-4
GH_A12G2305	98	112	Motif-8
GH_A12G2305	119	137	Motif-10
GH_A12G2305	206	220	Motif-5
GH_A12G2305	222	237	Motif-3
GH_A12G2305	239	249	Motif-6
GH_A12G2305	257	285	Motif-1
GH_A12G2305	288	302	Motif-7
GH_A12G2305	317	331	Motif-9
GH_A12G1397	39	53	Motif-4
GH_A12G1397	65	79	Motif-8
GH_A12G1397	174	188	Motif-5
GH_A12G1397	198	213	Motif-3
GH_A12G1397	214	224	Motif-6
GH_A12G1397	233	261	Motif-1
GH_A12G1397	266	280	Motif-7
GH_A12G1135	72	86	Motif-4
GH_A12G1135	98	112	Motif-8
GH_A12G1135	120	138	Motif-10
GH_A12G1135	206	220	Motif-5
GH_A12G1135	222	237	Motif-3
GH_A12G1135	256	284	Motif-1
GH_A12G1135	287	301	Motif-7
GH_A12G1135	317	331	Motif-9
GH_A12G0596	48	61	Motif-2
GH_A12G0596	63	77	Motif-4
GH_A12G0596	89	103	Motif-8
GH_A12G0596	110	128	Motif-10
GH_A12G0596	197	211	Motif-5
GH_A12G0596	213	228	Motif-3
GH_A12G0596	229	239	Motif-6
GH_A12G0596	249	277	Motif-1
GH_A12G0596	280	294	Motif-7
GH_A12G0596	309	323	Motif-9
GH_A11G3319	63	76	Motif-2
GH_A11G3319	78	92	Motif-4
GH_A11G3319	104	118	Motif-8
GH_A11G3319	127	145	Motif-10
GH_A11G3319	219	233	Motif-5
GH_A11G3319	235	250	Motif-3
GH_A11G3319	251	261	Motif-6
GH_A11G3319	277	305	Motif-1
GH_A11G3319	308	322	Motif-7
GH_A11G3319	338	352	Motif-9
GH_A11G2672	36	50	Motif-4
GH_A11G2672	61	75	Motif-8
GH_A11G2672	181	196	Motif-3
GH_A11G2672	198	208	Motif-6
GH_A11G2672	217	245	Motif-1
GH_A11G2672	248	262	Motif-7
GH_A11G2672	278	292	Motif-9
GH_A11G2670	36	50	Motif-4
GH_A11G2670	61	75	Motif-8
GH_A11G2670	154	169	Motif-3
GH_A11G2670	171	181	Motif-6
GH_A11G2670	190	218	Motif-1
GH_A11G2670	221	235	Motif-7
GH_A11G2670	251	265	Motif-9
GH_A11G1836	48	61	Motif-2
GH_A11G1836	63	77	Motif-4
GH_A11G1836	89	103	Motif-8
GH_A11G1836	110	128	Motif-10
GH_A11G1836	197	211	Motif-5
GH_A11G1836	213	228	Motif-3
GH_A11G1836	229	239	Motif-6
GH_A11G1836	249	277	Motif-1
GH_A11G1836	280	294	Motif-7
GH_A11G1836	309	323	Motif-9
GH_A11G1599	12	25	Motif-2
GH_A11G1599	27	41	Motif-4
GH_A11G1599	157	171	Motif-5
GH_A11G1599	173	188	Motif-3
GH_A11G1599	190	200	Motif-6
GH_A11G1599	208	236	Motif-1
GH_A11G1599	239	253	Motif-7
GH_A11G1599	272	286	Motif-9
GH_A11G1353	41	54	Motif-2
GH_A11G1353	56	70	Motif-4
GH_A11G1353	82	96	Motif-8
GH_A11G1353	105	123	Motif-10
GH_A11G1353	142	156	Motif-9
GH_A11G1353	190	204	Motif-5
GH_A11G1353	206	221	Motif-3
GH_A11G1353	222	232	Motif-6
GH_A11G1353	240	268	Motif-1
GH_A11G1353	271	285	Motif-7
GH_A11G1353	301	315	Motif-9
GH_A11G1343	69	82	Motif-2
GH_A11G1343	84	98	Motif-4
GH_A11G1343	110	124	Motif-8
GH_A11G1343	132	150	Motif-10
GH_A11G1343	152	166	Motif-8
GH_A11G1343	217	231	Motif-5
GH_A11G1343	233	248	Motif-3
GH_A11G1343	249	259	Motif-6
GH_A11G1343	267	295	Motif-1
GH_A11G1343	298	312	Motif-7
GH_A11G1343	329	343	Motif-9
GH_A11G1061	14	27	Motif-2
GH_A11G1061	29	43	Motif-4
GH_A11G1061	55	69	Motif-8
GH_A11G1061	77	95	Motif-10
GH_A11G1061	163	177	Motif-5
GH_A11G1061	179	194	Motif-3
GH_A11G1061	195	205	Motif-6
GH_A11G1061	213	241	Motif-1
GH_A11G1061	244	258	Motif-7
GH_A11G1061	275	289	Motif-9
GH_A11G0425	30	44	Motif-4
GH_A11G0425	56	70	Motif-8
GH_A11G0425	190	205	Motif-3
GH_A11G0425	206	216	Motif-6
GH_A11G0425	225	253	Motif-1
GH_A11G0425	256	270	Motif-7
GH_A11G0425	285	299	Motif-9
GH_A11G0215	34	48	Motif-4
GH_A11G0215	186	201	Motif-3
GH_A11G0215	202	212	Motif-6
GH_A11G0215	221	249	Motif-1
GH_A11G0215	252	266	Motif-7
GH_A11G0215	282	296	Motif-9
GH_A10G2626	79	93	Motif-4
GH_A10G2626	105	119	Motif-8
GH_A10G2626	126	144	Motif-10
GH_A10G2626	215	229	Motif-5
GH_A10G2626	231	246	Motif-3
GH_A10G2626	248	258	Motif-6
GH_A10G2626	266	294	Motif-1
GH_A10G2626	297	311	Motif-7
GH_A10G2626	327	341	Motif-9
GH_A10G2450	84	98	Motif-4
GH_A10G2450	110	124	Motif-8
GH_A10G2450	131	149	Motif-10
GH_A10G2450	218	232	Motif-5
GH_A10G2450	234	249	Motif-3
GH_A10G2450	251	261	Motif-6
GH_A10G2450	269	297	Motif-1
GH_A10G2450	300	314	Motif-7
GH_A10G2450	331	345	Motif-9
GH_A10G1777	74	88	Motif-4
GH_A10G1777	100	114	Motif-8
GH_A10G1777	121	139	Motif-10
GH_A10G1777	208	222	Motif-5
GH_A10G1777	224	239	Motif-3
GH_A10G1777	242	252	Motif-6
GH_A10G1777	260	288	Motif-1
GH_A10G1777	291	305	Motif-7
GH_A10G1777	321	335	Motif-9
GH_A10G0915	12	26	Motif-5
GH_A10G0915	41	55	Motif-4
GH_A10G0915	67	81	Motif-8
GH_A10G0915	208	223	Motif-3
GH_A10G0915	225	235	Motif-6
GH_A10G0915	244	272	Motif-1
GH_A10G0915	275	289	Motif-7
GH_A10G0785	67	81	Motif-4
GH_A10G0785	93	107	Motif-8
GH_A10G0785	206	220	Motif-5
GH_A10G0785	222	237	Motif-3
GH_A10G0785	238	248	Motif-6
GH_A10G0785	257	285	Motif-1
GH_A10G0785	288	302	Motif-7
GH_A10G0785	318	332	Motif-9
GH_A10G0784	36	50	Motif-4
GH_A10G0784	62	76	Motif-8
GH_A10G0784	183	198	Motif-3
GH_A10G0784	199	209	Motif-6
GH_A10G0784	218	246	Motif-1
GH_A10G0784	249	263	Motif-7
GH_A10G0784	279	293	Motif-9
GH_A10G0783	36	50	Motif-4
GH_A10G0783	62	76	Motif-8
GH_A10G0783	183	198	Motif-3
GH_A10G0783	199	209	Motif-6
GH_A10G0783	218	246	Motif-1
GH_A10G0783	249	263	Motif-7
GH_A10G0783	279	293	Motif-9
GH_A10G0782	36	50	Motif-4
GH_A10G0782	62	76	Motif-8
GH_A10G0782	183	198	Motif-3
GH_A10G0782	199	209	Motif-6
GH_A10G0782	219	247	Motif-1
GH_A10G0782	250	264	Motif-7
GH_A10G0782	278	292	Motif-9
GH_A10G0650	37	51	Motif-4
GH_A10G0650	63	77	Motif-8
GH_A10G0650	184	199	Motif-3
GH_A10G0650	200	210	Motif-6
GH_A10G0650	219	247	Motif-1
GH_A10G0650	250	264	Motif-7
GH_A10G0650	278	292	Motif-9
GH_A10G0417	46	60	Motif-4
GH_A10G0417	72	86	Motif-8
GH_A10G0417	182	196	Motif-5
GH_A10G0417	203	218	Motif-3
GH_A10G0417	219	229	Motif-6
GH_A10G0417	238	266	Motif-1
GH_A10G0417	269	283	Motif-7
GH_A10G0417	299	313	Motif-9
GH_A10G0338	89	103	Motif-4
GH_A10G0338	115	129	Motif-8
GH_A10G0338	221	235	Motif-5
GH_A10G0338	237	252	Motif-3
GH_A10G0338	254	264	Motif-6
GH_A10G0338	272	300	Motif-1
GH_A10G0338	303	317	Motif-7
GH_A10G0338	333	347	Motif-9
GH_A10G0337	75	89	Motif-4
GH_A10G0337	101	115	Motif-8
GH_A10G0337	122	140	Motif-10
GH_A10G0337	209	223	Motif-5
GH_A10G0337	225	240	Motif-3
GH_A10G0337	242	252	Motif-6
GH_A10G0337	260	288	Motif-1
GH_A10G0337	291	305	Motif-7
GH_A10G0337	321	335	Motif-9
GH_A10G0148	62	76	Motif-4
GH_A10G0148	207	222	Motif-3
GH_A10G0148	223	233	Motif-6
GH_A10G0148	241	269	Motif-1
GH_A10G0148	272	286	Motif-7
GH_A10G0148	298	312	Motif-9
GH_A09G2630	38	52	Motif-4
GH_A09G2630	64	78	Motif-8
GH_A09G2630	173	187	Motif-5
GH_A09G2630	201	216	Motif-3
GH_A09G2630	217	227	Motif-6
GH_A09G2630	241	269	Motif-1
GH_A09G2630	273	287	Motif-7
GH_A09G2630	303	317	Motif-9
GH_A09G2469	70	83	Motif-2
GH_A09G2469	85	99	Motif-4
GH_A09G2469	111	125	Motif-8
GH_A09G2469	133	151	Motif-10
GH_A09G2469	216	230	Motif-5
GH_A09G2469	232	247	Motif-3
GH_A09G2469	248	258	Motif-6
GH_A09G2469	266	294	Motif-1
GH_A09G2469	297	311	Motif-7
GH_A09G2469	330	344	Motif-9
GH_A09G2467	70	83	Motif-2
GH_A09G2467	85	99	Motif-4
GH_A09G2467	111	125	Motif-8
GH_A09G2467	133	151	Motif-10
GH_A09G2467	216	230	Motif-5
GH_A09G2467	232	247	Motif-3
GH_A09G2467	248	258	Motif-6
GH_A09G2467	266	294	Motif-1
GH_A09G2467	297	311	Motif-7
GH_A09G2467	330	344	Motif-9
GH_A09G2466	70	83	Motif-2
GH_A09G2466	85	99	Motif-4
GH_A09G2466	111	125	Motif-8
GH_A09G2466	133	151	Motif-10
GH_A09G2466	167	181	Motif-9
GH_A09G2466	216	230	Motif-5
GH_A09G2466	232	247	Motif-3
GH_A09G2466	248	258	Motif-6
GH_A09G2466	266	294	Motif-1
GH_A09G2466	297	311	Motif-7
GH_A09G2466	330	344	Motif-9
GH_A09G2465	70	83	Motif-2
GH_A09G2465	85	99	Motif-4
GH_A09G2465	111	125	Motif-8
GH_A09G2465	133	151	Motif-10
GH_A09G2465	167	181	Motif-9
GH_A09G2465	216	230	Motif-5
GH_A09G2465	232	247	Motif-3
GH_A09G2465	248	258	Motif-6
GH_A09G2465	266	294	Motif-1
GH_A09G2465	297	311	Motif-7
GH_A09G2465	330	344	Motif-9
GH_A09G2464	70	83	Motif-2
GH_A09G2464	85	99	Motif-4
GH_A09G2464	111	125	Motif-8
GH_A09G2464	133	151	Motif-10
GH_A09G2464	216	230	Motif-5
GH_A09G2464	232	247	Motif-3
GH_A09G2464	248	258	Motif-6
GH_A09G2464	266	294	Motif-1
GH_A09G2464	297	311	Motif-7
GH_A09G2464	332	346	Motif-9
GH_A09G2463	85	99	Motif-4
GH_A09G2463	111	125	Motif-8
GH_A09G2463	134	152	Motif-10
GH_A09G2463	217	231	Motif-5
GH_A09G2463	233	248	Motif-3
GH_A09G2463	249	259	Motif-6
GH_A09G2463	268	296	Motif-1
GH_A09G2463	299	313	Motif-7
GH_A09G2463	332	346	Motif-9
GH_A09G2462	75	88	Motif-2
GH_A09G2462	90	104	Motif-4
GH_A09G2462	116	130	Motif-8
GH_A09G2462	138	156	Motif-10
GH_A09G2462	221	235	Motif-5
GH_A09G2462	237	252	Motif-3
GH_A09G2462	253	263	Motif-6
GH_A09G2462	271	299	Motif-1
GH_A09G2462	302	316	Motif-7
GH_A09G2462	335	349	Motif-9
GH_A09G1942	87	101	Motif-4
GH_A09G1942	113	127	Motif-8
GH_A09G1942	134	152	Motif-10
GH_A09G1942	228	242	Motif-5
GH_A09G1942	244	259	Motif-3
GH_A09G1942	260	270	Motif-6
GH_A09G1942	278	306	Motif-1
GH_A09G1942	309	323	Motif-7
GH_A09G1942	339	353	Motif-9
GH_A09G1815	60	73	Motif-2
GH_A09G1815	75	89	Motif-4
GH_A09G1815	101	115	Motif-8
GH_A09G1815	122	140	Motif-10
GH_A09G1815	211	225	Motif-5
GH_A09G1815	227	242	Motif-3
GH_A09G1815	244	254	Motif-6
GH_A09G1815	262	290	Motif-1
GH_A09G1815	293	307	Motif-7
GH_A09G1815	323	337	Motif-9
GH_A09G1607	70	83	Motif-2
GH_A09G1607	85	99	Motif-4
GH_A09G1607	111	125	Motif-8
GH_A09G1607	133	151	Motif-10
GH_A09G1607	229	243	Motif-5
GH_A09G1607	245	260	Motif-3
GH_A09G1607	261	271	Motif-6
GH_A09G1607	279	307	Motif-1
GH_A09G1607	310	324	Motif-7
GH_A09G1607	340	354	Motif-9
GH_A09G1249	76	90	Motif-4
GH_A09G1249	102	116	Motif-8
GH_A09G1249	125	143	Motif-10
GH_A09G1249	210	224	Motif-5
GH_A09G1249	226	241	Motif-3
GH_A09G1249	242	252	Motif-6
GH_A09G1249	262	290	Motif-1
GH_A09G1071	69	83	Motif-4
GH_A09G1071	95	109	Motif-8
GH_A09G1071	226	241	Motif-3
GH_A09G1071	242	252	Motif-6
GH_A09G1071	260	288	Motif-1
GH_A09G1071	291	305	Motif-7
GH_A09G1071	311	325	Motif-9
GH_A09G1031	36	50	Motif-4
GH_A09G1031	62	76	Motif-8
GH_A09G1031	182	197	Motif-3
GH_A09G1031	214	242	Motif-1
GH_A09G1031	245	259	Motif-7
GH_A09G1031	275	289	Motif-9
GH_A09G1031	293	307	Motif-7
GH_A09G0770	90	104	Motif-4
GH_A09G0770	116	130	Motif-8
GH_A09G0770	158	172	Motif-5
GH_A09G0770	174	189	Motif-3
GH_A09G0770	190	200	Motif-6
GH_A09G0770	208	236	Motif-1
GH_A09G0770	239	253	Motif-7
GH_A09G0770	272	286	Motif-9
GH_A09G0769	81	94	Motif-2
GH_A09G0769	96	110	Motif-4
GH_A09G0769	122	136	Motif-8
GH_A09G0769	144	162	Motif-10
GH_A09G0769	227	241	Motif-5
GH_A09G0769	243	258	Motif-3
GH_A09G0769	259	269	Motif-6
GH_A09G0769	300	314	Motif-7
GH_A09G0769	335	349	Motif-9
[truncated: 3,862 more rows]
