# Supplementary material for: Genome-Wide Identification and Functional Investigation of 1-Aminocyclopropane-1-carboxylic Acid Oxidase (ACO) Genes in Cotton
Source: Plants (Basel). 2021 Aug 18;10(8):1699. doi: 10.3390/plants10081699 (PMC8402218; doi:10.3390/plants10081699)
Supplement: Supplementary file 1 [file plants-10-01699-s001.zip › Supplementary files/Supplementary Table S3.xlsx]

## Sheet: Sheet1
Table S3. Information of cis-elements identified in the promoters of GhACOs
Gene ID	Cis-elemant Name	Cis-elemant Sequence	Cis-elemant Annotation
GH_A02G0403	3-AF1 binding site	TAAGAGAGGAA	light responsive element
GH_A03G1296	3-AF1 binding site	TAAGAGAGGAA	light responsive element
GH_A04G0258	3-AF1 binding site	TAAGAGAGGAA	light responsive element
GH_A04G0261	3-AF1 binding site	TAAGAGAGGAA	light responsive element
GH_A04G0262	3-AF1 binding site	TAAGAGAGGAA	light responsive element
GH_A04G0264	3-AF1 binding site	TAAGAGAGGAA	light responsive element
GH_A04G0265	3-AF1 binding site	TAAGAGAGGAA	light responsive element
GH_A06G0555	3-AF1 binding site	TAAGAGAGGAA	light responsive element
GH_A07G2040	3-AF1 binding site	TAAGAGAGGAA	light responsive element
GH_A07G2090	3-AF1 binding site	TAAGAGAGGAA	light responsive element
GH_A09G0469	3-AF1 binding site	TAAGAGAGGAA	light responsive element
GH_A09G0769	3-AF1 binding site	TAAGAGAGGAA	light responsive element
GH_A09G1815	3-AF1 binding site	TAAGAGAGGAA	light responsive element
GH_A10G0783	3-AF1 binding site	TAAGAGAGGAA	light responsive element
GH_A13G0517	3-AF1 binding site	TAAGAGAGGAA	light responsive element
GH_A13G1786	3-AF1 binding site	TAAGAGAGGAA	light responsive element
GH_A13G2324	3-AF1 binding site	TAAGAGAGGAA	light responsive element
GH_A13G2405	3-AF1 binding site	TAAGAGAGGAA	light responsive element
GH_D02G0417	3-AF1 binding site	TAAGAGAGGAA	light responsive element
GH_D02G0473	3-AF1 binding site	TAAGAGAGGAA	light responsive element
GH_D02G1484	3-AF1 binding site	TAAGAGAGGAA	light responsive element
GH_D02G1542	3-AF1 binding site	TAAGAGAGGAA	light responsive element
GH_D05G2410	3-AF1 binding site	TAAGAGAGGAA	light responsive element
GH_D07G2070	3-AF1 binding site	TAAGAGAGGAA	light responsive element
GH_D08G1941	3-AF1 binding site	TAAGAGAGGAA	light responsive element
GH_D09G0532	3-AF1 binding site	TAAGAGAGGAA	light responsive element
GH_D09G0919	3-AF1 binding site	TAAGAGAGGAA	light responsive element
GH_D09G2399	3-AF1 binding site	TAAGAGAGGAA	light responsive element
GH_D10G2731	3-AF1 binding site	TAAGAGAGGAA	light responsive element
GH_D11G1375	3-AF1 binding site	TAAGAGAGGAA	light responsive element
GH_D13G1749	3-AF1 binding site	TAAGAGAGGAA	light responsive element
GH_D13G2325	3-AF1 binding site	TAAGAGAGGAA	light responsive element
GH_A10G1777	3-AF3 binding site	CACTATCTAAC	part of a conserved DNA module array (CMA3)
GH_A11G1061	3-AF3 binding site	CACTATCTAAC	part of a conserved DNA module array (CMA3)
GH_D04G0711	3-AF3 binding site	CACTATCTAAC	part of a conserved DNA module array (CMA3)
GH_D10G1876	3-AF3 binding site	CACTATCTAAC	part of a conserved DNA module array (CMA3)
GH_D13G0261	3-AF3 binding site	CACTATCTAAC	part of a conserved DNA module array (CMA3)
GH_A09G0049	4cl-CMA1c	CTTTACCAACCCCC	light responsive element
GH_A01G0358	AAAC-motif	CAATCAAAACCT	light responsive element
GH_A01G0359	AAAC-motif	CAATCAAAACCT	light responsive element
GH_A08G0563	AAAC-motif	CAATCAAAACCT	light responsive element
GH_A10G0785	AAAC-motif	CAATCAAAACCT	light responsive element
GH_A13G0264	AAAC-motif	CAATCAAAACCT	light responsive element
GH_A13G2321	AAAC-motif	CAATCAAAACCT	light responsive element
GH_A13G2331	AAAC-motif	CAATCAAAACCT	light responsive element
GH_D01G0338	AAAC-motif	CAATCAAAACCT	light responsive element
GH_D01G0340	AAAC-motif	CAATCAAAACCT	light responsive element
GH_D04G0240	AAAC-motif	CAATCAAAACCT	light responsive element
GH_D07G1583	AAAC-motif	CAATCAAAACCT	light responsive element
GH_D11G2696	AAAC-motif	CAATCAAAACCT	light responsive element
GH_D13G0261	AAAC-motif	CAATCAAAACCT	light responsive element
GH_D13G2317	AAAC-motif	CAATCAAAACCT	light responsive element
GH_D13G2318	AAAC-motif	CAATCAAAACCT	light responsive element
GH_A08G2537	AACA_motif	TAACAAACTCCA	involved in endosperm-specific negative expression
GH_A13G1786	AACA_motif	TAACAAACTCCA	involved in endosperm-specific negative expression
GH_D09G2399	AACA_motif	TAACAAACTCCA	involved in endosperm-specific negative expression
GH_D10G0158	AACA_motif	TAACAAACTCCA	involved in endosperm-specific negative expression
GH_D10G0792	AACA_motif	TAACAAACTCCA	involved in endosperm-specific negative expression
GH_A01G0032	AAGAA-motif	GAAAGAA
GH_A01G0060	AAGAA-motif	GAAAGAA
GH_A01G0352	AAGAA-motif	GAAAGAA
GH_A01G0352	AAGAA-motif	gGTAAAGAAA
GH_A01G0358	AAGAA-motif	GAAAGAA
GH_A01G0359	AAGAA-motif	GAAAGAA
GH_A01G0360	AAGAA-motif	GAAAGAA
GH_A01G0360	AAGAA-motif	gGTAAAGAAA
GH_A01G0371	AAGAA-motif	gGTAAAGAAA
GH_A01G0418	AAGAA-motif	GAAAGAA
GH_A01G0574	AAGAA-motif	GAAAGAA
GH_A01G0722	AAGAA-motif	GAAAGAA
GH_A01G1373	AAGAA-motif	gGTAAAGAAA
GH_A01G2340	AAGAA-motif	GAAAGAA
GH_A01G2457	AAGAA-motif	gGTAAAGAAA
GH_A02G0396	AAGAA-motif	GAAAGAA
GH_A02G0398	AAGAA-motif	GAAAGAA
GH_A02G0398	AAGAA-motif	gGTAAAGAAA
GH_A02G0775	AAGAA-motif	GAAAGAA
GH_A02G0775	AAGAA-motif	gGTAAAGAAA
GH_A02G1231	AAGAA-motif	gGTAAAGAAA
GH_A02G1469	AAGAA-motif	GAAAGAA
GH_A02G1469	AAGAA-motif	gGTAAAGAAA
GH_A02G1493	AAGAA-motif	GAAAGAA
GH_A03G1296	AAGAA-motif	gGTAAAGAAA
GH_A03G1387	AAGAA-motif	GAAAGAA
GH_A04G0258	AAGAA-motif	GAAAGAA
GH_A04G0258	AAGAA-motif	gGTAAAGAAA
GH_A04G0261	AAGAA-motif	GAAAGAA
GH_A04G0261	AAGAA-motif	gGTAAAGAAA
GH_A04G0264	AAGAA-motif	GAAAGAA
GH_A04G0264	AAGAA-motif	gGTAAAGAAA
GH_A04G0265	AAGAA-motif	GAAAGAA
GH_A04G0265	AAGAA-motif	gGTAAAGAAA
GH_A04G0268	AAGAA-motif	GAAAGAA
GH_A04G0269	AAGAA-motif	GAAAGAA
GH_A04G0269	AAGAA-motif	gGTAAAGAAA
GH_A04G0272	AAGAA-motif	GAAAGAA
GH_A05G2225	AAGAA-motif	GAAAGAA
GH_A05G3675	AAGAA-motif	GAAAGAA
GH_A05G3676	AAGAA-motif	GAAAGAA
GH_A05G3676	AAGAA-motif	gGTAAAGAAA
GH_A05G4139	AAGAA-motif	GAAAGAA
GH_A05G4140	AAGAA-motif	GAAAGAA
GH_A05G4140	AAGAA-motif	gGTAAAGAAA
GH_A06G0553	AAGAA-motif	GAAAGAA
GH_A06G0554	AAGAA-motif	GAAAGAA
GH_A06G0554	AAGAA-motif	gGTAAAGAAA
GH_A06G0555	AAGAA-motif	GAAAGAA
GH_A06G0566	AAGAA-motif	GAAAGAA
GH_A06G0566	AAGAA-motif	gGTAAAGAAA
GH_A06G1602	AAGAA-motif	GAAAGAA
GH_A06G1771	AAGAA-motif	gGTAAAGAAA
GH_A06G2150	AAGAA-motif	GAAAGAA
GH_A07G0112	AAGAA-motif	GAAAGAA
GH_A07G0443	AAGAA-motif	gGTAAAGAAA
GH_A07G0464	AAGAA-motif	GAAAGAA
GH_A07G0717	AAGAA-motif	GAAAGAA
GH_A07G0717	AAGAA-motif	gGTAAAGAAA
GH_A07G0935	AAGAA-motif	GAAAGAA
GH_A07G2040	AAGAA-motif	GAAAGAA
GH_A07G2090	AAGAA-motif	GAAAGAA
GH_A07G2394	AAGAA-motif	GAAAGAA
GH_A07G2395	AAGAA-motif	GAAAGAA
GH_A07G2395	AAGAA-motif	gGTAAAGAAA
GH_A08G0065	AAGAA-motif	GAAAGAA
GH_A08G0665	AAGAA-motif	GAAAGAA
GH_A08G1850	AAGAA-motif	GAAAGAA
GH_A08G1850	AAGAA-motif	gGTAAAGAAA
GH_A08G1928	AAGAA-motif	GAAAGAA
GH_A08G2026	AAGAA-motif	GAAAGAA
GH_A08G2164	AAGAA-motif	gGTAAAGAAA
GH_A08G2165	AAGAA-motif	gGTAAAGAAA
GH_A08G2537	AAGAA-motif	GAAAGAA
GH_A08G2538	AAGAA-motif	GAAAGAA
GH_A08G2539	AAGAA-motif	GAAAGAA
GH_A09G0049	AAGAA-motif	gGTAAAGAAA
GH_A09G0469	AAGAA-motif	GAAAGAA
GH_A09G0768	AAGAA-motif	GAAAGAA
GH_A09G0769	AAGAA-motif	GAAAGAA
GH_A09G0769	AAGAA-motif	gGTAAAGAAA
GH_A09G0770	AAGAA-motif	GAAAGAA
GH_A09G1031	AAGAA-motif	gGTAAAGAAA
GH_A09G1071	AAGAA-motif	gGTAAAGAAA
GH_A09G1249	AAGAA-motif	gGTAAAGAAA
GH_A09G1607	AAGAA-motif	gGTAAAGAAA
GH_A09G1815	AAGAA-motif	GAAAGAA
GH_A09G1815	AAGAA-motif	gGTAAAGAAA
GH_A09G1942	AAGAA-motif	GAAAGAA
GH_A09G2462	AAGAA-motif	GAAAGAA
GH_A09G2463	AAGAA-motif	GAAAGAA
GH_A09G2465	AAGAA-motif	gGTAAAGAAA
GH_A09G2630	AAGAA-motif	GAAAGAA
GH_A10G0417	AAGAA-motif	GAAAGAA
GH_A10G0417	AAGAA-motif	gGTAAAGAAA
GH_A10G0782	AAGAA-motif	gGTAAAGAAA
GH_A10G0783	AAGAA-motif	gGTAAAGAAA
GH_A10G0915	AAGAA-motif	GAAAGAA
GH_A10G0915	AAGAA-motif	gGTAAAGAAA
GH_A10G1777	AAGAA-motif	GAAAGAA
GH_A10G2450	AAGAA-motif	GAAAGAA
GH_A10G2450	AAGAA-motif	gGTAAAGAAA
GH_A10G2626	AAGAA-motif	GAAAGAA
GH_A11G0215	AAGAA-motif	GAAAGAA
GH_A11G0215	AAGAA-motif	gGTAAAGAAA
GH_A11G0425	AAGAA-motif	GAAAGAA
GH_A11G1061	AAGAA-motif	gGTAAAGAAA
GH_A11G1599	AAGAA-motif	GAAAGAA
GH_A11G2672	AAGAA-motif	gGTAAAGAAA
GH_A11G3319	AAGAA-motif	GAAAGAA
GH_A12G1135	AAGAA-motif	GAAAGAA
GH_A12G1397	AAGAA-motif	GAAAGAA
GH_A12G2306	AAGAA-motif	GAAAGAA
GH_A12G2306	AAGAA-motif	gGTAAAGAAA
GH_A12G2309	AAGAA-motif	gGTAAAGAAA
GH_A12G2441	AAGAA-motif	GAAAGAA
GH_A12G2657	AAGAA-motif	gGTAAAGAAA
GH_A13G0264	AAGAA-motif	GAAAGAA
GH_A13G0517	AAGAA-motif	GAAAGAA
GH_A13G0732	AAGAA-motif	GAAAGAA
GH_A13G0733	AAGAA-motif	GAAAGAA
GH_A13G1224	AAGAA-motif	GAAAGAA
GH_A13G1786	AAGAA-motif	GAAAGAA
GH_A13G1794	AAGAA-motif	GAAAGAA
GH_A13G1795	AAGAA-motif	GAAAGAA
GH_A13G1795	AAGAA-motif	gGTAAAGAAA
GH_A13G1828	AAGAA-motif	GAAAGAA
GH_A13G2323	AAGAA-motif	GAAAGAA
GH_A13G2324	AAGAA-motif	GAAAGAA
GH_A13G2325	AAGAA-motif	gGTAAAGAAA
GH_A13G2332	AAGAA-motif	GAAAGAA
GH_A13G2333	AAGAA-motif	gGTAAAGAAA
GH_A13G2336	AAGAA-motif	GAAAGAA
GH_A13G2339	AAGAA-motif	gGTAAAGAAA
GH_A13G2340	AAGAA-motif	GAAAGAA
GH_A13G2340	AAGAA-motif	gGTAAAGAAA
GH_A13G2405	AAGAA-motif	GAAAGAA
GH_A13G2405	AAGAA-motif	gGTAAAGAAA
GH_D01G0057	AAGAA-motif	GAAAGAA
GH_D01G0058	AAGAA-motif	GAAAGAA
GH_D01G0295	AAGAA-motif	gGTAAAGAAA
GH_D01G0335	AAGAA-motif	GAAAGAA
GH_D01G0335	AAGAA-motif	gGTAAAGAAA
GH_D01G0338	AAGAA-motif	GAAAGAA
GH_D01G0340	AAGAA-motif	GAAAGAA
GH_D01G0341	AAGAA-motif	GAAAGAA
GH_D01G0341	AAGAA-motif	gGTAAAGAAA
GH_D01G0359	AAGAA-motif	gGTAAAGAAA
GH_D01G0409	AAGAA-motif	GAAAGAA
GH_D01G0561	AAGAA-motif	GAAAGAA
GH_D01G0720	AAGAA-motif	GAAAGAA
GH_D01G1456	AAGAA-motif	GAAAGAA
GH_D01G1456	AAGAA-motif	gGTAAAGAAA
GH_D01G2418	AAGAA-motif	GAAAGAA
GH_D01G2533	AAGAA-motif	gGTAAAGAAA
GH_D02G0417	AAGAA-motif	gGTAAAGAAA
GH_D02G0473	AAGAA-motif	GAAAGAA
GH_D02G0473	AAGAA-motif	gGTAAAGAAA
GH_D02G0792	AAGAA-motif	GAAAGAA
GH_D02G0792	AAGAA-motif	gGTAAAGAAA
GH_D02G1542	AAGAA-motif	GAAAGAA
GH_D03G0250	AAGAA-motif	GAAAGAA
GH_D03G0716	AAGAA-motif	GAAAGAA
GH_D03G0837	AAGAA-motif	GAAAGAA
GH_D04G0239	AAGAA-motif	GAAAGAA
GH_D04G0239	AAGAA-motif	gGTAAAGAAA
GH_D04G0240	AAGAA-motif	GAAAGAA
GH_D04G0240	AAGAA-motif	gGTAAAGAAA
GH_D04G0667	AAGAA-motif	GAAAGAA
GH_D04G0667	AAGAA-motif	gGTAAAGAAA
GH_D04G0669	AAGAA-motif	GAAAGAA
GH_D04G0711	AAGAA-motif	GAAAGAA
GH_D04G1190	AAGAA-motif	GAAAGAA
GH_D04G1190	AAGAA-motif	gGTAAAGAAA
GH_D04G1356	AAGAA-motif	GAAAGAA
GH_D05G0136	AAGAA-motif	GAAAGAA
GH_D05G0136	AAGAA-motif	gGTAAAGAAA
GH_D05G0874	AAGAA-motif	GAAAGAA
GH_D05G1343	AAGAA-motif	GAAAGAA
GH_D05G2251	AAGAA-motif	GAAAGAA
GH_D05G2350	AAGAA-motif	GAAAGAA
GH_D06G0534	AAGAA-motif	GAAAGAA
GH_D06G0534	AAGAA-motif	gGTAAAGAAA
GH_D06G1621	AAGAA-motif	GAAAGAA
GH_D07G0119	AAGAA-motif	GAAAGAA
GH_D07G0465	AAGAA-motif	GAAAGAA
GH_D07G0703	AAGAA-motif	GAAAGAA
GH_D07G0703	AAGAA-motif	gGTAAAGAAA
GH_D07G0938	AAGAA-motif	GAAAGAA
GH_D07G0938	AAGAA-motif	gGTAAAGAAA
GH_D07G1583	AAGAA-motif	gGTAAAGAAA
GH_D07G2032	AAGAA-motif	GAAAGAA
GH_D07G2070	AAGAA-motif	GAAAGAA
GH_D07G2337	AAGAA-motif	gGTAAAGAAA
GH_D07G2338	AAGAA-motif	GAAAGAA
GH_D07G2338	AAGAA-motif	gGTAAAGAAA
GH_D08G0460	AAGAA-motif	GAAAGAA
GH_D08G0664	AAGAA-motif	GAAAGAA
GH_D08G1867	AAGAA-motif	GAAAGAA
GH_D08G1867	AAGAA-motif	gGTAAAGAAA
GH_D08G1941	AAGAA-motif	GAAAGAA
GH_D08G2039	AAGAA-motif	GAAAGAA
GH_D08G2183	AAGAA-motif	GAAAGAA
GH_D08G2184	AAGAA-motif	GAAAGAA
GH_D08G2732	AAGAA-motif	gGTAAAGAAA
GH_D09G0005	AAGAA-motif	GAAAGAA
GH_D09G0005	AAGAA-motif	gGTAAAGAAA
GH_D09G0532	AAGAA-motif	GAAAGAA
GH_D09G0532	AAGAA-motif	gGTAAAGAAA
GH_D09G0706	AAGAA-motif	gGTAAAGAAA
GH_D09G0709	AAGAA-motif	GAAAGAA
GH_D09G0709	AAGAA-motif	gGTAAAGAAA
GH_D09G0710	AAGAA-motif	gGTAAAGAAA
GH_D09G0711	AAGAA-motif	GAAAGAA
GH_D09G0711	AAGAA-motif	gGTAAAGAAA
GH_D09G0919	AAGAA-motif	GAAAGAA
GH_D09G0980	AAGAA-motif	gGTAAAGAAA
GH_D09G1207	AAGAA-motif	GAAAGAA
GH_D09G1207	AAGAA-motif	gGTAAAGAAA
GH_D09G1553	AAGAA-motif	GAAAGAA
GH_D09G1553	AAGAA-motif	gGTAAAGAAA
GH_D09G1767	AAGAA-motif	GAAAGAA
GH_D09G1767	AAGAA-motif	gGTAAAGAAA
GH_D09G1896	AAGAA-motif	GAAAGAA
GH_D09G1896	AAGAA-motif	gGTAAAGAAA
GH_D09G2398	AAGAA-motif	GAAAGAA
GH_D09G2399	AAGAA-motif	GAAAGAA
GH_D09G2400	AAGAA-motif	gGTAAAGAAA
GH_D09G2402	AAGAA-motif	gGTAAAGAAA
GH_D09G2403	AAGAA-motif	gGTAAAGAAA
GH_D09G2552	AAGAA-motif	GAAAGAA
GH_D10G0158	AAGAA-motif	gGTAAAGAAA
GH_D10G0350	AAGAA-motif	GAAAGAA
GH_D10G0440	AAGAA-motif	GAAAGAA
GH_D10G0440	AAGAA-motif	gGTAAAGAAA
GH_D10G0695	AAGAA-motif	GAAAGAA
GH_D10G0695	AAGAA-motif	gGTAAAGAAA
GH_D10G0789	AAGAA-motif	GAAAGAA
GH_D10G0790	AAGAA-motif	GAAAGAA
GH_D10G0791	AAGAA-motif	GAAAGAA
GH_D10G0791	AAGAA-motif	gGTAAAGAAA
GH_D10G1876	AAGAA-motif	GAAAGAA
GH_D10G2559	AAGAA-motif	GAAAGAA
GH_D10G2559	AAGAA-motif	gGTAAAGAAA
GH_D10G2731	AAGAA-motif	GAAAGAA
GH_D11G0217	AAGAA-motif	gGTAAAGAAA
GH_D11G0444	AAGAA-motif	GAAAGAA
GH_D11G1088	AAGAA-motif	GAAAGAA
GH_D11G1088	AAGAA-motif	gGTAAAGAAA
GH_D11G1375	AAGAA-motif	GAAAGAA
GH_D11G1631	AAGAA-motif	GAAAGAA
GH_D11G1631	AAGAA-motif	gGTAAAGAAA
GH_D11G1871	AAGAA-motif	GAAAGAA
GH_D11G2696	AAGAA-motif	gGTAAAGAAA
GH_D11G2697	AAGAA-motif	gGTAAAGAAA
GH_D12G0616	AAGAA-motif	GAAAGAA
GH_D12G0616	AAGAA-motif	gGTAAAGAAA
GH_D12G1132	AAGAA-motif	GAAAGAA
GH_D12G1413	AAGAA-motif	GAAAGAA
GH_D12G2323	AAGAA-motif	GAAAGAA
GH_D12G2323	AAGAA-motif	gGTAAAGAAA
GH_D12G2681	AAGAA-motif	GAAAGAA
GH_D12G2681	AAGAA-motif	gGTAAAGAAA
GH_D13G0535	AAGAA-motif	gGTAAAGAAA
GH_D13G0536	AAGAA-motif	GAAAGAA
GH_D13G0537	AAGAA-motif	GAAAGAA
GH_D13G1166	AAGAA-motif	GAAAGAA
GH_D13G1166	AAGAA-motif	gGTAAAGAAA
GH_D13G1739	AAGAA-motif	GAAAGAA
GH_D13G1749	AAGAA-motif	GAAAGAA
GH_D13G1750	AAGAA-motif	GAAAGAA
GH_D13G1750	AAGAA-motif	gGTAAAGAAA
GH_D13G1762	AAGAA-motif	GAAAGAA
GH_D13G2230	AAGAA-motif	GAAAGAA
GH_D13G2321	AAGAA-motif	gGTAAAGAAA
GH_D13G2325	AAGAA-motif	gGTAAAGAAA
GH_D13G2328	AAGAA-motif	GAAAGAA
GH_D13G2329	AAGAA-motif	gGTAAAGAAA
GH_D13G2331	AAGAA-motif	GAAAGAA
GH_D13G2331	AAGAA-motif	gGTAAAGAAA
GH_D13G2332	AAGAA-motif	GAAAGAA
GH_D13G2332	AAGAA-motif	gGTAAAGAAA
GH_D13G2335	AAGAA-motif	gGTAAAGAAA
GH_D13G2401	AAGAA-motif	GAAAGAA
GH_A01G0032	A-box	CCGTCC	cis-acting regulatory element
GH_A01G0418	A-box	CCGTCC	cis-acting regulatory element
GH_A01G2457	A-box	CCGTCC	cis-acting regulatory element
GH_A02G0398	A-box	CCGTCC	cis-acting regulatory element
GH_A02G0403	A-box	CCGTCC	cis-acting regulatory element
GH_A02G0776	A-box	CCGTCC	cis-acting regulatory element
GH_A02G1231	A-box	CCGTCC	cis-acting regulatory element
GH_A04G1025	A-box	CCGTCC	cis-acting regulatory element
GH_A05G1340	A-box	CCGTCC	cis-acting regulatory element
GH_A05G4139	A-box	CCGTCC	cis-acting regulatory element
GH_A08G0065	A-box	CCGTCC	cis-acting regulatory element
GH_A09G0049	A-box	CCGTCC	cis-acting regulatory element
GH_A09G1249	A-box	CCGTCC	cis-acting regulatory element
GH_A09G1815	A-box	CCGTCC	cis-acting regulatory element
GH_A09G2463	A-box	CCGTCC	cis-acting regulatory element
GH_A11G1836	A-box	CCGTCC	cis-acting regulatory element
GH_A12G1135	A-box	CCGTCC	cis-acting regulatory element
GH_A13G0517	A-box	CCGTCC	cis-acting regulatory element
GH_A13G0733	A-box	CCGTCC	cis-acting regulatory element
GH_A13G2327	A-box	CCGTCC	cis-acting regulatory element
GH_D01G0408	A-box	CCGTCC	cis-acting regulatory element
GH_D03G0716	A-box	CCGTCC	cis-acting regulatory element
GH_D04G0711	A-box	CCGTCC	cis-acting regulatory element
GH_D04G1356	A-box	CCGTCC	cis-acting regulatory element
GH_D05G1343	A-box	CCGTCC	cis-acting regulatory element
GH_D05G1719	A-box	CCGTCC	cis-acting regulatory element
GH_D08G1867	A-box	CCGTCC	cis-acting regulatory element
GH_D09G0053	A-box	CCGTCC	cis-acting regulatory element
GH_D09G0710	A-box	CCGTCC	cis-acting regulatory element
GH_D09G2399	A-box	CCGTCC	cis-acting regulatory element
GH_D12G1132	A-box	CCGTCC	cis-acting regulatory element
GH_D13G1761	A-box	CCGTCC	cis-acting regulatory element
GH_D13G2230	A-box	CCGTCC	cis-acting regulatory element
GH_A01G0032	ABRE	TACGGTC	cis-acting element involved in the abscisic acid responsiveness
GH_A01G0060	ABRE	ACGTG	cis-acting element involved in the abscisic acid responsiveness
GH_A01G0311	ABRE	ACGTG	cis-acting element involved in the abscisic acid responsiveness
GH_A01G0352	ABRE	ACGTG	cis-acting element involved in the abscisic acid responsiveness
GH_A01G0354	ABRE	ACGTG	cis-acting element involved in the abscisic acid responsiveness
GH_A01G0358	ABRE	ACGTG	cis-acting element involved in the abscisic acid responsiveness
GH_A01G0359	ABRE	ACGTG	cis-acting element involved in the abscisic acid responsiveness
GH_A01G0418	ABRE	ACGTG	cis-acting element involved in the abscisic acid responsiveness
GH_A01G0418	ABRE	CACGTG	cis-acting element involved in the abscisic acid responsiveness
GH_A01G0574	ABRE	ACGTG	cis-acting element involved in the abscisic acid responsiveness
GH_A01G2457	ABRE	ACGTG	cis-acting element involved in the abscisic acid responsiveness
GH_A01G2457	ABRE	CACGTG	cis-acting element involved in the abscisic acid responsiveness
GH_A01G2457	ABRE	TACGTGTC	cis-acting element involved in the abscisic acid responsiveness
GH_A02G0397	ABRE	ACGTG	cis-acting element involved in the abscisic acid responsiveness
GH_A02G0398	ABRE	ACGTG	cis-acting element involved in the abscisic acid responsiveness
GH_A02G0402	ABRE	ACGTG	cis-acting element involved in the abscisic acid responsiveness
GH_A02G0402	ABRE	TACGGTC	cis-acting element involved in the abscisic acid responsiveness
GH_A02G0403	ABRE	ACGTG	cis-acting element involved in the abscisic acid responsiveness
GH_A02G0775	ABRE	ACGTG	cis-acting element involved in the abscisic acid responsiveness
GH_A02G1231	ABRE	ACGTG	cis-acting element involved in the abscisic acid responsiveness
GH_A02G1448	ABRE	ACGTG	cis-acting element involved in the abscisic acid responsiveness
GH_A02G1448	ABRE	CGCACGTGTC	cis-acting element involved in the abscisic acid responsiveness
GH_A02G1493	ABRE	ACGTG	cis-acting element involved in the abscisic acid responsiveness
GH_A02G1493	ABRE	TACGGTC	cis-acting element involved in the abscisic acid responsiveness
GH_A02G1809	ABRE	ACGTG	cis-acting element involved in the abscisic acid responsiveness
GH_A02G1809	ABRE	CACGTG	cis-acting element involved in the abscisic acid responsiveness
GH_A03G1296	ABRE	ACGTG	cis-acting element involved in the abscisic acid responsiveness
GH_A03G1387	ABRE	ACGTG	cis-acting element involved in the abscisic acid responsiveness
GH_A04G0255	ABRE	ACGTG	cis-acting element involved in the abscisic acid responsiveness
GH_A04G0258	ABRE	TACGGTC	cis-acting element involved in the abscisic acid responsiveness
GH_A04G0261	ABRE	ACGTG	cis-acting element involved in the abscisic acid responsiveness
GH_A04G0264	ABRE	ACGTG	cis-acting element involved in the abscisic acid responsiveness
GH_A04G0265	ABRE	TACGGTC	cis-acting element involved in the abscisic acid responsiveness
GH_A04G0269	ABRE	ACGTG	cis-acting element involved in the abscisic acid responsiveness
GH_A04G0269	ABRE	CACGTG	cis-acting element involved in the abscisic acid responsiveness
GH_A04G0871	ABRE	ACGTG	cis-acting element involved in the abscisic acid responsiveness
GH_A04G1025	ABRE	ACGTG	cis-acting element involved in the abscisic acid responsiveness
GH_A05G0882	ABRE	ACGTG	cis-acting element involved in the abscisic acid responsiveness
GH_A05G1340	ABRE	GACACGTGGC	cis-acting element involved in the abscisic acid responsiveness
GH_A05G2225	ABRE	ACGTG	cis-acting element involved in the abscisic acid responsiveness
GH_A05G3450	ABRE	ACGTG	cis-acting element involved in the abscisic acid responsiveness
GH_A05G3450	ABRE	CACGTG	cis-acting element involved in the abscisic acid responsiveness
GH_A05G3674	ABRE	AACCCGG	cis-acting element involved in the abscisic acid responsiveness
GH_A05G3675	ABRE	TACGGTC	cis-acting element involved in the abscisic acid responsiveness
GH_A05G3676	ABRE	ACGTG	cis-acting element involved in the abscisic acid responsiveness
GH_A05G3676	ABRE	GACACGTGGC	cis-acting element involved in the abscisic acid responsiveness
GH_A05G3676	ABRE	TACGTGTC	cis-acting element involved in the abscisic acid responsiveness
GH_A05G4139	ABRE	ACGTG	cis-acting element involved in the abscisic acid responsiveness
GH_A05G4139	ABRE	CGCACGTGTC	cis-acting element involved in the abscisic acid responsiveness
GH_A05G4140	ABRE	ACGTG	cis-acting element involved in the abscisic acid responsiveness
GH_A05G4140	ABRE	CACGTG	cis-acting element involved in the abscisic acid responsiveness
GH_A06G0553	ABRE	ACGTG	cis-acting element involved in the abscisic acid responsiveness
GH_A06G0554	ABRE	ACGTG	cis-acting element involved in the abscisic acid responsiveness
GH_A06G0554	ABRE	CACGTG	cis-acting element involved in the abscisic acid responsiveness
GH_A06G0555	ABRE	ACGTG	cis-acting element involved in the abscisic acid responsiveness
GH_A06G0555	ABRE	CACGTG	cis-acting element involved in the abscisic acid responsiveness
GH_A06G0555	ABRE	CGTACGTGCA	cis-acting element involved in the abscisic acid responsiveness
GH_A06G0555	ABRE	GACACGTGGC	cis-acting element involved in the abscisic acid responsiveness
GH_A06G0555	ABRE	GCAACGTGTC	cis-acting element involved in the abscisic acid responsiveness
GH_A06G0566	ABRE	ACGTG	cis-acting element involved in the abscisic acid responsiveness
GH_A06G0721	ABRE	ACGTG	cis-acting element involved in the abscisic acid responsiveness
GH_A06G1602	ABRE	ACGTG	cis-acting element involved in the abscisic acid responsiveness
GH_A06G1602	ABRE	CACGTG	cis-acting element involved in the abscisic acid responsiveness
GH_A06G1771	ABRE	ACGTG	cis-acting element involved in the abscisic acid responsiveness
GH_A06G2244	ABRE	ACGTG	cis-acting element involved in the abscisic acid responsiveness
GH_A07G0443	ABRE	ACGTG	cis-acting element involved in the abscisic acid responsiveness
GH_A07G0464	ABRE	ACGTG	cis-acting element involved in the abscisic acid responsiveness
GH_A07G0464	ABRE	CACGTG	cis-acting element involved in the abscisic acid responsiveness
GH_A07G0504	ABRE	ACGTG	cis-acting element involved in the abscisic acid responsiveness
GH_A07G0504	ABRE	CACGTG	cis-acting element involved in the abscisic acid responsiveness
GH_A07G0935	ABRE	ACGTG	cis-acting element involved in the abscisic acid responsiveness
GH_A07G1409	ABRE	ACGTG	cis-acting element involved in the abscisic acid responsiveness
GH_A07G1574	ABRE	AACCCGG	cis-acting element involved in the abscisic acid responsiveness
GH_A07G1574	ABRE	ACGTG	cis-acting element involved in the abscisic acid responsiveness
GH_A07G2040	ABRE	ACGTG	cis-acting element involved in the abscisic acid responsiveness
GH_A07G2090	ABRE	ACGTG	cis-acting element involved in the abscisic acid responsiveness
GH_A07G2391	ABRE	ACGTG	cis-acting element involved in the abscisic acid responsiveness
GH_A07G2394	ABRE	ACGTG	cis-acting element involved in the abscisic acid responsiveness
GH_A07G2394	ABRE	CACGTG	cis-acting element involved in the abscisic acid responsiveness
GH_A07G2394	ABRE	TACGGTC	cis-acting element involved in the abscisic acid responsiveness
GH_A07G2395	ABRE	ACGTG	cis-acting element involved in the abscisic acid responsiveness
GH_A07G2395	ABRE	CACGTG	cis-acting element involved in the abscisic acid responsiveness
GH_A07G2395	ABRE	CGCACGTGTC	cis-acting element involved in the abscisic acid responsiveness
GH_A08G0065	ABRE	ACGTG	cis-acting element involved in the abscisic acid responsiveness
GH_A08G0065	ABRE	TACGGTC	cis-acting element involved in the abscisic acid responsiveness
GH_A08G0441	ABRE	ACGTG	cis-acting element involved in the abscisic acid responsiveness
GH_A08G0441	ABRE	CGCACGTGTC	cis-acting element involved in the abscisic acid responsiveness
GH_A08G0563	ABRE	ACGTG	cis-acting element involved in the abscisic acid responsiveness
GH_A08G0665	ABRE	ACGTG	cis-acting element involved in the abscisic acid responsiveness
GH_A08G1928	ABRE	ACGTG	cis-acting element involved in the abscisic acid responsiveness
GH_A08G2026	ABRE	ACGTG	cis-acting element involved in the abscisic acid responsiveness
GH_A08G2026	ABRE	CACGTG	cis-acting element involved in the abscisic acid responsiveness
GH_A08G2163	ABRE	ACGTG	cis-acting element involved in the abscisic acid responsiveness
GH_A08G2165	ABRE	GCAACGTGTC	cis-acting element involved in the abscisic acid responsiveness
GH_A08G2169	ABRE	ACGTG	cis-acting element involved in the abscisic acid responsiveness
GH_A08G2169	ABRE	GACACGTGGC	cis-acting element involved in the abscisic acid responsiveness
GH_A08G2537	ABRE	AACCCGG	cis-acting element involved in the abscisic acid responsiveness
GH_A08G2537	ABRE	ACGTG	cis-acting element involved in the abscisic acid responsiveness
GH_A08G2539	ABRE	ACGTG	cis-acting element involved in the abscisic acid responsiveness
GH_A08G2736	ABRE	ACGTG	cis-acting element involved in the abscisic acid responsiveness
GH_A09G0049	ABRE	ACGTG	cis-acting element involved in the abscisic acid responsiveness
GH_A09G0049	ABRE	CACGTG	cis-acting element involved in the abscisic acid responsiveness
GH_A09G0049	ABRE	GACACGTGGC	cis-acting element involved in the abscisic acid responsiveness
GH_A09G0768	ABRE	ACGTG	cis-acting element involved in the abscisic acid responsiveness
GH_A09G1031	ABRE	ACGTG	cis-acting element involved in the abscisic acid responsiveness
GH_A09G1071	ABRE	ACGTG	cis-acting element involved in the abscisic acid responsiveness
GH_A09G1071	ABRE	CACGTG	cis-acting element involved in the abscisic acid responsiveness
GH_A09G1071	ABRE	GACACGTGGC	cis-acting element involved in the abscisic acid responsiveness
GH_A09G1607	ABRE	ACGTG	cis-acting element involved in the abscisic acid responsiveness
GH_A09G1815	ABRE	ACGTG	cis-acting element involved in the abscisic acid responsiveness
GH_A09G1815	ABRE	CACGTG	cis-acting element involved in the abscisic acid responsiveness
GH_A09G1942	ABRE	ACGTG	cis-acting element involved in the abscisic acid responsiveness
GH_A09G2462	ABRE	ACGTG	cis-acting element involved in the abscisic acid responsiveness
GH_A09G2463	ABRE	AACCCGG	cis-acting element involved in the abscisic acid responsiveness
GH_A09G2463	ABRE	ACGTG	cis-acting element involved in the abscisic acid responsiveness
GH_A09G2463	ABRE	CGTACGTGCA	cis-acting element involved in the abscisic acid responsiveness
GH_A09G2465	ABRE	ACGTG	cis-acting element involved in the abscisic acid responsiveness
GH_A09G2465	ABRE	CACGTG	cis-acting element involved in the abscisic acid responsiveness
GH_A09G2466	ABRE	ACGTG	cis-acting element involved in the abscisic acid responsiveness
GH_A09G2466	ABRE	CACGTG	cis-acting element involved in the abscisic acid responsiveness
GH_A09G2469	ABRE	ACGTG	cis-acting element involved in the abscisic acid responsiveness
GH_A09G2630	ABRE	ACGTG	cis-acting element involved in the abscisic acid responsiveness
GH_A09G2630	ABRE	TACGGTC	cis-acting element involved in the abscisic acid responsiveness
GH_A10G0148	ABRE	ACGTG	cis-acting element involved in the abscisic acid responsiveness
GH_A10G0337	ABRE	ACGTG	cis-acting element involved in the abscisic acid responsiveness
GH_A10G0650	ABRE	ACGTG	cis-acting element involved in the abscisic acid responsiveness
GH_A10G0650	ABRE	CACGTG	cis-acting element involved in the abscisic acid responsiveness
GH_A10G0782	ABRE	ACGTG	cis-acting element involved in the abscisic acid responsiveness
GH_A10G0782	ABRE	GCAACGTGTC	cis-acting element involved in the abscisic acid responsiveness
GH_A10G0783	ABRE	GCCGCGTGGC	cis-acting element involved in the abscisic acid responsiveness
GH_A10G2450	ABRE	ACGTG	cis-acting element involved in the abscisic acid responsiveness
GH_A10G2626	ABRE	ACGTG	cis-acting element involved in the abscisic acid responsiveness
GH_A11G0215	ABRE	ACGTG	cis-acting element involved in the abscisic acid responsiveness
GH_A11G0425	ABRE	ACGTG	cis-acting element involved in the abscisic acid responsiveness
GH_A11G1061	ABRE	ACGTG	cis-acting element involved in the abscisic acid responsiveness
GH_A11G1343	ABRE	ACGTG	cis-acting element involved in the abscisic acid responsiveness
GH_A11G1353	ABRE	ACGTG	cis-acting element involved in the abscisic acid responsiveness
GH_A11G1353	ABRE	TACGGTC	cis-acting element involved in the abscisic acid responsiveness
GH_A11G1599	ABRE	ACGTG	cis-acting element involved in the abscisic acid responsiveness
GH_A11G1836	ABRE	AACCCGG	cis-acting element involved in the abscisic acid responsiveness
GH_A11G1836	ABRE	ACGTG	cis-acting element involved in the abscisic acid responsiveness
GH_A11G2670	ABRE	ACGTG	cis-acting element involved in the abscisic acid responsiveness
GH_A11G2670	ABRE	CACGTG	cis-acting element involved in the abscisic acid responsiveness
GH_A11G2670	ABRE	GACACGTGGC	cis-acting element involved in the abscisic acid responsiveness
GH_A11G3319	ABRE	ACGTG	cis-acting element involved in the abscisic acid responsiveness
GH_A12G0596	ABRE	ACGTG	cis-acting element involved in the abscisic acid responsiveness
GH_A12G0596	ABRE	CACGTG	cis-acting element involved in the abscisic acid responsiveness
GH_A12G0596	ABRE	GACACGTGGC	cis-acting element involved in the abscisic acid responsiveness
GH_A12G1135	ABRE	ACGTG	cis-acting element involved in the abscisic acid responsiveness
GH_A12G1397	ABRE	ACGTG	cis-acting element involved in the abscisic acid responsiveness
GH_A12G1397	ABRE	CACGTG	cis-acting element involved in the abscisic acid responsiveness
GH_A12G2305	ABRE	TACGGTC	cis-acting element involved in the abscisic acid responsiveness
GH_A12G2306	ABRE	ACGTG	cis-acting element involved in the abscisic acid responsiveness
GH_A12G2306	ABRE	CACGTG	cis-acting element involved in the abscisic acid responsiveness
GH_A12G2306	ABRE	TACGGTC	cis-acting element involved in the abscisic acid responsiveness
GH_A12G2309	ABRE	ACGTG	cis-acting element involved in the abscisic acid responsiveness
GH_A12G2309	ABRE	CACGTG	cis-acting element involved in the abscisic acid responsiveness
GH_A12G2441	ABRE	ACGTG	cis-acting element involved in the abscisic acid responsiveness
GH_A12G2441	ABRE	CACGTG	cis-acting element involved in the abscisic acid responsiveness
GH_A12G2441	ABRE	TACGTGTC	cis-acting element involved in the abscisic acid responsiveness
GH_A12G2657	ABRE	ACGTG	cis-acting element involved in the abscisic acid responsiveness
GH_A13G0264	ABRE	ACGTG	cis-acting element involved in the abscisic acid responsiveness
GH_A13G0517	ABRE	ACGTG	cis-acting element involved in the abscisic acid responsiveness
GH_A13G0732	ABRE	ACGTG	cis-acting element involved in the abscisic acid responsiveness
GH_A13G0732	ABRE	CACGTG	cis-acting element involved in the abscisic acid responsiveness
GH_A13G1224	ABRE	ACGTG	cis-acting element involved in the abscisic acid responsiveness
GH_A13G1794	ABRE	ACGTG	cis-acting element involved in the abscisic acid responsiveness
GH_A13G1794	ABRE	TACGTGTC	cis-acting element involved in the abscisic acid responsiveness
GH_A13G1827	ABRE	ACGTG	cis-acting element involved in the abscisic acid responsiveness
GH_A13G1827	ABRE	GCAACGTGTC	cis-acting element involved in the abscisic acid responsiveness
GH_A13G1828	ABRE	ACGTG	cis-acting element involved in the abscisic acid responsiveness
GH_A13G2248	ABRE	AACCCGG	cis-acting element involved in the abscisic acid responsiveness
GH_A13G2320	ABRE	ACGTG	cis-acting element involved in the abscisic acid responsiveness
GH_A13G2320	ABRE	CACGTG	cis-acting element involved in the abscisic acid responsiveness
GH_A13G2321	ABRE	ACGTG	cis-acting element involved in the abscisic acid responsiveness
GH_A13G2322	ABRE	ACGTG	cis-acting element involved in the abscisic acid responsiveness
GH_A13G2323	ABRE	ACGTG	cis-acting element involved in the abscisic acid responsiveness
GH_A13G2324	ABRE	GACACGTGGC	cis-acting element involved in the abscisic acid responsiveness
GH_A13G2325	ABRE	ACGTG	cis-acting element involved in the abscisic acid responsiveness
GH_A13G2325	ABRE	CACGTG	cis-acting element involved in the abscisic acid responsiveness
GH_A13G2331	ABRE	ACGTG	cis-acting element involved in the abscisic acid responsiveness
GH_A13G2333	ABRE	ACGTG	cis-acting element involved in the abscisic acid responsiveness
GH_A13G2339	ABRE	ACGTG	cis-acting element involved in the abscisic acid responsiveness
GH_A13G2339	ABRE	GCAACGTGTC	cis-acting element involved in the abscisic acid responsiveness
GH_A13G2340	ABRE	ACGTG	cis-acting element involved in the abscisic acid responsiveness
GH_A13G2341	ABRE	ACGTG	cis-acting element involved in the abscisic acid responsiveness
GH_A13G2405	ABRE	ACGTG	cis-acting element involved in the abscisic acid responsiveness
GH_D01G0032	ABRE	ACGTG	cis-acting element involved in the abscisic acid responsiveness
GH_D01G0032	ABRE	CACGTG	cis-acting element involved in the abscisic acid responsiveness
GH_D01G0057	ABRE	ACGTG	cis-acting element involved in the abscisic acid responsiveness
GH_D01G0058	ABRE	ACGTG	cis-acting element involved in the abscisic acid responsiveness
GH_D01G0337	ABRE	ACGTG	cis-acting element involved in the abscisic acid responsiveness
GH_D01G0337	ABRE	CACGTG	cis-acting element involved in the abscisic acid responsiveness
GH_D01G0408	ABRE	ACGTG	cis-acting element involved in the abscisic acid responsiveness
GH_D01G0561	ABRE	ACGTG	cis-acting element involved in the abscisic acid responsiveness
GH_D01G0720	ABRE	ACGTG	cis-acting element involved in the abscisic acid responsiveness
GH_D01G1456	ABRE	ACGTG	cis-acting element involved in the abscisic acid responsiveness
GH_D01G2418	ABRE	ACGTG	cis-acting element involved in the abscisic acid responsiveness
GH_D01G2533	ABRE	ACGTG	cis-acting element involved in the abscisic acid responsiveness
GH_D02G0417	ABRE	ACGTG	cis-acting element involved in the abscisic acid responsiveness
GH_D02G0473	ABRE	ACGTG	cis-acting element involved in the abscisic acid responsiveness
GH_D02G0792	ABRE	ACGTG	cis-acting element involved in the abscisic acid responsiveness
GH_D02G0794	ABRE	ACGTG	cis-acting element involved in the abscisic acid responsiveness
GH_D02G1484	ABRE	ACGTG	cis-acting element involved in the abscisic acid responsiveness
GH_D02G1542	ABRE	ACGTG	cis-acting element involved in the abscisic acid responsiveness
GH_D03G0250	ABRE	ACGTG	cis-acting element involved in the abscisic acid responsiveness
GH_D03G0250	ABRE	CACGTG	cis-acting element involved in the abscisic acid responsiveness
GH_D03G0716	ABRE	ACGTG	cis-acting element involved in the abscisic acid responsiveness
GH_D03G0770	ABRE	ACGTG	cis-acting element involved in the abscisic acid responsiveness
GH_D03G0770	ABRE	CACGTG	cis-acting element involved in the abscisic acid responsiveness
GH_D03G0774	ABRE	ACGTG	cis-acting element involved in the abscisic acid responsiveness
GH_D03G0837	ABRE	ACGTG	cis-acting element involved in the abscisic acid responsiveness
GH_D04G0239	ABRE	ACGTG	cis-acting element involved in the abscisic acid responsiveness
GH_D04G0240	ABRE	ACGTG	cis-acting element involved in the abscisic acid responsiveness
GH_D04G0669	ABRE	AACCCGG	cis-acting element involved in the abscisic acid responsiveness
GH_D04G0711	ABRE	ACGTG	cis-acting element involved in the abscisic acid responsiveness
GH_D04G0711	ABRE	CACGTG	cis-acting element involved in the abscisic acid responsiveness
GH_D04G1190	ABRE	ACGTG	cis-acting element involved in the abscisic acid responsiveness
GH_D04G1356	ABRE	ACGTG	cis-acting element involved in the abscisic acid responsiveness
GH_D05G0136	ABRE	ACGTG	cis-acting element involved in the abscisic acid responsiveness
GH_D05G1343	ABRE	ACGTG	cis-acting element involved in the abscisic acid responsiveness
GH_D05G1343	ABRE	GACACGTGGC	cis-acting element involved in the abscisic acid responsiveness
GH_D05G1719	ABRE	ACGTG	cis-acting element involved in the abscisic acid responsiveness
GH_D05G1775	ABRE	ACGTG	cis-acting element involved in the abscisic acid responsiveness
GH_D05G2251	ABRE	ACGTG	cis-acting element involved in the abscisic acid responsiveness
GH_D05G2350	ABRE	ACGTG	cis-acting element involved in the abscisic acid responsiveness
GH_D05G2350	ABRE	TACGGTC	cis-acting element involved in the abscisic acid responsiveness
GH_D05G3814	ABRE	TACGGTC	cis-acting element involved in the abscisic acid responsiveness
GH_D05G3815	ABRE	ACGTG	cis-acting element involved in the abscisic acid responsiveness
GH_D06G0534	ABRE	ACGTG	cis-acting element involved in the abscisic acid responsiveness
GH_D06G1621	ABRE	ACGTG	cis-acting element involved in the abscisic acid responsiveness
GH_D06G2283	ABRE	ACGTG	cis-acting element involved in the abscisic acid responsiveness
GH_D07G0445	ABRE	ACGTG	cis-acting element involved in the abscisic acid responsiveness
GH_D07G0445	ABRE	CACGTG	cis-acting element involved in the abscisic acid responsiveness
GH_D07G0445	ABRE	GACACGTGGC	cis-acting element involved in the abscisic acid responsiveness
GH_D07G0465	ABRE	ACGTG	cis-acting element involved in the abscisic acid responsiveness
GH_D07G0465	ABRE	CACGTG	cis-acting element involved in the abscisic acid responsiveness
GH_D07G0508	ABRE	ACGTG	cis-acting element involved in the abscisic acid responsiveness
GH_D07G0703	ABRE	ACGTG	cis-acting element involved in the abscisic acid responsiveness
GH_D07G0938	ABRE	ACGTG	cis-acting element involved in the abscisic acid responsiveness
GH_D07G0938	ABRE	CACGTG	cis-acting element involved in the abscisic acid responsiveness
GH_D07G0938	ABRE	GACACGTGGC	cis-acting element involved in the abscisic acid responsiveness
GH_D07G1398	ABRE	ACGTG	cis-acting element involved in the abscisic acid responsiveness
GH_D07G1398	ABRE	CACGTG	cis-acting element involved in the abscisic acid responsiveness
GH_D07G1583	ABRE	ACGTG	cis-acting element involved in the abscisic acid responsiveness
GH_D07G2070	ABRE	ACGTG	cis-acting element involved in the abscisic acid responsiveness
GH_D07G2338	ABRE	ACGTG	cis-acting element involved in the abscisic acid responsiveness
GH_D07G2338	ABRE	CACGTG	cis-acting element involved in the abscisic acid responsiveness
GH_D07G2338	ABRE	CGCACGTGTC	cis-acting element involved in the abscisic acid responsiveness
GH_D08G0460	ABRE	ACGTG	cis-acting element involved in the abscisic acid responsiveness
GH_D08G0460	ABRE	CGCACGTGTC	cis-acting element involved in the abscisic acid responsiveness
GH_D08G0563	ABRE	ACGTG	cis-acting element involved in the abscisic acid responsiveness
GH_D08G0664	ABRE	ACGTG	cis-acting element involved in the abscisic acid responsiveness
GH_D08G1013	ABRE	ACGTG	cis-acting element involved in the abscisic acid responsiveness
GH_D08G1216	ABRE	ACGTG	cis-acting element involved in the abscisic acid responsiveness
GH_D08G1867	ABRE	ACGTG	cis-acting element involved in the abscisic acid responsiveness
GH_D08G1941	ABRE	ACGTG	cis-acting element involved in the abscisic acid responsiveness
GH_D08G1941	ABRE	TACGGTC	cis-acting element involved in the abscisic acid responsiveness
GH_D08G2039	ABRE	ACGTG	cis-acting element involved in the abscisic acid responsiveness
GH_D08G2039	ABRE	CACGTG	cis-acting element involved in the abscisic acid responsiveness
GH_D08G2185	ABRE	ACGTG	cis-acting element involved in the abscisic acid responsiveness
GH_D08G2186	ABRE	ACGTG	cis-acting element involved in the abscisic acid responsiveness
GH_D08G2541	ABRE	ACGTG	cis-acting element involved in the abscisic acid responsiveness
GH_D08G2732	ABRE	ACGTG	cis-acting element involved in the abscisic acid responsiveness
GH_D09G0005	ABRE	CGCACGTGTC	cis-acting element involved in the abscisic acid responsiveness
GH_D09G0053	ABRE	CGTACGTGCA	cis-acting element involved in the abscisic acid responsiveness
GH_D09G0706	ABRE	ACGTG	cis-acting element involved in the abscisic acid responsiveness
GH_D09G0709	ABRE	ACGTG	cis-acting element involved in the abscisic acid responsiveness
GH_D09G0710	ABRE	ACGTG	cis-acting element involved in the abscisic acid responsiveness
GH_D09G0919	ABRE	ACGTG	cis-acting element involved in the abscisic acid responsiveness
GH_D09G0919	ABRE	CACGTG	cis-acting element involved in the abscisic acid responsiveness
GH_D09G0980	ABRE	ACGTG	cis-acting element involved in the abscisic acid responsiveness
GH_D09G1023	ABRE	ACGTG	cis-acting element involved in the abscisic acid responsiveness
GH_D09G1023	ABRE	GCAACGTGTC	cis-acting element involved in the abscisic acid responsiveness
GH_D09G1207	ABRE	ACGTG	cis-acting element involved in the abscisic acid responsiveness
GH_D09G1767	ABRE	AACCCGG	cis-acting element involved in the abscisic acid responsiveness
GH_D09G1767	ABRE	ACGTG	cis-acting element involved in the abscisic acid responsiveness
GH_D09G1767	ABRE	CACGTG	cis-acting element involved in the abscisic acid responsiveness
GH_D09G1896	ABRE	ACGTG	cis-acting element involved in the abscisic acid responsiveness
GH_D09G1896	ABRE	GCCGCGTGGC	cis-acting element involved in the abscisic acid responsiveness
GH_D09G2398	ABRE	ACGTG	cis-acting element involved in the abscisic acid responsiveness
GH_D09G2399	ABRE	ACGTG	cis-acting element involved in the abscisic acid responsiveness
GH_D09G2399	ABRE	CGTACGTGCA	cis-acting element involved in the abscisic acid responsiveness
GH_D09G2400	ABRE	ACGTG	cis-acting element involved in the abscisic acid responsiveness
GH_D09G2401	ABRE	ACGTG	cis-acting element involved in the abscisic acid responsiveness
GH_D09G2401	ABRE	CACGTG	cis-acting element involved in the abscisic acid responsiveness
GH_D09G2402	ABRE	ACGTG	cis-acting element involved in the abscisic acid responsiveness
GH_D09G2403	ABRE	ACGTG	cis-acting element involved in the abscisic acid responsiveness
GH_D09G2552	ABRE	ACGTG	cis-acting element involved in the abscisic acid responsiveness
GH_D10G0158	ABRE	ACGTG	cis-acting element involved in the abscisic acid responsiveness
GH_D10G0350	ABRE	ACGTG	cis-acting element involved in the abscisic acid responsiveness
GH_D10G0352	ABRE	ACGTG	cis-acting element involved in the abscisic acid responsiveness
GH_D10G0695	ABRE	ACGTG	cis-acting element involved in the abscisic acid responsiveness
GH_D10G0695	ABRE	CACGTG	cis-acting element involved in the abscisic acid responsiveness
GH_D10G0789	ABRE	ACGTG	cis-acting element involved in the abscisic acid responsiveness
GH_D10G0791	ABRE	ACGTG	cis-acting element involved in the abscisic acid responsiveness
GH_D10G0792	ABRE	ACGTG	cis-acting element involved in the abscisic acid responsiveness
GH_D10G0792	ABRE	CACGTG	cis-acting element involved in the abscisic acid responsiveness
GH_D10G0792	ABRE	GACACGTGGC	cis-acting element involved in the abscisic acid responsiveness
GH_D10G1047	ABRE	ACGTG	cis-acting element involved in the abscisic acid responsiveness
GH_D10G2559	ABRE	ACGTG	cis-acting element involved in the abscisic acid responsiveness
GH_D10G2731	ABRE	ACGTG	cis-acting element involved in the abscisic acid responsiveness
GH_D11G0217	ABRE	ACGTG	cis-acting element involved in the abscisic acid responsiveness
GH_D11G1088	ABRE	ACGTG	cis-acting element involved in the abscisic acid responsiveness
GH_D11G1088	ABRE	CACGTG	cis-acting element involved in the abscisic acid responsiveness
GH_D11G1375	ABRE	ACGTG	cis-acting element involved in the abscisic acid responsiveness
GH_D11G1384	ABRE	ACGTG	cis-acting element involved in the abscisic acid responsiveness
GH_D11G3329	ABRE	ACGTG	cis-acting element involved in the abscisic acid responsiveness
GH_D11G3329	ABRE	CACGTG	cis-acting element involved in the abscisic acid responsiveness
GH_D12G0616	ABRE	ACGTG	cis-acting element involved in the abscisic acid responsiveness
GH_D12G0616	ABRE	CACGTG	cis-acting element involved in the abscisic acid responsiveness
GH_D12G0616	ABRE	GACACGTGGC	cis-acting element involved in the abscisic acid responsiveness
GH_D12G1132	ABRE	ACGTG	cis-acting element involved in the abscisic acid responsiveness
GH_D12G1413	ABRE	ACGTG	cis-acting element involved in the abscisic acid responsiveness
GH_D12G1413	ABRE	GCAACGTGTC	cis-acting element involved in the abscisic acid responsiveness
GH_D12G2321	ABRE	TACGGTC	cis-acting element involved in the abscisic acid responsiveness
GH_D12G2323	ABRE	AACCCGG	cis-acting element involved in the abscisic acid responsiveness
GH_D12G2453	ABRE	ACGTG	cis-acting element involved in the abscisic acid responsiveness
GH_D12G2453	ABRE	CACGTG	cis-acting element involved in the abscisic acid responsiveness
GH_D12G2681	ABRE	ACGTG	cis-acting element involved in the abscisic acid responsiveness
GH_D13G0261	ABRE	ACGTG	cis-acting element involved in the abscisic acid responsiveness
GH_D13G0261	ABRE	GACACGTGGC	cis-acting element involved in the abscisic acid responsiveness
GH_D13G0535	ABRE	ACGTG	cis-acting element involved in the abscisic acid responsiveness
GH_D13G0536	ABRE	ACGTG	cis-acting element involved in the abscisic acid responsiveness
GH_D13G0537	ABRE	ACGTG	cis-acting element involved in the abscisic acid responsiveness
GH_D13G1166	ABRE	ACGTG	cis-acting element involved in the abscisic acid responsiveness
GH_D13G1739	ABRE	ACGTG	cis-acting element involved in the abscisic acid responsiveness
GH_D13G1749	ABRE	ACGTG	cis-acting element involved in the abscisic acid responsiveness
GH_D13G2230	ABRE	AACCCGG	cis-acting element involved in the abscisic acid responsiveness
GH_D13G2317	ABRE	ACGTG	cis-acting element involved in the abscisic acid responsiveness
GH_D13G2317	ABRE	CACGTG	cis-acting element involved in the abscisic acid responsiveness
GH_D13G2318	ABRE	ACGTG	cis-acting element involved in the abscisic acid responsiveness
GH_D13G2319	ABRE	ACGTG	cis-acting element involved in the abscisic acid responsiveness
GH_D13G2320	ABRE	ACGTG	cis-acting element involved in the abscisic acid responsiveness
GH_D13G2320	ABRE	CACGTG	cis-acting element involved in the abscisic acid responsiveness
GH_D13G2321	ABRE	ACGTG	cis-acting element involved in the abscisic acid responsiveness
GH_D13G2321	ABRE	CACGTG	cis-acting element involved in the abscisic acid responsiveness
GH_D13G2323	ABRE	ACGTG	cis-acting element involved in the abscisic acid responsiveness
GH_D13G2324	ABRE	ACGTG	cis-acting element involved in the abscisic acid responsiveness
GH_D13G2325	ABRE	ACGTG	cis-acting element involved in the abscisic acid responsiveness
GH_D13G2325	ABRE	CACGTG	cis-acting element involved in the abscisic acid responsiveness
GH_D13G2328	ABRE	ACGTG	cis-acting element involved in the abscisic acid responsiveness
GH_D13G2328	ABRE	CACGTG	cis-acting element involved in the abscisic acid responsiveness
GH_D13G2329	ABRE	ACGTG	cis-acting element involved in the abscisic acid responsiveness
GH_D13G2331	ABRE	ACGTG	cis-acting element involved in the abscisic acid responsiveness
GH_D13G2401	ABRE	ACGTG	cis-acting element involved in the abscisic acid responsiveness
GH_D13G2401	ABRE	CACGTG	cis-acting element involved in the abscisic acid responsiveness
GH_A01G0311	ABRE3a	TACGTG	ABA response
GH_A01G0354	ABRE3a	TACGTG	ABA response
GH_A01G0418	ABRE3a	TACGTG	ABA response
GH_A01G2457	ABRE3a	TACGTG	ABA response
GH_A02G0397	ABRE3a	TACGTG	ABA response
GH_A02G1231	ABRE3a	TACGTG	ABA response
GH_A02G1448	ABRE3a	TACGTG	ABA response
GH_A03G1387	ABRE3a	TACGTG	ABA response
GH_A04G0261	ABRE3a	TACGTG	ABA response
GH_A04G0264	ABRE3a	TACGTG	ABA response
GH_A04G0871	ABRE3a	TACGTG	ABA response
GH_A04G1025	ABRE3a	TACGTG	ABA response
GH_A05G2225	ABRE3a	TACGTG	ABA response
GH_A05G2328	ABRE3a	TACGTG	ABA response
GH_A05G3676	ABRE3a	TACGTG	ABA response
GH_A05G4139	ABRE3a	TACGTG	ABA response
GH_A05G4140	ABRE3a	TACGTG	ABA response
GH_A06G0554	ABRE3a	TACGTG	ABA response
GH_A06G0566	ABRE3a	TACGTG	ABA response
GH_A06G0721	ABRE3a	TACGTG	ABA response
GH_A06G1771	ABRE3a	TACGTG	ABA response
GH_A07G0443	ABRE3a	TACGTG	ABA response
GH_A07G1409	ABRE3a	TACGTG	ABA response
GH_A07G2391	ABRE3a	TACGTG	ABA response
GH_A08G0065	ABRE3a	TACGTG	ABA response
GH_A08G0441	ABRE3a	TACGTG	ABA response
GH_A08G0665	ABRE3a	TACGTG	ABA response
GH_A08G1928	ABRE3a	TACGTG	ABA response
GH_A08G2169	ABRE3a	TACGTG	ABA response
GH_A08G2539	ABRE3a	TACGTG	ABA response
GH_A08G2736	ABRE3a	TACGTG	ABA response
GH_A09G1031	ABRE3a	TACGTG	ABA response
GH_A09G2463	ABRE3a	TACGTG	ABA response
GH_A10G0148	ABRE3a	TACGTG	ABA response
GH_A10G0782	ABRE3a	TACGTG	ABA response
GH_A10G2626	ABRE3a	TACGTG	ABA response
GH_A11G1353	ABRE3a	TACGTG	ABA response
GH_A12G1135	ABRE3a	TACGTG	ABA response
GH_A12G2441	ABRE3a	TACGTG	ABA response
GH_A12G2657	ABRE3a	TACGTG	ABA response
GH_A13G0517	ABRE3a	TACGTG	ABA response
GH_A13G1794	ABRE3a	TACGTG	ABA response
GH_A13G1827	ABRE3a	TACGTG	ABA response
GH_A13G1828	ABRE3a	TACGTG	ABA response
GH_A13G2320	ABRE3a	TACGTG	ABA response
GH_A13G2322	ABRE3a	TACGTG	ABA response
GH_A13G2333	ABRE3a	TACGTG	ABA response
GH_D01G0058	ABRE3a	TACGTG	ABA response
GH_D01G0337	ABRE3a	TACGTG	ABA response
GH_D01G0408	ABRE3a	TACGTG	ABA response
GH_D01G2418	ABRE3a	TACGTG	ABA response
GH_D01G2533	ABRE3a	TACGTG	ABA response
GH_D02G1542	ABRE3a	TACGTG	ABA response
GH_D03G0716	ABRE3a	TACGTG	ABA response
GH_D04G0239	ABRE3a	TACGTG	ABA response
GH_D04G0240	ABRE3a	TACGTG	ABA response
GH_D04G0711	ABRE3a	TACGTG	ABA response
GH_D04G1190	ABRE3a	TACGTG	ABA response
GH_D04G1356	ABRE3a	TACGTG	ABA response
GH_D05G0136	ABRE3a	TACGTG	ABA response
GH_D05G1343	ABRE3a	TACGTG	ABA response
GH_D05G2251	ABRE3a	TACGTG	ABA response
GH_D05G2350	ABRE3a	TACGTG	ABA response
GH_D06G2283	ABRE3a	TACGTG	ABA response
GH_D07G0445	ABRE3a	TACGTG	ABA response
GH_D07G1398	ABRE3a	TACGTG	ABA response
GH_D08G0460	ABRE3a	TACGTG	ABA response
GH_D08G1013	ABRE3a	TACGTG	ABA response
GH_D08G1216	ABRE3a	TACGTG	ABA response
GH_D08G2185	ABRE3a	TACGTG	ABA response
GH_D08G2186	ABRE3a	TACGTG	ABA response
GH_D09G0706	ABRE3a	TACGTG	ABA response
GH_D09G0709	ABRE3a	TACGTG	ABA response
GH_D09G0710	ABRE3a	TACGTG	ABA response
GH_D09G0919	ABRE3a	TACGTG	ABA response
GH_D09G0980	ABRE3a	TACGTG	ABA response
GH_D09G2399	ABRE3a	TACGTG	ABA response
GH_D09G2400	ABRE3a	TACGTG	ABA response
GH_D09G2552	ABRE3a	TACGTG	ABA response
GH_D10G0789	ABRE3a	TACGTG	ABA response
GH_D10G2731	ABRE3a	TACGTG	ABA response
GH_D11G1384	ABRE3a	TACGTG	ABA response
GH_D11G3329	ABRE3a	TACGTG	ABA response
GH_D12G0616	ABRE3a	TACGTG	ABA response
GH_D12G1132	ABRE3a	TACGTG	ABA response
GH_D12G2681	ABRE3a	TACGTG	ABA response
GH_D13G0535	ABRE3a	TACGTG	ABA response
GH_D13G0537	ABRE3a	TACGTG	ABA response
GH_D13G2317	ABRE3a	TACGTG	ABA response
GH_D13G2319	ABRE3a	TACGTG	ABA response
GH_D13G2328	ABRE3a	TACGTG	ABA response
GH_D13G2401	ABRE3a	TACGTG	ABA response
GH_A01G0311	ABRE4	CACGTA	ABA response
GH_A01G0354	ABRE4	CACGTA	ABA response
GH_A01G0418	ABRE4	CACGTA	ABA response
GH_A01G2457	ABRE4	CACGTA	ABA response
GH_A02G0397	ABRE4	CACGTA	ABA response
GH_A02G1231	ABRE4	CACGTA	ABA response
GH_A02G1448	ABRE4	CACGTA	ABA response
GH_A03G1387	ABRE4	CACGTA	ABA response
GH_A04G0261	ABRE4	CACGTA	ABA response
GH_A04G0264	ABRE4	CACGTA	ABA response
GH_A04G0871	ABRE4	CACGTA	ABA response
GH_A04G1025	ABRE4	CACGTA	ABA response
GH_A05G2225	ABRE4	CACGTA	ABA response
GH_A05G2328	ABRE4	CACGTA	ABA response
GH_A05G3676	ABRE4	CACGTA	ABA response
GH_A05G4139	ABRE4	CACGTA	ABA response
GH_A05G4140	ABRE4	CACGTA	ABA response
GH_A06G0554	ABRE4	CACGTA	ABA response
GH_A06G0566	ABRE4	CACGTA	ABA response
GH_A06G0721	ABRE4	CACGTA	ABA response
GH_A06G1771	ABRE4	CACGTA	ABA response
GH_A07G0443	ABRE4	CACGTA	ABA response
GH_A07G1409	ABRE4	CACGTA	ABA response
GH_A07G2391	ABRE4	CACGTA	ABA response
GH_A08G0065	ABRE4	CACGTA	ABA response
GH_A08G0441	ABRE4	CACGTA	ABA response
GH_A08G0665	ABRE4	CACGTA	ABA response
GH_A08G1928	ABRE4	CACGTA	ABA response
GH_A08G2169	ABRE4	CACGTA	ABA response
GH_A08G2539	ABRE4	CACGTA	ABA response
GH_A08G2736	ABRE4	CACGTA	ABA response
GH_A09G1031	ABRE4	CACGTA	ABA response
GH_A09G2463	ABRE4	CACGTA	ABA response
GH_A10G0148	ABRE4	CACGTA	ABA response
GH_A10G0782	ABRE4	CACGTA	ABA response
GH_A10G2626	ABRE4	CACGTA	ABA response
GH_A11G1353	ABRE4	CACGTA	ABA response
GH_A12G1135	ABRE4	CACGTA	ABA response
GH_A12G2441	ABRE4	CACGTA	ABA response
GH_A12G2657	ABRE4	CACGTA	ABA response
GH_A13G0517	ABRE4	CACGTA	ABA response
GH_A13G1794	ABRE4	CACGTA	ABA response
GH_A13G1827	ABRE4	CACGTA	ABA response
GH_A13G1828	ABRE4	CACGTA	ABA response
GH_A13G2320	ABRE4	CACGTA	ABA response
GH_A13G2322	ABRE4	CACGTA	ABA response
GH_A13G2333	ABRE4	CACGTA	ABA response
GH_D01G0058	ABRE4	CACGTA	ABA response
GH_D01G0337	ABRE4	CACGTA	ABA response
GH_D01G0408	ABRE4	CACGTA	ABA response
GH_D01G2418	ABRE4	CACGTA	ABA response
GH_D01G2533	ABRE4	CACGTA	ABA response
GH_D02G1542	ABRE4	CACGTA	ABA response
GH_D03G0716	ABRE4	CACGTA	ABA response
GH_D04G0239	ABRE4	CACGTA	ABA response
GH_D04G0240	ABRE4	CACGTA	ABA response
GH_D04G0711	ABRE4	CACGTA	ABA response
GH_D04G1190	ABRE4	CACGTA	ABA response
GH_D04G1356	ABRE4	CACGTA	ABA response
GH_D05G0136	ABRE4	CACGTA	ABA response
GH_D05G1343	ABRE4	CACGTA	ABA response
GH_D05G2251	ABRE4	CACGTA	ABA response
GH_D05G2350	ABRE4	CACGTA	ABA response
GH_D06G2283	ABRE4	CACGTA	ABA response
GH_D07G0445	ABRE4	CACGTA	ABA response
GH_D07G1398	ABRE4	CACGTA	ABA response
GH_D08G0460	ABRE4	CACGTA	ABA response
GH_D08G1013	ABRE4	CACGTA	ABA response
GH_D08G1216	ABRE4	CACGTA	ABA response
GH_D08G2185	ABRE4	CACGTA	ABA response
GH_D08G2186	ABRE4	CACGTA	ABA response
GH_D09G0706	ABRE4	CACGTA	ABA response
GH_D09G0709	ABRE4	CACGTA	ABA response
GH_D09G0710	ABRE4	CACGTA	ABA response
GH_D09G0919	ABRE4	CACGTA	ABA response
GH_D09G0980	ABRE4	CACGTA	ABA response
GH_D09G2399	ABRE4	CACGTA	ABA response
GH_D09G2400	ABRE4	CACGTA	ABA response
GH_D09G2552	ABRE4	CACGTA	ABA response
GH_D10G0789	ABRE4	CACGTA	ABA response
GH_D10G2731	ABRE4	CACGTA	ABA response
GH_D11G1384	ABRE4	CACGTA	ABA response
GH_D11G3329	ABRE4	CACGTA	ABA response
GH_D12G0616	ABRE4	CACGTA	ABA response
GH_D12G1132	ABRE4	CACGTA	ABA response
GH_D12G2681	ABRE4	CACGTA	ABA response
GH_D13G0535	ABRE4	CACGTA	ABA response
GH_D13G0537	ABRE4	CACGTA	ABA response
GH_D13G2317	ABRE4	CACGTA	ABA response
GH_D13G2319	ABRE4	CACGTA	ABA response
GH_D13G2328	ABRE4	CACGTA	ABA response
GH_D13G2401	ABRE4	CACGTA	ABA response
GH_A02G1231	ACA-motif	AATCACAACCATA	part of gapA in (gapA-CMA1) involved with light responsiveness
GH_A04G0258	ACA-motif	AATCACAACCATA	part of gapA in (gapA-CMA1) involved with light responsiveness
GH_A04G0261	ACA-motif	AATCACAACCATA	part of gapA in (gapA-CMA1) involved with light responsiveness
GH_A04G0264	ACA-motif	AATCACAACCATA	part of gapA in (gapA-CMA1) involved with light responsiveness
GH_A04G0265	ACA-motif	AATCACAACCATA	part of gapA in (gapA-CMA1) involved with light responsiveness
GH_A04G0269	ACA-motif	AATTACAGCCATT	part of gapA in (gapA-CMA1) involved with light responsiveness
GH_A07G0935	ACA-motif	AATTACAGCCATT	part of gapA in (gapA-CMA1) involved with light responsiveness
GH_A09G0769	ACA-motif	AATTACAGCCATT	part of gapA in (gapA-CMA1) involved with light responsiveness
GH_A11G3319	ACA-motif	AATTACAGCCATT	part of gapA in (gapA-CMA1) involved with light responsiveness
GH_A13G2339	ACA-motif	AATCACAACCATA	part of gapA in (gapA-CMA1) involved with light responsiveness
GH_D08G1867	ACA-motif	AATTACAGCCATT	part of gapA in (gapA-CMA1) involved with light responsiveness
GH_D08G2541	ACA-motif	AATCACAACCATA	part of gapA in (gapA-CMA1) involved with light responsiveness
GH_D08G2541	ACA-motif	ATCGACAGCCATT	part of gapA in (gapA-CMA1) involved with light responsiveness
GH_A01G0358	ACE	CTAACGTATT	cis-acting element involved in light responsiveness
GH_A01G0359	ACE	CTAACGTATT	cis-acting element involved in light responsiveness
GH_A01G0418	ACE	CTAACGTATT	cis-acting element involved in light responsiveness
GH_A02G1493	ACE	CTAACGTATT	cis-acting element involved in light responsiveness
GH_A04G0268	ACE	CTAACGTATT	cis-acting element involved in light responsiveness
GH_A04G1025	ACE	GACACGTATG	cis-acting element involved in light responsiveness
GH_A05G1688	ACE	CTAACGTATT	cis-acting element involved in light responsiveness
GH_A05G4139	ACE	GACACGTATG	cis-acting element involved in light responsiveness
GH_A06G0554	ACE	GACACGTATG	cis-acting element involved in light responsiveness
GH_A07G2395	ACE	GACACGTATG	cis-acting element involved in light responsiveness
GH_A08G0441	ACE	GACACGTATG	cis-acting element involved in light responsiveness
GH_A08G2026	ACE	CTAACGTATT	cis-acting element involved in light responsiveness
GH_A08G2165	ACE	CTAACGTATT	cis-acting element involved in light responsiveness
GH_A09G0469	ACE	CTAACGTATT	cis-acting element involved in light responsiveness
GH_A09G1031	ACE	CTAACGTATT	cis-acting element involved in light responsiveness
GH_A09G2464	ACE	CTAACGTATT	cis-acting element involved in light responsiveness
GH_A10G0148	ACE	GACACGTATG	cis-acting element involved in light responsiveness
GH_A10G0338	ACE	CTAACGTATT	cis-acting element involved in light responsiveness
GH_A10G0783	ACE	CTAACGTATT	cis-acting element involved in light responsiveness
GH_A10G1777	ACE	CTAACGTATT	cis-acting element involved in light responsiveness
GH_A11G3319	ACE	CTAACGTATT	cis-acting element involved in light responsiveness
GH_A12G0596	ACE	CTAACGTATT	cis-acting element involved in light responsiveness
GH_A12G2309	ACE	CTAACGTATT	cis-acting element involved in light responsiveness
GH_A12G2441	ACE	GACACGTATG	cis-acting element involved in light responsiveness
GH_A13G1794	ACE	GACACGTATG	cis-acting element involved in light responsiveness
GH_A13G1828	ACE	CTAACGTATT	cis-acting element involved in light responsiveness
GH_A13G2320	ACE	GACACGTATG	cis-acting element involved in light responsiveness
GH_A13G2321	ACE	CTAACGTATT	cis-acting element involved in light responsiveness
GH_A13G2326	ACE	CTAACGTATT	cis-acting element involved in light responsiveness
GH_D01G0408	ACE	CTAACGTATT	cis-acting element involved in light responsiveness
GH_D03G0716	ACE	GCGACGTACC	cis-acting element involved in light responsiveness
GH_D03G0837	ACE	CTAACGTATT	cis-acting element involved in light responsiveness
GH_D04G0711	ACE	GACACGTATG	cis-acting element involved in light responsiveness
GH_D05G0136	ACE	CTAACGTATT	cis-acting element involved in light responsiveness
GH_D05G2350	ACE	CTAACGTATT	cis-acting element involved in light responsiveness
GH_D07G2338	ACE	GACACGTATG	cis-acting element involved in light responsiveness
GH_D08G0460	ACE	GACACGTATG	cis-acting element involved in light responsiveness
GH_D08G0563	ACE	CTAACGTATT	cis-acting element involved in light responsiveness
GH_D08G1013	ACE	CTAACGTATT	cis-acting element involved in light responsiveness
GH_D09G0532	ACE	CTAACGTATT	cis-acting element involved in light responsiveness
GH_D09G2400	ACE	CTAACGTATT	cis-acting element involved in light responsiveness
GH_D10G0791	ACE	CTAACGTATT	cis-acting element involved in light responsiveness
GH_D10G1047	ACE	GACACGTATG	cis-acting element involved in light responsiveness
GH_D10G1876	ACE	CTAACGTATT	cis-acting element involved in light responsiveness
GH_D11G1631	ACE	GACACGTATG	cis-acting element involved in light responsiveness
GH_D12G0616	ACE	CTAACGTATT	cis-acting element involved in light responsiveness
GH_D13G0261	ACE	CTAACGTATT	cis-acting element involved in light responsiveness
GH_D13G1749	ACE	CTAACGTATT	cis-acting element involved in light responsiveness
GH_D13G2318	ACE	CTAACGTATT	cis-acting element involved in light responsiveness
GH_A02G1809	AC-I	(T/C)C(T/C)(C/T)ACC(T/C)ACC	tissue specific preferential expressed
GH_A07G0504	AC-I	(T/C)C(T/C)(C/T)ACC(T/C)ACC	tissue specific preferential expressed
GH_A08G2538	AC-I	(T/C)C(T/C)(C/T)ACC(T/C)ACC	tissue specific preferential expressed
GH_A09G2464	AC-I	(T/C)C(T/C)(C/T)ACC(T/C)ACC	tissue specific preferential expressed
GH_A10G2450	AC-I	(T/C)C(T/C)(C/T)ACC(T/C)ACC	tissue specific preferential expressed
GH_A13G0264	AC-I	(T/C)C(T/C)(C/T)ACC(T/C)ACC	tissue specific preferential expressed
GH_A13G0517	AC-I	(T/C)C(T/C)(C/T)ACC(T/C)ACC	tissue specific preferential expressed
GH_A13G2405	AC-I	(T/C)C(T/C)(C/T)ACC(T/C)ACC	tissue specific preferential expressed
GH_D07G0508	AC-I	(T/C)C(T/C)(C/T)ACC(T/C)ACC	tissue specific preferential expressed
GH_D07G0703	AC-I	(T/C)C(T/C)(C/T)ACC(T/C)ACC	tissue specific preferential expressed
GH_D07G0938	AC-I	(T/C)C(T/C)(C/T)ACC(T/C)ACC	tissue specific preferential expressed
GH_D07G2338	AC-I	(T/C)C(T/C)(C/T)ACC(T/C)ACC	tissue specific preferential expressed
GH_D07G2338	AC-I	GCTTACCTACCA	tissue specific preferential expressed
GH_D09G0710	AC-I	GCTTACCTACCA	tissue specific preferential expressed
GH_D12G1132	AC-I	(T/C)C(T/C)(C/T)ACC(T/C)ACC	tissue specific preferential expressed
GH_D13G2318	AC-I	(T/C)C(T/C)(C/T)ACC(T/C)ACC	tissue specific preferential expressed
GH_D13G2325	AC-I	(T/C)C(T/C)(C/T)ACC(T/C)ACC	tissue specific preferential expressed
GH_D13G2331	AC-I	(T/C)C(T/C)(C/T)ACC(T/C)ACC	tissue specific preferential expressed
GH_D13G2401	AC-I	(T/C)C(T/C)(C/T)ACC(T/C)ACC	tissue specific preferential expressed
GH_A13G1786	AC-II	TCACCAACCCCC	tissue specific preferential expressed
GH_A13G2405	AC-II	CCACCAACCCCC	tissue specific preferential expressed
GH_D01G0408	AC-II	CCACCAACCCCC	tissue specific preferential expressed
GH_D10G0791	AC-II	TCACCAACCCCC	tissue specific preferential expressed
GH_D13G1739	AC-II	TCACCAACCCCC	tissue specific preferential expressed
GH_D13G2401	AC-II	TCACCAACCCCC	tissue specific preferential expressed
GH_A01G0352	ACTCATCCT sequence	ACTCATCCT	drought response
GH_A08G2164	ACTCATCCT sequence	ACTCATCCT	drought response
GH_D01G0335	ACTCATCCT sequence	ACTCATCCT	drought response
GH_D03G0774	ACTCATCCT sequence	ACTCATCCT	drought response
GH_A01G0060	AE-box	AGAAACTT	part of a module for light response
GH_A01G0061	AE-box	AGAAACTT	part of a module for light response
GH_A01G0352	AE-box	AGAAACAA	part of a module for light response
GH_A01G0354	AE-box	AGAAACAA	part of a module for light response
GH_A01G0574	AE-box	AGAAACAA	part of a module for light response
GH_A01G0722	AE-box	AGAAACTT	part of a module for light response
GH_A01G1373	AE-box	AGAAACAA	part of a module for light response
GH_A02G0396	AE-box	AGAAACAA	part of a module for light response
GH_A02G0398	AE-box	AGAAACAA	part of a module for light response
GH_A02G0775	AE-box	AGAAACTT	part of a module for light response
GH_A02G0776	AE-box	AGAAACAA	part of a module for light response
GH_A02G1493	AE-box	AGAAACTT	part of a module for light response
GH_A04G0258	AE-box	AGAAACTT	part of a module for light response
GH_A04G0261	AE-box	AGAAACTT	part of a module for light response
GH_A04G0264	AE-box	AGAAACTT	part of a module for light response
GH_A04G0265	AE-box	AGAAACAA	part of a module for light response
GH_A04G0265	AE-box	AGAAACTT	part of a module for light response
GH_A04G0269	AE-box	AGAAACAA	part of a module for light response
GH_A04G0272	AE-box	AGAAACAA	part of a module for light response
GH_A04G1025	AE-box	AGAAACAA	part of a module for light response
GH_A05G3676	AE-box	AGAAACAA	part of a module for light response
GH_A06G0555	AE-box	AGAAACAA	part of a module for light response
GH_A06G1602	AE-box	AGAAACAA	part of a module for light response
GH_A06G2150	AE-box	AGAAACTT	part of a module for light response
GH_A07G0112	AE-box	AGAAACAA	part of a module for light response
GH_A07G0935	AE-box	AGAAACTT	part of a module for light response
GH_A07G2090	AE-box	AGAAACAA	part of a module for light response
GH_A07G2395	AE-box	AGAAACAA	part of a module for light response
GH_A08G0441	AE-box	AGAAACAA	part of a module for light response
GH_A08G1850	AE-box	AGAAACAA	part of a module for light response
GH_A09G0768	AE-box	AGAAACAA	part of a module for light response
GH_A09G0769	AE-box	AGAAACAA	part of a module for light response
GH_A09G1071	AE-box	AGAAACTT	part of a module for light response
GH_A09G1249	AE-box	AGAAACAA	part of a module for light response
GH_A09G1607	AE-box	AGAAACAA	part of a module for light response
GH_A09G1815	AE-box	AGAAACTT	part of a module for light response
GH_A09G2464	AE-box	AGAAACTT	part of a module for light response
GH_A10G0337	AE-box	AGAAACTT	part of a module for light response
GH_A10G0785	AE-box	AGAAACTT	part of a module for light response
GH_A10G0915	AE-box	AGAAACAA	part of a module for light response
GH_A10G2450	AE-box	AGAAACAA	part of a module for light response
GH_A11G1061	AE-box	AGAAACAA	part of a module for light response
GH_A11G1343	AE-box	AGAAACTT	part of a module for light response
GH_A11G2672	AE-box	AGAAACTT	part of a module for light response
GH_A12G2306	AE-box	AGAAACTT	part of a module for light response
GH_A12G2309	AE-box	AGAAACAA	part of a module for light response
GH_A12G2657	AE-box	AGAAACAA	part of a module for light response
GH_A13G0517	AE-box	AGAAACAA	part of a module for light response
GH_A13G0732	AE-box	AGAAACAA	part of a module for light response
GH_A13G0733	AE-box	AGAAACAA	part of a module for light response
GH_A13G1224	AE-box	AGAAACTT	part of a module for light response
GH_A13G1786	AE-box	AGAAACTT	part of a module for light response
GH_A13G1794	AE-box	AGAAACAA	part of a module for light response
GH_A13G1794	AE-box	AGAAACTT	part of a module for light response
GH_A13G1795	AE-box	AGAAACAA	part of a module for light response
GH_A13G2321	AE-box	AGAAACAA	part of a module for light response
GH_A13G2324	AE-box	AGAAACAA	part of a module for light response
GH_A13G2324	AE-box	AGAAACTT	part of a module for light response
GH_A13G2325	AE-box	AGAAACAA	part of a module for light response
GH_A13G2331	AE-box	AGAAACAA	part of a module for light response
GH_A13G2336	AE-box	AGAAACAA	part of a module for light response
GH_A13G2341	AE-box	AGAAACAA	part of a module for light response
GH_A13G2341	AE-box	AGAAACTT	part of a module for light response
GH_D01G0057	AE-box	AGAAACAA	part of a module for light response
GH_D01G0057	AE-box	AGAAACTT	part of a module for light response
GH_D01G0335	AE-box	AGAAACAA	part of a module for light response
GH_D01G0335	AE-box	AGAAACTT	part of a module for light response
GH_D01G0337	AE-box	AGAAACAA	part of a module for light response
GH_D01G0359	AE-box	AGAAACAA	part of a module for light response
GH_D01G0408	AE-box	AGAAACAA	part of a module for light response
GH_D01G0561	AE-box	AGAAACAA	part of a module for light response
GH_D01G0720	AE-box	AGAAACTT	part of a module for light response
GH_D01G1453	AE-box	AGAAACTT	part of a module for light response
GH_D02G0473	AE-box	AGAAACTT	part of a module for light response
GH_D02G0792	AE-box	AGAAACAA	part of a module for light response
GH_D02G0792	AE-box	AGAAACTT	part of a module for light response
GH_D02G0794	AE-box	AGAAACAA	part of a module for light response
GH_D02G1542	AE-box	AGAAACTT	part of a module for light response
GH_D04G1356	AE-box	AGAAACAA	part of a module for light response
GH_D05G3814	AE-box	AGAAACAA	part of a module for light response
GH_D06G1621	AE-box	AGAAACAA	part of a module for light response
GH_D07G0119	AE-box	AGAAACAA	part of a module for light response
GH_D07G1398	AE-box	AGAAACAA	part of a module for light response
GH_D07G2032	AE-box	AGAAACAA	part of a module for light response
GH_D07G2070	AE-box	AGAAACAA	part of a module for light response
GH_D08G0563	AE-box	AGAAACTT	part of a module for light response
GH_D08G1867	AE-box	AGAAACAA	part of a module for light response
GH_D09G0005	AE-box	AGAAACAA	part of a module for light response
GH_D09G0709	AE-box	AGAAACAA	part of a module for light response
GH_D09G0710	AE-box	AGAAACTT	part of a module for light response
GH_D09G0919	AE-box	AGAAACAA	part of a module for light response
GH_D09G1207	AE-box	AGAAACAA	part of a module for light response
GH_D09G1553	AE-box	AGAAACAA	part of a module for light response
GH_D09G2400	AE-box	AGAAACTT	part of a module for light response
GH_D10G0158	AE-box	AGAAACAA	part of a module for light response
GH_D10G0440	AE-box	AGAAACAA	part of a module for light response
GH_D10G0791	AE-box	AGAAACTT	part of a module for light response
GH_D10G2559	AE-box	AGAAACAA	part of a module for light response
GH_D11G0444	AE-box	AGAAACAA	part of a module for light response
GH_D11G1375	AE-box	AGAAACTT	part of a module for light response
GH_D11G2697	AE-box	AGAAACTT	part of a module for light response
GH_D11G3329	AE-box	AGAAACAA	part of a module for light response
GH_D12G0616	AE-box	AGAAACAA	part of a module for light response
GH_D12G0616	AE-box	AGAAACTT	part of a module for light response
GH_D12G2321	AE-box	AGAAACAA	part of a module for light response
GH_D12G2681	AE-box	AGAAACAA	part of a module for light response
GH_D13G0535	AE-box	AGAAACAA	part of a module for light response
GH_D13G1166	AE-box	AGAAACTT	part of a module for light response
GH_D13G1739	AE-box	AGAAACTT	part of a module for light response
GH_D13G1749	AE-box	AGAAACTT	part of a module for light response
GH_D13G1750	AE-box	AGAAACAA	part of a module for light response
GH_D13G1750	AE-box	AGAAACTT	part of a module for light response
GH_D13G1761	AE-box	AGAAACTT	part of a module for light response
GH_D13G2318	AE-box	AGAAACAA	part of a module for light response
GH_D13G2321	AE-box	AGAAACAA	part of a module for light response
GH_D13G2325	AE-box	AGAAACAA	part of a module for light response
GH_D13G2325	AE-box	AGAAACTT	part of a module for light response
GH_D13G2329	AE-box	AGAAACAA	part of a module for light response
GH_A04G0255	AP-1	TGAGTTAG	Cd response
GH_A05G4139	AP-1	TGAGTTAG	Cd response
GH_A06G2244	AP-1	TGAGTTAG	Cd response
GH_A07G0443	AP-1	TGAGTTAG	Cd response
GH_A07G0464	AP-1	TGAGTTAG	Cd response
GH_A08G0665	AP-1	TGAGTTAG	Cd response
GH_A08G2539	AP-1	TGAGTTAG	Cd response
GH_A11G2670	AP-1	TGAGTTAG	Cd response
GH_D01G2418	AP-1	TGAGTTAG	Cd response
GH_D04G0240	AP-1	TGAGTTAG	Cd response
GH_D05G3815	AP-1	TGAGTTAG	Cd response
GH_D07G0465	AP-1	TGAGTTAG	Cd response
GH_D08G0664	AP-1	TGAGTTAG	Cd response
GH_D08G1941	AP-1	TGAGTTAG	Cd response
GH_D09G0708	AP-1	TGAGTTAG	Cd response
GH_D09G0709	AP-1	TGAGTTAG	Cd response
GH_D09G1023	AP-1	TGAGTTAG	Cd response
GH_D09G1767	AP-1	TGAGTTAG	Cd response
GH_D11G2696	AP-1	TGAGTTAG	Cd response
GH_D12G1413	AP-1	TGAGTTAG	Cd response
GH_A01G0060	ARE	AAACCA	cis-acting regulatory element essential for the anaerobic induction
GH_A01G0061	ARE	AAACCA	cis-acting regulatory element essential for the anaerobic induction
GH_A01G0311	ARE	AAACCA	cis-acting regulatory element essential for the anaerobic induction
GH_A01G0352	ARE	AAACCA	cis-acting regulatory element essential for the anaerobic induction
GH_A01G0354	ARE	AAACCA	cis-acting regulatory element essential for the anaerobic induction
GH_A01G0358	ARE	AAACCA	cis-acting regulatory element essential for the anaerobic induction
GH_A01G0359	ARE	AAACCA	cis-acting regulatory element essential for the anaerobic induction
GH_A01G0360	ARE	AAACCA	cis-acting regulatory element essential for the anaerobic induction
GH_A01G0371	ARE	AAACCA	cis-acting regulatory element essential for the anaerobic induction
GH_A01G0574	ARE	AAACCA	cis-acting regulatory element essential for the anaerobic induction
GH_A01G0722	ARE	AAACCA	cis-acting regulatory element essential for the anaerobic induction
GH_A01G1373	ARE	AAACCA	cis-acting regulatory element essential for the anaerobic induction
GH_A01G2340	ARE	AAACCA	cis-acting regulatory element essential for the anaerobic induction
GH_A02G0396	ARE	AAACCA	cis-acting regulatory element essential for the anaerobic induction
GH_A02G0398	ARE	AAACCA	cis-acting regulatory element essential for the anaerobic induction
GH_A02G0402	ARE	AAACCA	cis-acting regulatory element essential for the anaerobic induction
GH_A02G0403	ARE	AAACCA	cis-acting regulatory element essential for the anaerobic induction
GH_A02G0775	ARE	AAACCA	cis-acting regulatory element essential for the anaerobic induction
GH_A02G0776	ARE	AAACCA	cis-acting regulatory element essential for the anaerobic induction
GH_A02G1231	ARE	AAACCA	cis-acting regulatory element essential for the anaerobic induction
GH_A02G1448	ARE	AAACCA	cis-acting regulatory element essential for the anaerobic induction
GH_A02G1469	ARE	AAACCA	cis-acting regulatory element essential for the anaerobic induction
GH_A03G1296	ARE	AAACCA	cis-acting regulatory element essential for the anaerobic induction
GH_A03G1387	ARE	AAACCA	cis-acting regulatory element essential for the anaerobic induction
GH_A04G0255	ARE	AAACCA	cis-acting regulatory element essential for the anaerobic induction
GH_A04G0258	ARE	AAACCA	cis-acting regulatory element essential for the anaerobic induction
GH_A04G0261	ARE	AAACCA	cis-acting regulatory element essential for the anaerobic induction
GH_A04G0264	ARE	AAACCA	cis-acting regulatory element essential for the anaerobic induction
GH_A04G0265	ARE	AAACCA	cis-acting regulatory element essential for the anaerobic induction
GH_A04G0268	ARE	AAACCA	cis-acting regulatory element essential for the anaerobic induction
GH_A04G0269	ARE	AAACCA	cis-acting regulatory element essential for the anaerobic induction
GH_A04G0272	ARE	AAACCA	cis-acting regulatory element essential for the anaerobic induction
GH_A04G0871	ARE	AAACCA	cis-acting regulatory element essential for the anaerobic induction
GH_A04G1025	ARE	AAACCA	cis-acting regulatory element essential for the anaerobic induction
GH_A05G0882	ARE	AAACCA	cis-acting regulatory element essential for the anaerobic induction
GH_A05G1340	ARE	AAACCA	cis-acting regulatory element essential for the anaerobic induction
GH_A05G1688	ARE	AAACCA	cis-acting regulatory element essential for the anaerobic induction
GH_A05G1744	ARE	AAACCA	cis-acting regulatory element essential for the anaerobic induction
GH_A05G2225	ARE	AAACCA	cis-acting regulatory element essential for the anaerobic induction
GH_A05G2328	ARE	AAACCA	cis-acting regulatory element essential for the anaerobic induction
GH_A05G3674	ARE	AAACCA	cis-acting regulatory element essential for the anaerobic induction
GH_A06G0553	ARE	AAACCA	cis-acting regulatory element essential for the anaerobic induction
GH_A06G0554	ARE	AAACCA	cis-acting regulatory element essential for the anaerobic induction
GH_A06G0555	ARE	AAACCA	cis-acting regulatory element essential for the anaerobic induction
GH_A06G0566	ARE	AAACCA	cis-acting regulatory element essential for the anaerobic induction
GH_A06G0721	ARE	AAACCA	cis-acting regulatory element essential for the anaerobic induction
GH_A06G1602	ARE	AAACCA	cis-acting regulatory element essential for the anaerobic induction
GH_A06G1771	ARE	AAACCA	cis-acting regulatory element essential for the anaerobic induction
GH_A06G2150	ARE	AAACCA	cis-acting regulatory element essential for the anaerobic induction
GH_A06G2244	ARE	AAACCA	cis-acting regulatory element essential for the anaerobic induction
GH_A07G0112	ARE	AAACCA	cis-acting regulatory element essential for the anaerobic induction
GH_A07G0443	ARE	AAACCA	cis-acting regulatory element essential for the anaerobic induction
GH_A07G0464	ARE	AAACCA	cis-acting regulatory element essential for the anaerobic induction
GH_A07G0504	ARE	AAACCA	cis-acting regulatory element essential for the anaerobic induction
GH_A07G0717	ARE	AAACCA	cis-acting regulatory element essential for the anaerobic induction
GH_A07G0935	ARE	AAACCA	cis-acting regulatory element essential for the anaerobic induction
GH_A07G1409	ARE	AAACCA	cis-acting regulatory element essential for the anaerobic induction
GH_A07G2040	ARE	AAACCA	cis-acting regulatory element essential for the anaerobic induction
GH_A07G2090	ARE	AAACCA	cis-acting regulatory element essential for the anaerobic induction
GH_A07G2391	ARE	AAACCA	cis-acting regulatory element essential for the anaerobic induction
GH_A07G2394	ARE	AAACCA	cis-acting regulatory element essential for the anaerobic induction
GH_A08G0065	ARE	AAACCA	cis-acting regulatory element essential for the anaerobic induction
GH_A08G0665	ARE	AAACCA	cis-acting regulatory element essential for the anaerobic induction
GH_A08G1850	ARE	AAACCA	cis-acting regulatory element essential for the anaerobic induction
GH_A08G1928	ARE	AAACCA	cis-acting regulatory element essential for the anaerobic induction
GH_A08G2026	ARE	AAACCA	cis-acting regulatory element essential for the anaerobic induction
GH_A08G2164	ARE	AAACCA	cis-acting regulatory element essential for the anaerobic induction
GH_A08G2166	ARE	AAACCA	cis-acting regulatory element essential for the anaerobic induction
GH_A08G2169	ARE	AAACCA	cis-acting regulatory element essential for the anaerobic induction
GH_A08G2537	ARE	AAACCA	cis-acting regulatory element essential for the anaerobic induction
GH_A08G2538	ARE	AAACCA	cis-acting regulatory element essential for the anaerobic induction
GH_A08G2539	ARE	AAACCA	cis-acting regulatory element essential for the anaerobic induction
GH_A09G0049	ARE	AAACCA	cis-acting regulatory element essential for the anaerobic induction
GH_A09G0469	ARE	AAACCA	cis-acting regulatory element essential for the anaerobic induction
GH_A09G0769	ARE	AAACCA	cis-acting regulatory element essential for the anaerobic induction
GH_A09G0770	ARE	AAACCA	cis-acting regulatory element essential for the anaerobic induction
GH_A09G1031	ARE	AAACCA	cis-acting regulatory element essential for the anaerobic induction
GH_A09G1071	ARE	AAACCA	cis-acting regulatory element essential for the anaerobic induction
GH_A09G1249	ARE	AAACCA	cis-acting regulatory element essential for the anaerobic induction
GH_A09G1607	ARE	AAACCA	cis-acting regulatory element essential for the anaerobic induction
GH_A09G1942	ARE	AAACCA	cis-acting regulatory element essential for the anaerobic induction
GH_A09G2462	ARE	AAACCA	cis-acting regulatory element essential for the anaerobic induction
GH_A09G2463	ARE	AAACCA	cis-acting regulatory element essential for the anaerobic induction
GH_A09G2464	ARE	AAACCA	cis-acting regulatory element essential for the anaerobic induction
GH_A09G2465	ARE	AAACCA	cis-acting regulatory element essential for the anaerobic induction
GH_A09G2467	ARE	AAACCA	cis-acting regulatory element essential for the anaerobic induction
GH_A09G2469	ARE	AAACCA	cis-acting regulatory element essential for the anaerobic induction
GH_A09G2630	ARE	AAACCA	cis-acting regulatory element essential for the anaerobic induction
GH_A10G0337	ARE	AAACCA	cis-acting regulatory element essential for the anaerobic induction
GH_A10G0338	ARE	AAACCA	cis-acting regulatory element essential for the anaerobic induction
GH_A10G0417	ARE	AAACCA	cis-acting regulatory element essential for the anaerobic induction
GH_A10G0782	ARE	AAACCA	cis-acting regulatory element essential for the anaerobic induction
GH_A10G0784	ARE	AAACCA	cis-acting regulatory element essential for the anaerobic induction
GH_A10G0785	ARE	AAACCA	cis-acting regulatory element essential for the anaerobic induction
GH_A10G0915	ARE	AAACCA	cis-acting regulatory element essential for the anaerobic induction
GH_A10G2450	ARE	AAACCA	cis-acting regulatory element essential for the anaerobic induction
GH_A10G2626	ARE	AAACCA	cis-acting regulatory element essential for the anaerobic induction
GH_A11G0215	ARE	AAACCA	cis-acting regulatory element essential for the anaerobic induction
GH_A11G0425	ARE	AAACCA	cis-acting regulatory element essential for the anaerobic induction
GH_A11G1343	ARE	AAACCA	cis-acting regulatory element essential for the anaerobic induction
GH_A11G1353	ARE	AAACCA	cis-acting regulatory element essential for the anaerobic induction
GH_A11G1599	ARE	AAACCA	cis-acting regulatory element essential for the anaerobic induction
GH_A11G1836	ARE	AAACCA	cis-acting regulatory element essential for the anaerobic induction
GH_A11G2670	ARE	AAACCA	cis-acting regulatory element essential for the anaerobic induction
GH_A11G3319	ARE	AAACCA	cis-acting regulatory element essential for the anaerobic induction
GH_A12G0596	ARE	AAACCA	cis-acting regulatory element essential for the anaerobic induction
GH_A12G1135	ARE	AAACCA	cis-acting regulatory element essential for the anaerobic induction
GH_A12G1397	ARE	AAACCA	cis-acting regulatory element essential for the anaerobic induction
GH_A12G2306	ARE	AAACCA	cis-acting regulatory element essential for the anaerobic induction
GH_A12G2309	ARE	AAACCA	cis-acting regulatory element essential for the anaerobic induction
GH_A13G0264	ARE	AAACCA	cis-acting regulatory element essential for the anaerobic induction
GH_A13G0517	ARE	AAACCA	cis-acting regulatory element essential for the anaerobic induction
GH_A13G0732	ARE	AAACCA	cis-acting regulatory element essential for the anaerobic induction
GH_A13G0733	ARE	AAACCA	cis-acting regulatory element essential for the anaerobic induction
GH_A13G1224	ARE	AAACCA	cis-acting regulatory element essential for the anaerobic induction
GH_A13G1786	ARE	AAACCA	cis-acting regulatory element essential for the anaerobic induction
GH_A13G1794	ARE	AAACCA	cis-acting regulatory element essential for the anaerobic induction
GH_A13G1795	ARE	AAACCA	cis-acting regulatory element essential for the anaerobic induction
GH_A13G1807	ARE	AAACCA	cis-acting regulatory element essential for the anaerobic induction
GH_A13G1827	ARE	AAACCA	cis-acting regulatory element essential for the anaerobic induction
GH_A13G1828	ARE	AAACCA	cis-acting regulatory element essential for the anaerobic induction
GH_A13G2248	ARE	AAACCA	cis-acting regulatory element essential for the anaerobic induction
GH_A13G2320	ARE	AAACCA	cis-acting regulatory element essential for the anaerobic induction
GH_A13G2321	ARE	AAACCA	cis-acting regulatory element essential for the anaerobic induction
GH_A13G2322	ARE	AAACCA	cis-acting regulatory element essential for the anaerobic induction
GH_A13G2323	ARE	AAACCA	cis-acting regulatory element essential for the anaerobic induction
GH_A13G2324	ARE	AAACCA	cis-acting regulatory element essential for the anaerobic induction
GH_A13G2325	ARE	AAACCA	cis-acting regulatory element essential for the anaerobic induction
GH_A13G2326	ARE	AAACCA	cis-acting regulatory element essential for the anaerobic induction
GH_A13G2327	ARE	AAACCA	cis-acting regulatory element essential for the anaerobic induction
GH_A13G2331	ARE	AAACCA	cis-acting regulatory element essential for the anaerobic induction
GH_A13G2332	ARE	AAACCA	cis-acting regulatory element essential for the anaerobic induction
GH_A13G2333	ARE	AAACCA	cis-acting regulatory element essential for the anaerobic induction
GH_A13G2336	ARE	AAACCA	cis-acting regulatory element essential for the anaerobic induction
GH_A13G2341	ARE	AAACCA	cis-acting regulatory element essential for the anaerobic induction
GH_D01G0032	ARE	AAACCA	cis-acting regulatory element essential for the anaerobic induction
GH_D01G0057	ARE	AAACCA	cis-acting regulatory element essential for the anaerobic induction
GH_D01G0058	ARE	AAACCA	cis-acting regulatory element essential for the anaerobic induction
GH_D01G0335	ARE	AAACCA	cis-acting regulatory element essential for the anaerobic induction
GH_D01G0337	ARE	AAACCA	cis-acting regulatory element essential for the anaerobic induction
GH_D01G0338	ARE	AAACCA	cis-acting regulatory element essential for the anaerobic induction
GH_D01G0340	ARE	AAACCA	cis-acting regulatory element essential for the anaerobic induction
GH_D01G0341	ARE	AAACCA	cis-acting regulatory element essential for the anaerobic induction
GH_D01G0359	ARE	AAACCA	cis-acting regulatory element essential for the anaerobic induction
GH_D01G0409	ARE	AAACCA	cis-acting regulatory element essential for the anaerobic induction
GH_D01G0561	ARE	AAACCA	cis-acting regulatory element essential for the anaerobic induction
GH_D01G0720	ARE	AAACCA	cis-acting regulatory element essential for the anaerobic induction
GH_D01G1452	ARE	AAACCA	cis-acting regulatory element essential for the anaerobic induction
GH_D01G1456	ARE	AAACCA	cis-acting regulatory element essential for the anaerobic induction
GH_D01G2533	ARE	AAACCA	cis-acting regulatory element essential for the anaerobic induction
GH_D02G0417	ARE	AAACCA	cis-acting regulatory element essential for the anaerobic induction
GH_D02G0470	ARE	AAACCA	cis-acting regulatory element essential for the anaerobic induction
GH_D02G0792	ARE	AAACCA	cis-acting regulatory element essential for the anaerobic induction
GH_D02G1484	ARE	AAACCA	cis-acting regulatory element essential for the anaerobic induction
GH_D02G1542	ARE	AAACCA	cis-acting regulatory element essential for the anaerobic induction
GH_D03G0250	ARE	AAACCA	cis-acting regulatory element essential for the anaerobic induction
GH_D03G0716	ARE	AAACCA	cis-acting regulatory element essential for the anaerobic induction
GH_D03G0770	ARE	AAACCA	cis-acting regulatory element essential for the anaerobic induction
GH_D03G0774	ARE	AAACCA	cis-acting regulatory element essential for the anaerobic induction
GH_D04G0669	ARE	AAACCA	cis-acting regulatory element essential for the anaerobic induction
GH_D04G1190	ARE	AAACCA	cis-acting regulatory element essential for the anaerobic induction
GH_D04G1356	ARE	AAACCA	cis-acting regulatory element essential for the anaerobic induction
GH_D05G0874	ARE	AAACCA	cis-acting regulatory element essential for the anaerobic induction
GH_D05G1343	ARE	AAACCA	cis-acting regulatory element essential for the anaerobic induction
GH_D05G1719	ARE	AAACCA	cis-acting regulatory element essential for the anaerobic induction
GH_D05G2251	ARE	AAACCA	cis-acting regulatory element essential for the anaerobic induction
GH_D05G2350	ARE	AAACCA	cis-acting regulatory element essential for the anaerobic induction
GH_D05G2410	ARE	AAACCA	cis-acting regulatory element essential for the anaerobic induction
GH_D05G3814	ARE	AAACCA	cis-acting regulatory element essential for the anaerobic induction
GH_D05G3815	ARE	AAACCA	cis-acting regulatory element essential for the anaerobic induction
GH_D06G0534	ARE	AAACCA	cis-acting regulatory element essential for the anaerobic induction
GH_D06G0698	ARE	AAACCA	cis-acting regulatory element essential for the anaerobic induction
GH_D06G1621	ARE	AAACCA	cis-acting regulatory element essential for the anaerobic induction
GH_D06G2184	ARE	AAACCA	cis-acting regulatory element essential for the anaerobic induction
GH_D06G2283	ARE	AAACCA	cis-acting regulatory element essential for the anaerobic induction
GH_D07G0119	ARE	AAACCA	cis-acting regulatory element essential for the anaerobic induction
GH_D07G0445	ARE	AAACCA	cis-acting regulatory element essential for the anaerobic induction
GH_D07G0465	ARE	AAACCA	cis-acting regulatory element essential for the anaerobic induction
GH_D07G0508	ARE	AAACCA	cis-acting regulatory element essential for the anaerobic induction
GH_D07G0703	ARE	AAACCA	cis-acting regulatory element essential for the anaerobic induction
GH_D07G0938	ARE	AAACCA	cis-acting regulatory element essential for the anaerobic induction
GH_D07G1398	ARE	AAACCA	cis-acting regulatory element essential for the anaerobic induction
GH_D07G2032	ARE	AAACCA	cis-acting regulatory element essential for the anaerobic induction
GH_D07G2070	ARE	AAACCA	cis-acting regulatory element essential for the anaerobic induction
GH_D07G2337	ARE	AAACCA	cis-acting regulatory element essential for the anaerobic induction
GH_D07G2338	ARE	AAACCA	cis-acting regulatory element essential for the anaerobic induction
GH_D08G0460	ARE	AAACCA	cis-acting regulatory element essential for the anaerobic induction
GH_D08G0664	ARE	AAACCA	cis-acting regulatory element essential for the anaerobic induction
GH_D08G1013	ARE	AAACCA	cis-acting regulatory element essential for the anaerobic induction
GH_D08G1216	ARE	AAACCA	cis-acting regulatory element essential for the anaerobic induction
GH_D08G1867	ARE	AAACCA	cis-acting regulatory element essential for the anaerobic induction
GH_D08G1941	ARE	AAACCA	cis-acting regulatory element essential for the anaerobic induction
GH_D08G2039	ARE	AAACCA	cis-acting regulatory element essential for the anaerobic induction
GH_D08G2183	ARE	AAACCA	cis-acting regulatory element essential for the anaerobic induction
GH_D08G2184	ARE	AAACCA	cis-acting regulatory element essential for the anaerobic induction
GH_D08G2185	ARE	AAACCA	cis-acting regulatory element essential for the anaerobic induction
GH_D08G2186	ARE	AAACCA	cis-acting regulatory element essential for the anaerobic induction
GH_D08G2541	ARE	AAACCA	cis-acting regulatory element essential for the anaerobic induction
GH_D08G2732	ARE	AAACCA	cis-acting regulatory element essential for the anaerobic induction
GH_D09G0053	ARE	AAACCA	cis-acting regulatory element essential for the anaerobic induction
GH_D09G0532	ARE	AAACCA	cis-acting regulatory element essential for the anaerobic induction
GH_D09G0706	ARE	AAACCA	cis-acting regulatory element essential for the anaerobic induction
GH_D09G0708	ARE	AAACCA	cis-acting regulatory element essential for the anaerobic induction
GH_D09G0709	ARE	AAACCA	cis-acting regulatory element essential for the anaerobic induction
GH_D09G0711	ARE	AAACCA	cis-acting regulatory element essential for the anaerobic induction
GH_D09G0919	ARE	AAACCA	cis-acting regulatory element essential for the anaerobic induction
GH_D09G0980	ARE	AAACCA	cis-acting regulatory element essential for the anaerobic induction
GH_D09G1023	ARE	AAACCA	cis-acting regulatory element essential for the anaerobic induction
GH_D09G1553	ARE	AAACCA	cis-acting regulatory element essential for the anaerobic induction
GH_D09G1767	ARE	AAACCA	cis-acting regulatory element essential for the anaerobic induction
GH_D09G1896	ARE	AAACCA	cis-acting regulatory element essential for the anaerobic induction
GH_D09G2398	ARE	AAACCA	cis-acting regulatory element essential for the anaerobic induction
GH_D09G2399	ARE	AAACCA	cis-acting regulatory element essential for the anaerobic induction
GH_D09G2400	ARE	AAACCA	cis-acting regulatory element essential for the anaerobic induction
GH_D09G2401	ARE	AAACCA	cis-acting regulatory element essential for the anaerobic induction
GH_D09G2402	ARE	AAACCA	cis-acting regulatory element essential for the anaerobic induction
GH_D09G2403	ARE	AAACCA	cis-acting regulatory element essential for the anaerobic induction
GH_D09G2552	ARE	AAACCA	cis-acting regulatory element essential for the anaerobic induction
GH_D10G0158	ARE	AAACCA	cis-acting regulatory element essential for the anaerobic induction
GH_D10G0352	ARE	AAACCA	cis-acting regulatory element essential for the anaerobic induction
GH_D10G0440	ARE	AAACCA	cis-acting regulatory element essential for the anaerobic induction
GH_D10G0695	ARE	AAACCA	cis-acting regulatory element essential for the anaerobic induction
GH_D10G0789	ARE	AAACCA	cis-acting regulatory element essential for the anaerobic induction
GH_D10G0790	ARE	AAACCA	cis-acting regulatory element essential for the anaerobic induction
GH_D10G0792	ARE	AAACCA	cis-acting regulatory element essential for the anaerobic induction
GH_D10G1876	ARE	AAACCA	cis-acting regulatory element essential for the anaerobic induction
GH_D10G2559	ARE	AAACCA	cis-acting regulatory element essential for the anaerobic induction
GH_D10G2731	ARE	AAACCA	cis-acting regulatory element essential for the anaerobic induction
GH_D11G0217	ARE	AAACCA	cis-acting regulatory element essential for the anaerobic induction
GH_D11G0444	ARE	AAACCA	cis-acting regulatory element essential for the anaerobic induction
GH_D11G1088	ARE	AAACCA	cis-acting regulatory element essential for the anaerobic induction
GH_D11G1375	ARE	AAACCA	cis-acting regulatory element essential for the anaerobic induction
GH_D11G1384	ARE	AAACCA	cis-acting regulatory element essential for the anaerobic induction
GH_D11G1631	ARE	AAACCA	cis-acting regulatory element essential for the anaerobic induction
GH_D11G1871	ARE	AAACCA	cis-acting regulatory element essential for the anaerobic induction
GH_D11G2696	ARE	AAACCA	cis-acting regulatory element essential for the anaerobic induction
GH_D11G2697	ARE	AAACCA	cis-acting regulatory element essential for the anaerobic induction
GH_D11G3329	ARE	AAACCA	cis-acting regulatory element essential for the anaerobic induction
GH_D12G0616	ARE	AAACCA	cis-acting regulatory element essential for the anaerobic induction
GH_D12G1413	ARE	AAACCA	cis-acting regulatory element essential for the anaerobic induction
GH_D12G2323	ARE	AAACCA	cis-acting regulatory element essential for the anaerobic induction
GH_D12G2681	ARE	AAACCA	cis-acting regulatory element essential for the anaerobic induction
GH_D13G0261	ARE	AAACCA	cis-acting regulatory element essential for the anaerobic induction
GH_D13G0535	ARE	AAACCA	cis-acting regulatory element essential for the anaerobic induction
GH_D13G0536	ARE	AAACCA	cis-acting regulatory element essential for the anaerobic induction
GH_D13G0537	ARE	AAACCA	cis-acting regulatory element essential for the anaerobic induction
GH_D13G1166	ARE	AAACCA	cis-acting regulatory element essential for the anaerobic induction
GH_D13G1739	ARE	AAACCA	cis-acting regulatory element essential for the anaerobic induction
GH_D13G1749	ARE	AAACCA	cis-acting regulatory element essential for the anaerobic induction
GH_D13G1750	ARE	AAACCA	cis-acting regulatory element essential for the anaerobic induction
GH_D13G1761	ARE	AAACCA	cis-acting regulatory element essential for the anaerobic induction
GH_D13G1762	ARE	AAACCA	cis-acting regulatory element essential for the anaerobic induction
GH_D13G2230	ARE	AAACCA	cis-acting regulatory element essential for the anaerobic induction
GH_D13G2317	ARE	AAACCA	cis-acting regulatory element essential for the anaerobic induction
GH_D13G2318	ARE	AAACCA	cis-acting regulatory element essential for the anaerobic induction
GH_D13G2319	ARE	AAACCA	cis-acting regulatory element essential for the anaerobic induction
GH_D13G2320	ARE	AAACCA	cis-acting regulatory element essential for the anaerobic induction
GH_D13G2321	ARE	AAACCA	cis-acting regulatory element essential for the anaerobic induction
GH_D13G2323	ARE	AAACCA	cis-acting regulatory element essential for the anaerobic induction
GH_D13G2324	ARE	AAACCA	cis-acting regulatory element essential for the anaerobic induction
GH_D13G2328	ARE	AAACCA	cis-acting regulatory element essential for the anaerobic induction
GH_D13G2329	ARE	AAACCA	cis-acting regulatory element essential for the anaerobic induction
GH_D13G2401	ARE	AAACCA	cis-acting regulatory element essential for the anaerobic induction
GH_A01G0032	as-1	TGACG	drought response
GH_A01G0060	as-1	TGACG	drought response
GH_A01G0061	as-1	TGACG	drought response
GH_A01G0311	as-1	TGACG	drought response
GH_A01G0352	as-1	TGACG	drought response
GH_A01G0354	as-1	TGACG	drought response
GH_A01G0358	as-1	TGACG	drought response
GH_A01G0359	as-1	TGACG	drought response
GH_A01G0360	as-1	TGACG	drought response
GH_A01G0371	as-1	TGACG	drought response
GH_A01G0418	as-1	TGACG	drought response
GH_A01G1373	as-1	TGACG	drought response
GH_A01G2340	as-1	TGACG	drought response
GH_A02G0396	as-1	TGACG	drought response
GH_A02G0397	as-1	TGACG	drought response
GH_A02G0398	as-1	TGACG	drought response
GH_A02G0402	as-1	TGACG	drought response
GH_A02G0775	as-1	TGACG	drought response
GH_A02G0776	as-1	TGACG	drought response
GH_A02G1231	as-1	TGACG	drought response
GH_A02G1493	as-1	TGACG	drought response
GH_A03G1296	as-1	TGACG	drought response
GH_A03G1387	as-1	TGACG	drought response
GH_A04G0255	as-1	TGACG	drought response
GH_A04G0258	as-1	TGACG	drought response
GH_A04G0261	as-1	TGACG	drought response
GH_A04G0262	as-1	TGACG	drought response
GH_A04G0264	as-1	TGACG	drought response
GH_A04G0265	as-1	TGACG	drought response
GH_A04G0268	as-1	TGACG	drought response
GH_A04G0269	as-1	TGACG	drought response
GH_A04G0871	as-1	TGACG	drought response
GH_A05G0882	as-1	TGACG	drought response
GH_A05G1340	as-1	TGACG	drought response
GH_A05G1688	as-1	TGACG	drought response
GH_A05G1744	as-1	TGACG	drought response
GH_A05G2328	as-1	TGACG	drought response
GH_A05G3676	as-1	TGACG	drought response
GH_A05G4139	as-1	TGACG	drought response
GH_A05G4140	as-1	TGACG	drought response
GH_A06G0553	as-1	TGACG	drought response
GH_A06G0554	as-1	TGACG	drought response
GH_A06G0555	as-1	TGACG	drought response
GH_A06G0566	as-1	TGACG	drought response
GH_A06G0721	as-1	TGACG	drought response
GH_A06G1602	as-1	TGACG	drought response
GH_A06G1771	as-1	TGACG	drought response
GH_A06G2150	as-1	TGACG	drought response
GH_A06G2244	as-1	TGACG	drought response
GH_A07G0443	as-1	TGACG	drought response
GH_A07G0464	as-1	TGACG	drought response
GH_A07G0504	as-1	TGACG	drought response
GH_A07G0717	as-1	TGACG	drought response
GH_A07G0935	as-1	TGACG	drought response
GH_A07G1574	as-1	TGACG	drought response
GH_A07G2040	as-1	TGACG	drought response
GH_A07G2391	as-1	TGACG	drought response
GH_A08G0065	as-1	TGACG	drought response
GH_A08G0563	as-1	TGACG	drought response
GH_A08G0665	as-1	TGACG	drought response
GH_A08G2026	as-1	TGACG	drought response
GH_A08G2163	as-1	TGACG	drought response
GH_A08G2164	as-1	TGACG	drought response
GH_A08G2165	as-1	TGACG	drought response
GH_A08G2169	as-1	TGACG	drought response
GH_A08G2537	as-1	TGACG	drought response
GH_A08G2538	as-1	TGACG	drought response
GH_A08G2539	as-1	TGACG	drought response
GH_A08G2736	as-1	TGACG	drought response
GH_A09G0049	as-1	TGACG	drought response
GH_A09G0768	as-1	TGACG	drought response
GH_A09G0769	as-1	TGACG	drought response
GH_A09G1071	as-1	TGACG	drought response
GH_A09G1249	as-1	TGACG	drought response
GH_A09G1942	as-1	TGACG	drought response
GH_A09G2462	as-1	TGACG	drought response
GH_A09G2463	as-1	TGACG	drought response
GH_A09G2465	as-1	TGACG	drought response
GH_A09G2467	as-1	TGACG	drought response
GH_A09G2630	as-1	TGACG	drought response
GH_A10G0337	as-1	TGACG	drought response
GH_A10G0338	as-1	TGACG	drought response
GH_A10G0650	as-1	TGACG	drought response
GH_A10G0784	as-1	TGACG	drought response
GH_A10G2450	as-1	TGACG	drought response
GH_A10G2626	as-1	TGACG	drought response
GH_A11G0215	as-1	TGACG	drought response
GH_A11G1061	as-1	TGACG	drought response
GH_A11G1343	as-1	TGACG	drought response
GH_A11G1599	as-1	TGACG	drought response
GH_A11G1836	as-1	TGACG	drought response
GH_A11G2670	as-1	TGACG	drought response
GH_A11G2672	as-1	TGACG	drought response
GH_A11G3319	as-1	TGACG	drought response
GH_A12G0596	as-1	TGACG	drought response
GH_A12G1135	as-1	TGACG	drought response
GH_A12G2305	as-1	TGACG	drought response
GH_A12G2441	as-1	TGACG	drought response
GH_A12G2657	as-1	TGACG	drought response
GH_A13G0517	as-1	TGACG	drought response
GH_A13G0732	as-1	TGACG	drought response
GH_A13G0733	as-1	TGACG	drought response
GH_A13G1224	as-1	TGACG	drought response
GH_A13G1786	as-1	TGACG	drought response
GH_A13G1794	as-1	TGACG	drought response
GH_A13G1795	as-1	TGACG	drought response
GH_A13G1827	as-1	TGACG	drought response
GH_A13G1828	as-1	TGACG	drought response
GH_A13G2320	as-1	TGACG	drought response
GH_A13G2321	as-1	TGACG	drought response
GH_A13G2323	as-1	TGACG	drought response
GH_A13G2325	as-1	TGACG	drought response
GH_A13G2326	as-1	TGACG	drought response
GH_A13G2327	as-1	TGACG	drought response
GH_A13G2331	as-1	TGACG	drought response
GH_A13G2332	as-1	TGACG	drought response
GH_A13G2333	as-1	TGACG	drought response
GH_A13G2339	as-1	TGACG	drought response
GH_A13G2340	as-1	TGACG	drought response
GH_A13G2341	as-1	TGACG	drought response
GH_A13G2405	as-1	TGACG	drought response
GH_D01G0032	as-1	TGACG	drought response
GH_D01G0057	as-1	TGACG	drought response
GH_D01G0058	as-1	TGACG	drought response
GH_D01G0295	as-1	TGACG	drought response
GH_D01G0335	as-1	TGACG	drought response
GH_D01G0337	as-1	TGACG	drought response
GH_D01G0338	as-1	TGACG	drought response
GH_D01G0340	as-1	TGACG	drought response
GH_D01G0341	as-1	TGACG	drought response
GH_D01G0408	as-1	TGACG	drought response
GH_D01G0409	as-1	TGACG	drought response
GH_D01G0720	as-1	TGACG	drought response
GH_D01G1452	as-1	TGACG	drought response
GH_D01G1453	as-1	TGACG	drought response
GH_D02G0470	as-1	TGACG	drought response
GH_D02G0473	as-1	TGACG	drought response
GH_D02G0792	as-1	TGACG	drought response
GH_D02G0794	as-1	TGACG	drought response
GH_D02G1484	as-1	TGACG	drought response
GH_D03G0716	as-1	TGACG	drought response
GH_D03G0774	as-1	TGACG	drought response
GH_D03G0837	as-1	TGACG	drought response
GH_D04G0240	as-1	TGACG	drought response
GH_D04G0669	as-1	TGACG	drought response
GH_D04G1190	as-1	TGACG	drought response
GH_D04G1356	as-1	TGACG	drought response
GH_D05G0874	as-1	TGACG	drought response
GH_D05G1719	as-1	TGACG	drought response
GH_D05G1775	as-1	TGACG	drought response
GH_D05G2251	as-1	TGACG	drought response
GH_D05G2350	as-1	TGACG	drought response
GH_D05G2410	as-1	TGACG	drought response
GH_D05G3815	as-1	TGACG	drought response
GH_D06G0534	as-1	TGACG	drought response
GH_D06G0698	as-1	TGACG	drought response
GH_D06G1621	as-1	TGACG	drought response
GH_D06G2184	as-1	TGACG	drought response
GH_D06G2283	as-1	TGACG	drought response
GH_D07G0508	as-1	TGACG	drought response
GH_D07G0703	as-1	TGACG	drought response
GH_D07G0938	as-1	TGACG	drought response
GH_D07G2032	as-1	TGACG	drought response
GH_D07G2070	as-1	TGACG	drought response
GH_D07G2338	as-1	TGACG	drought response
GH_D08G0563	as-1	TGACG	drought response
GH_D08G0664	as-1	TGACG	drought response
GH_D08G1013	as-1	TGACG	drought response
GH_D08G1216	as-1	TGACG	drought response
GH_D08G2039	as-1	TGACG	drought response
GH_D08G2185	as-1	TGACG	drought response
GH_D08G2732	as-1	TGACG	drought response
GH_D09G0005	as-1	TGACG	drought response
GH_D09G0053	as-1	TGACG	drought response
GH_D09G0532	as-1	TGACG	drought response
GH_D09G0706	as-1	TGACG	drought response
GH_D09G0708	as-1	TGACG	drought response
GH_D09G0709	as-1	TGACG	drought response
GH_D09G0711	as-1	TGACG	drought response
GH_D09G0919	as-1	TGACG	drought response
GH_D09G1023	as-1	TGACG	drought response
GH_D09G1207	as-1	TGACG	drought response
GH_D09G1553	as-1	TGACG	drought response
GH_D09G1767	as-1	TGACG	drought response
GH_D09G1896	as-1	TGACG	drought response
GH_D09G2398	as-1	TGACG	drought response
GH_D09G2399	as-1	TGACG	drought response
GH_D09G2400	as-1	TGACG	drought response
GH_D09G2401	as-1	TGACG	drought response
GH_D09G2402	as-1	TGACG	drought response
GH_D10G0158	as-1	TGACG	drought response
GH_D10G0350	as-1	TGACG	drought response
GH_D10G0352	as-1	TGACG	drought response
GH_D10G0790	as-1	TGACG	drought response
GH_D10G0791	as-1	TGACG	drought response
GH_D10G0792	as-1	TGACG	drought response
GH_D10G1876	as-1	TGACG	drought response
GH_D10G2731	as-1	TGACG	drought response
GH_D11G0217	as-1	TGACG	drought response
GH_D11G1375	as-1	TGACG	drought response
GH_D11G1384	as-1	TGACG	drought response
GH_D11G1631	as-1	TGACG	drought response
GH_D11G1871	as-1	TGACG	drought response
GH_D11G2696	as-1	TGACG	drought response
GH_D11G2697	as-1	TGACG	drought response
GH_D11G3329	as-1	TGACG	drought response
GH_D12G1132	as-1	TGACG	drought response
GH_D12G2321	as-1	TGACG	drought response
GH_D12G2323	as-1	TGACG	drought response
GH_D12G2453	as-1	TGACG	drought response
GH_D12G2681	as-1	TGACG	drought response
GH_D13G0535	as-1	TGACG	drought response
GH_D13G0536	as-1	TGACG	drought response
GH_D13G0537	as-1	TGACG	drought response
GH_D13G1739	as-1	TGACG	drought response
GH_D13G1749	as-1	TGACG	drought response
GH_D13G1750	as-1	TGACG	drought response
GH_D13G1761	as-1	TGACG	drought response
GH_D13G2317	as-1	TGACG	drought response
GH_D13G2318	as-1	TGACG	drought response
GH_D13G2319	as-1	TGACG	drought response
GH_D13G2320	as-1	TGACG	drought response
GH_D13G2321	as-1	TGACG	drought response
GH_D13G2323	as-1	TGACG	drought response
GH_D13G2324	as-1	TGACG	drought response
GH_D13G2328	as-1	TGACG	drought response
GH_D13G2331	as-1	TGACG	drought response
GH_D13G2332	as-1	TGACG	drought response
GH_D13G2401	as-1	TGACG	drought response
GH_A01G2457	AT~ABRE	TACGTGTC	ABA response
GH_A05G3676	AT~ABRE	TACGTGTC	ABA response
GH_A08G0441	AT~ABRE	TACGTGTC	ABA response
GH_A12G2441	AT~ABRE	TACGTGTC	ABA response
GH_A13G1794	AT~ABRE	TACGTGTC	ABA response
GH_D08G0460	AT~ABRE	TACGTGTC	ABA response
GH_A01G0032	AT~TATA-box	TATATA	core promoterenhancer element
GH_A01G0032	AT~TATA-box	TATATAAA	core promoterenhancer element
GH_A01G0060	AT~TATA-box	TATATA	core promoterenhancer element
GH_A01G0061	AT~TATA-box	TATATA	core promoterenhancer element
GH_A01G0311	AT~TATA-box	TATATA	core promoterenhancer element
GH_A01G0352	AT~TATA-box	TATATA	core promoterenhancer element
GH_A01G0352	AT~TATA-box	TATATAAA	core promoterenhancer element
GH_A01G0354	AT~TATA-box	TATATA	core promoterenhancer element
GH_A01G0354	AT~TATA-box	TATATAAA	core promoterenhancer element
GH_A01G0358	AT~TATA-box	TATATA	core promoterenhancer element
GH_A01G0359	AT~TATA-box	TATATA	core promoterenhancer element
GH_A01G0360	AT~TATA-box	TATATA	core promoterenhancer element
GH_A01G0360	AT~TATA-box	TATATAAA	core promoterenhancer element
GH_A01G0371	AT~TATA-box	TATATA	core promoterenhancer element
GH_A01G0418	AT~TATA-box	TATATA	core promoterenhancer element
GH_A01G0418	AT~TATA-box	TATATAAA	core promoterenhancer element
GH_A01G0574	AT~TATA-box	TATATA	core promoterenhancer element
GH_A01G0574	AT~TATA-box	TATATAAA	core promoterenhancer element
GH_A01G0722	AT~TATA-box	TATATA	core promoterenhancer element
GH_A01G0722	AT~TATA-box	TATATAAA	core promoterenhancer element
GH_A01G1373	AT~TATA-box	TATATA	core promoterenhancer element
GH_A01G1373	AT~TATA-box	TATATAAA	core promoterenhancer element
GH_A01G2340	AT~TATA-box	TATATA	core promoterenhancer element
GH_A01G2340	AT~TATA-box	TATATAAA	core promoterenhancer element
GH_A01G2457	AT~TATA-box	TATATA	core promoterenhancer element
GH_A02G0396	AT~TATA-box	TATATA	core promoterenhancer element
GH_A02G0396	AT~TATA-box	TATATAAA	core promoterenhancer element
GH_A02G0397	AT~TATA-box	TATATA	core promoterenhancer element
GH_A02G0402	AT~TATA-box	TATATA	core promoterenhancer element
GH_A02G0402	AT~TATA-box	TATATAAA	core promoterenhancer element
GH_A02G0775	AT~TATA-box	TATATA	core promoterenhancer element
GH_A02G0776	AT~TATA-box	TATATA	core promoterenhancer element
GH_A02G1231	AT~TATA-box	TATATA	core promoterenhancer element
GH_A02G1439	AT~TATA-box	TATATA	core promoterenhancer element
GH_A02G1439	AT~TATA-box	TATATAAA	core promoterenhancer element
GH_A02G1448	AT~TATA-box	TATATA	core promoterenhancer element
GH_A02G1448	AT~TATA-box	TATATAAA	core promoterenhancer element
GH_A02G1469	AT~TATA-box	TATATA	core promoterenhancer element
GH_A02G1469	AT~TATA-box	TATATAAA	core promoterenhancer element
GH_A02G1493	AT~TATA-box	TATATA	core promoterenhancer element
GH_A02G1493	AT~TATA-box	TATATAAA	core promoterenhancer element
GH_A02G1809	AT~TATA-box	TATATA	core promoterenhancer element
GH_A02G1809	AT~TATA-box	TATATAAA	core promoterenhancer element
GH_A03G1296	AT~TATA-box	TATATA	core promoterenhancer element
GH_A03G1296	AT~TATA-box	TATATAAA	core promoterenhancer element
GH_A03G1387	AT~TATA-box	TATATA	core promoterenhancer element
GH_A03G1387	AT~TATA-box	TATATAAA	core promoterenhancer element
GH_A04G0255	AT~TATA-box	TATATA	core promoterenhancer element
GH_A04G0255	AT~TATA-box	TATATAAA	core promoterenhancer element
GH_A04G0258	AT~TATA-box	TATATA	core promoterenhancer element
GH_A04G0261	AT~TATA-box	TATATA	core promoterenhancer element
GH_A04G0262	AT~TATA-box	TATATA	core promoterenhancer element
GH_A04G0264	AT~TATA-box	TATATA	core promoterenhancer element
GH_A04G0265	AT~TATA-box	TATATA	core promoterenhancer element
GH_A04G0268	AT~TATA-box	TATATA	core promoterenhancer element
GH_A04G0269	AT~TATA-box	TATATA	core promoterenhancer element
GH_A04G0269	AT~TATA-box	TATATAAA	core promoterenhancer element
GH_A04G0272	AT~TATA-box	TATATA	core promoterenhancer element
GH_A04G0871	AT~TATA-box	TATATA	core promoterenhancer element
GH_A04G1025	AT~TATA-box	TATATA	core promoterenhancer element
GH_A05G0882	AT~TATA-box	TATATA	core promoterenhancer element
GH_A05G0882	AT~TATA-box	TATATAAA	core promoterenhancer element
GH_A05G1340	AT~TATA-box	TATATA	core promoterenhancer element
GH_A05G1340	AT~TATA-box	TATATAAA	core promoterenhancer element
GH_A05G1688	AT~TATA-box	TATATA	core promoterenhancer element
GH_A05G1688	AT~TATA-box	TATATAAA	core promoterenhancer element
GH_A05G1744	AT~TATA-box	TATATA	core promoterenhancer element
GH_A05G2225	AT~TATA-box	TATATA	core promoterenhancer element
GH_A05G2225	AT~TATA-box	TATATAAA	core promoterenhancer element
GH_A05G2328	AT~TATA-box	TATATA	core promoterenhancer element
GH_A05G3674	AT~TATA-box	TATATA	core promoterenhancer element
GH_A05G3675	AT~TATA-box	TATATA	core promoterenhancer element
GH_A05G3676	AT~TATA-box	TATATA	core promoterenhancer element
GH_A05G4139	AT~TATA-box	TATATA	core promoterenhancer element
GH_A05G4139	AT~TATA-box	TATATAAA	core promoterenhancer element
GH_A05G4140	AT~TATA-box	TATATA	core promoterenhancer element
GH_A06G0553	AT~TATA-box	TATATA	core promoterenhancer element
GH_A06G0553	AT~TATA-box	TATATAAA	core promoterenhancer element
GH_A06G0554	AT~TATA-box	TATATA	core promoterenhancer element
GH_A06G0555	AT~TATA-box	TATATA	core promoterenhancer element
GH_A06G0566	AT~TATA-box	TATATA	core promoterenhancer element
GH_A06G0566	AT~TATA-box	TATATAAA	core promoterenhancer element
GH_A06G0721	AT~TATA-box	TATATA	core promoterenhancer element
GH_A06G0721	AT~TATA-box	TATATAAA	core promoterenhancer element
GH_A06G1602	AT~TATA-box	TATATA	core promoterenhancer element
GH_A06G1771	AT~TATA-box	TATATA	core promoterenhancer element
GH_A06G1771	AT~TATA-box	TATATAAA	core promoterenhancer element
GH_A06G2150	AT~TATA-box	TATATA	core promoterenhancer element
GH_A06G2244	AT~TATA-box	TATATA	core promoterenhancer element
GH_A07G0112	AT~TATA-box	TATATA	core promoterenhancer element
GH_A07G0443	AT~TATA-box	TATATA	core promoterenhancer element
GH_A07G0464	AT~TATA-box	TATATA	core promoterenhancer element
GH_A07G0504	AT~TATA-box	TATATA	core promoterenhancer element
GH_A07G0717	AT~TATA-box	TATATA	core promoterenhancer element
GH_A07G0717	AT~TATA-box	TATATAAA	core promoterenhancer element
GH_A07G0935	AT~TATA-box	TATATA	core promoterenhancer element
GH_A07G1409	AT~TATA-box	TATATA	core promoterenhancer element
GH_A07G1409	AT~TATA-box	TATATAAA	core promoterenhancer element
GH_A07G1574	AT~TATA-box	TATATA	core promoterenhancer element
GH_A07G1574	AT~TATA-box	TATATAAA	core promoterenhancer element
GH_A07G2040	AT~TATA-box	TATATA	core promoterenhancer element
GH_A07G2090	AT~TATA-box	TATATA	core promoterenhancer element
GH_A07G2090	AT~TATA-box	TATATAAA	core promoterenhancer element
GH_A07G2391	AT~TATA-box	TATATA	core promoterenhancer element
GH_A07G2395	AT~TATA-box	TATATA	core promoterenhancer element
GH_A07G2395	AT~TATA-box	TATATAAA	core promoterenhancer element
GH_A08G0065	AT~TATA-box	TATATA	core promoterenhancer element
GH_A08G0065	AT~TATA-box	TATATAAA	core promoterenhancer element
GH_A08G0441	AT~TATA-box	TATATA	core promoterenhancer element
GH_A08G0441	AT~TATA-box	TATATAAA	core promoterenhancer element
GH_A08G0563	AT~TATA-box	TATATA	core promoterenhancer element
GH_A08G0665	AT~TATA-box	TATATA	core promoterenhancer element
GH_A08G0665	AT~TATA-box	TATATAAA	core promoterenhancer element
GH_A08G1291	AT~TATA-box	TATATA	core promoterenhancer element
GH_A08G1291	AT~TATA-box	TATATAAA	core promoterenhancer element
GH_A08G2026	AT~TATA-box	TATATA	core promoterenhancer element
GH_A08G2163	AT~TATA-box	TATATA	core promoterenhancer element
GH_A08G2164	AT~TATA-box	TATATA	core promoterenhancer element
GH_A08G2165	AT~TATA-box	TATATA	core promoterenhancer element
GH_A08G2166	AT~TATA-box	TATATA	core promoterenhancer element
GH_A08G2169	AT~TATA-box	TATATA	core promoterenhancer element
GH_A08G2538	AT~TATA-box	TATATA	core promoterenhancer element
GH_A08G2539	AT~TATA-box	TATATA	core promoterenhancer element
GH_A08G2539	AT~TATA-box	TATATAAA	core promoterenhancer element
GH_A08G2736	AT~TATA-box	TATATA	core promoterenhancer element
GH_A09G0049	AT~TATA-box	TATATA	core promoterenhancer element
GH_A09G0469	AT~TATA-box	TATATA	core promoterenhancer element
GH_A09G0469	AT~TATA-box	TATATAAA	core promoterenhancer element
GH_A09G0768	AT~TATA-box	TATATA	core promoterenhancer element
GH_A09G0768	AT~TATA-box	TATATAAA	core promoterenhancer element
GH_A09G0769	AT~TATA-box	TATATA	core promoterenhancer element
GH_A09G0769	AT~TATA-box	TATATAAA	core promoterenhancer element
GH_A09G1031	AT~TATA-box	TATATA	core promoterenhancer element
GH_A09G1071	AT~TATA-box	TATATA	core promoterenhancer element
GH_A09G1249	AT~TATA-box	TATATA	core promoterenhancer element
GH_A09G1607	AT~TATA-box	TATATA	core promoterenhancer element
GH_A09G1607	AT~TATA-box	TATATAAA	core promoterenhancer element
GH_A09G1815	AT~TATA-box	TATATA	core promoterenhancer element
GH_A09G1815	AT~TATA-box	TATATAAA	core promoterenhancer element
GH_A09G1942	AT~TATA-box	TATATA	core promoterenhancer element
GH_A09G2462	AT~TATA-box	TATATA	core promoterenhancer element
GH_A09G2463	AT~TATA-box	TATATA	core promoterenhancer element
GH_A09G2464	AT~TATA-box	TATATA	core promoterenhancer element
GH_A09G2464	AT~TATA-box	TATATAAA	core promoterenhancer element
GH_A09G2465	AT~TATA-box	TATATA	core promoterenhancer element
GH_A09G2466	AT~TATA-box	TATATA	core promoterenhancer element
GH_A09G2466	AT~TATA-box	TATATAAA	core promoterenhancer element
GH_A09G2467	AT~TATA-box	TATATA	core promoterenhancer element
GH_A09G2469	AT~TATA-box	TATATA	core promoterenhancer element
GH_A09G2630	AT~TATA-box	TATATA	core promoterenhancer element
GH_A09G2630	AT~TATA-box	TATATAAA	core promoterenhancer element
GH_A10G0148	AT~TATA-box	TATATA	core promoterenhancer element
GH_A10G0337	AT~TATA-box	TATATA	core promoterenhancer element
GH_A10G0337	AT~TATA-box	TATATAAA	core promoterenhancer element
GH_A10G0338	AT~TATA-box	TATATA	core promoterenhancer element
GH_A10G0338	AT~TATA-box	TATATAAA	core promoterenhancer element
GH_A10G0417	AT~TATA-box	TATATA	core promoterenhancer element
GH_A10G0650	AT~TATA-box	TATATA	core promoterenhancer element
GH_A10G0782	AT~TATA-box	TATATA	core promoterenhancer element
GH_A10G0782	AT~TATA-box	TATATAAA	core promoterenhancer element
GH_A10G0783	AT~TATA-box	TATATA	core promoterenhancer element
GH_A10G0784	AT~TATA-box	TATATA	core promoterenhancer element
GH_A10G0784	AT~TATA-box	TATATAAA	core promoterenhancer element
GH_A10G0785	AT~TATA-box	TATATA	core promoterenhancer element
GH_A10G0915	AT~TATA-box	TATATA	core promoterenhancer element
GH_A10G0915	AT~TATA-box	TATATAAA	core promoterenhancer element
GH_A10G2626	AT~TATA-box	TATATA	core promoterenhancer element
GH_A11G0215	AT~TATA-box	TATATA	core promoterenhancer element
GH_A11G0425	AT~TATA-box	TATATA	core promoterenhancer element
GH_A11G1061	AT~TATA-box	TATATA	core promoterenhancer element
GH_A11G1061	AT~TATA-box	TATATAAA	core promoterenhancer element
GH_A11G1343	AT~TATA-box	TATATA	core promoterenhancer element
GH_A11G1343	AT~TATA-box	TATATAAA	core promoterenhancer element
GH_A11G1353	AT~TATA-box	TATATA	core promoterenhancer element
GH_A11G1353	AT~TATA-box	TATATAAA	core promoterenhancer element
GH_A11G1599	AT~TATA-box	TATATA	core promoterenhancer element
GH_A11G1836	AT~TATA-box	TATATA	core promoterenhancer element
GH_A11G1836	AT~TATA-box	TATATAAA	core promoterenhancer element
GH_A11G2670	AT~TATA-box	TATATA	core promoterenhancer element
GH_A11G2670	AT~TATA-box	TATATAAA	core promoterenhancer element
GH_A11G2672	AT~TATA-box	TATATA	core promoterenhancer element
GH_A11G2672	AT~TATA-box	TATATAAA	core promoterenhancer element
GH_A11G3319	AT~TATA-box	TATATA	core promoterenhancer element
GH_A12G0596	AT~TATA-box	TATATA	core promoterenhancer element
GH_A12G1135	AT~TATA-box	TATATA	core promoterenhancer element
GH_A12G1397	AT~TATA-box	TATATA	core promoterenhancer element
GH_A12G1397	AT~TATA-box	TATATAAA	core promoterenhancer element
GH_A12G2305	AT~TATA-box	TATATA	core promoterenhancer element
GH_A12G2305	AT~TATA-box	TATATAAA	core promoterenhancer element
GH_A12G2306	AT~TATA-box	TATATA	core promoterenhancer element
GH_A12G2309	AT~TATA-box	TATATA	core promoterenhancer element
GH_A12G2441	AT~TATA-box	TATATA	core promoterenhancer element
GH_A12G2441	AT~TATA-box	TATATAAA	core promoterenhancer element
GH_A12G2657	AT~TATA-box	TATATA	core promoterenhancer element
GH_A13G0264	AT~TATA-box	TATATA	core promoterenhancer element
GH_A13G0517	AT~TATA-box	TATATA	core promoterenhancer element
GH_A13G0517	AT~TATA-box	TATATAAA	core promoterenhancer element
GH_A13G0732	AT~TATA-box	TATATA	core promoterenhancer element
GH_A13G0733	AT~TATA-box	TATATA	core promoterenhancer element
GH_A13G1224	AT~TATA-box	TATATA	core promoterenhancer element
GH_A13G1786	AT~TATA-box	TATATA	core promoterenhancer element
GH_A13G1786	AT~TATA-box	TATATAAA	core promoterenhancer element
GH_A13G1794	AT~TATA-box	TATATA	core promoterenhancer element
GH_A13G1795	AT~TATA-box	TATATA	core promoterenhancer element
GH_A13G1795	AT~TATA-box	TATATAAA	core promoterenhancer element
GH_A13G1807	AT~TATA-box	TATATA	core promoterenhancer element
GH_A13G1827	AT~TATA-box	TATATA	core promoterenhancer element
GH_A13G1827	AT~TATA-box	TATATAAA	core promoterenhancer element
GH_A13G1828	AT~TATA-box	TATATA	core promoterenhancer element
GH_A13G1828	AT~TATA-box	TATATAAA	core promoterenhancer element
GH_A13G2248	AT~TATA-box	TATATA	core promoterenhancer element
GH_A13G2248	AT~TATA-box	TATATAAA	core promoterenhancer element
GH_A13G2320	AT~TATA-box	TATATA	core promoterenhancer element
GH_A13G2321	AT~TATA-box	TATATA	core promoterenhancer element
GH_A13G2322	AT~TATA-box	TATATA	core promoterenhancer element
GH_A13G2323	AT~TATA-box	TATATA	core promoterenhancer element
GH_A13G2323	AT~TATA-box	TATATAAA	core promoterenhancer element
GH_A13G2325	AT~TATA-box	TATATA	core promoterenhancer element
GH_A13G2326	AT~TATA-box	TATATA	core promoterenhancer element
GH_A13G2327	AT~TATA-box	TATATA	core promoterenhancer element
GH_A13G2331	AT~TATA-box	TATATA	core promoterenhancer element
GH_A13G2331	AT~TATA-box	TATATAAA	core promoterenhancer element
GH_A13G2332	AT~TATA-box	TATATA	core promoterenhancer element
GH_A13G2332	AT~TATA-box	TATATAAA	core promoterenhancer element
GH_A13G2333	AT~TATA-box	TATATA	core promoterenhancer element
GH_A13G2336	AT~TATA-box	TATATA	core promoterenhancer element
GH_A13G2339	AT~TATA-box	TATATA	core promoterenhancer element
GH_A13G2340	AT~TATA-box	TATATA	core promoterenhancer element
GH_A13G2341	AT~TATA-box	TATATA	core promoterenhancer element
GH_A13G2341	AT~TATA-box	TATATAAA	core promoterenhancer element
GH_A13G2405	AT~TATA-box	TATATA	core promoterenhancer element
GH_A13G2405	AT~TATA-box	TATATAAA	core promoterenhancer element
GH_D01G0032	AT~TATA-box	TATATA	core promoterenhancer element
GH_D01G0032	AT~TATA-box	TATATAAA	core promoterenhancer element
GH_D01G0057	AT~TATA-box	TATATA	core promoterenhancer element
GH_D01G0058	AT~TATA-box	TATATA	core promoterenhancer element
GH_D01G0295	AT~TATA-box	TATATA	core promoterenhancer element
GH_D01G0335	AT~TATA-box	TATATA	core promoterenhancer element
GH_D01G0335	AT~TATA-box	TATATAAA	core promoterenhancer element
GH_D01G0337	AT~TATA-box	TATATA	core promoterenhancer element
GH_D01G0337	AT~TATA-box	TATATAAA	core promoterenhancer element
GH_D01G0338	AT~TATA-box	TATATA	core promoterenhancer element
GH_D01G0340	AT~TATA-box	TATATA	core promoterenhancer element
GH_D01G0341	AT~TATA-box	TATATA	core promoterenhancer element
GH_D01G0341	AT~TATA-box	TATATAAA	core promoterenhancer element
GH_D01G0408	AT~TATA-box	TATATA	core promoterenhancer element
GH_D01G0408	AT~TATA-box	TATATAAA	core promoterenhancer element
GH_D01G0409	AT~TATA-box	TATATA	core promoterenhancer element
GH_D01G0409	AT~TATA-box	TATATAAA	core promoterenhancer element
GH_D01G0561	AT~TATA-box	TATATA	core promoterenhancer element
GH_D01G0561	AT~TATA-box	TATATAAA	core promoterenhancer element
GH_D01G0720	AT~TATA-box	TATATA	core promoterenhancer element
GH_D01G1452	AT~TATA-box	TATATA	core promoterenhancer element
GH_D01G1452	AT~TATA-box	TATATAAA	core promoterenhancer element
GH_D01G1453	AT~TATA-box	TATATA	core promoterenhancer element
GH_D01G1453	AT~TATA-box	TATATAAA	core promoterenhancer element
GH_D01G1456	AT~TATA-box	TATATA	core promoterenhancer element
GH_D01G1456	AT~TATA-box	TATATAAA	core promoterenhancer element
GH_D01G2418	AT~TATA-box	TATATA	core promoterenhancer element
GH_D01G2418	AT~TATA-box	TATATAAA	core promoterenhancer element
GH_D01G2533	AT~TATA-box	TATATA	core promoterenhancer element
GH_D02G0417	AT~TATA-box	TATATA	core promoterenhancer element
GH_D02G0470	AT~TATA-box	TATATA	core promoterenhancer element
GH_D02G0473	AT~TATA-box	TATATA	core promoterenhancer element
GH_D02G0792	AT~TATA-box	TATATA	core promoterenhancer element
GH_D02G0794	AT~TATA-box	TATATA	core promoterenhancer element
GH_D02G1484	AT~TATA-box	TATATA	core promoterenhancer element
GH_D02G1542	AT~TATA-box	TATATA	core promoterenhancer element
GH_D03G0250	AT~TATA-box	TATATA	core promoterenhancer element
GH_D03G0250	AT~TATA-box	TATATAAA	core promoterenhancer element
GH_D03G0770	AT~TATA-box	TATATA	core promoterenhancer element
GH_D03G0770	AT~TATA-box	TATATAAA	core promoterenhancer element
GH_D03G0774	AT~TATA-box	TATATA	core promoterenhancer element
GH_D03G0837	AT~TATA-box	TATATA	core promoterenhancer element
GH_D03G0837	AT~TATA-box	TATATAAA	core promoterenhancer element
GH_D04G0239	AT~TATA-box	TATATA	core promoterenhancer element
GH_D04G0240	AT~TATA-box	TATATA	core promoterenhancer element
GH_D04G0240	AT~TATA-box	TATATAAA	core promoterenhancer element
GH_D04G0667	AT~TATA-box	TATATA	core promoterenhancer element
GH_D04G0669	AT~TATA-box	TATATA	core promoterenhancer element
GH_D04G0711	AT~TATA-box	TATATA	core promoterenhancer element
GH_D04G0711	AT~TATA-box	TATATAAA	core promoterenhancer element
GH_D04G1190	AT~TATA-box	TATATA	core promoterenhancer element
GH_D04G1356	AT~TATA-box	TATATA	core promoterenhancer element
GH_D05G0136	AT~TATA-box	TATATA	core promoterenhancer element
GH_D05G0136	AT~TATA-box	TATATAAA	core promoterenhancer element
GH_D05G0874	AT~TATA-box	TATATA	core promoterenhancer element
GH_D05G1343	AT~TATA-box	TATATA	core promoterenhancer element
GH_D05G1343	AT~TATA-box	TATATAAA	core promoterenhancer element
GH_D05G1719	AT~TATA-box	TATATA	core promoterenhancer element
GH_D05G1719	AT~TATA-box	TATATAAA	core promoterenhancer element
GH_D05G1775	AT~TATA-box	TATATA	core promoterenhancer element
GH_D05G2251	AT~TATA-box	TATATA	core promoterenhancer element
GH_D05G2350	AT~TATA-box	TATATA	core promoterenhancer element
GH_D05G2410	AT~TATA-box	TATATA	core promoterenhancer element
GH_D05G2410	AT~TATA-box	TATATAAA	core promoterenhancer element
GH_D05G3814	AT~TATA-box	TATATA	core promoterenhancer element
GH_D05G3815	AT~TATA-box	TATATA	core promoterenhancer element
GH_D06G0534	AT~TATA-box	TATATA	core promoterenhancer element
GH_D06G0534	AT~TATA-box	TATATAAA	core promoterenhancer element
GH_D06G0698	AT~TATA-box	TATATA	core promoterenhancer element
GH_D06G0698	AT~TATA-box	TATATAAA	core promoterenhancer element
GH_D06G1621	AT~TATA-box	TATATA	core promoterenhancer element
GH_D06G2184	AT~TATA-box	TATATA	core promoterenhancer element
GH_D06G2184	AT~TATA-box	TATATAAA	core promoterenhancer element
GH_D06G2283	AT~TATA-box	TATATA	core promoterenhancer element
GH_D07G0119	AT~TATA-box	TATATA	core promoterenhancer element
GH_D07G0445	AT~TATA-box	TATATA	core promoterenhancer element
GH_D07G0465	AT~TATA-box	TATATA	core promoterenhancer element
GH_D07G0508	AT~TATA-box	TATATA	core promoterenhancer element
GH_D07G0703	AT~TATA-box	TATATA	core promoterenhancer element
GH_D07G0703	AT~TATA-box	TATATAAA	core promoterenhancer element
GH_D07G0938	AT~TATA-box	TATATA	core promoterenhancer element
GH_D07G0938	AT~TATA-box	TATATAAA	core promoterenhancer element
GH_D07G1398	AT~TATA-box	TATATA	core promoterenhancer element
GH_D07G1398	AT~TATA-box	TATATAAA	core promoterenhancer element
GH_D07G1583	AT~TATA-box	TATATA	core promoterenhancer element
GH_D07G1583	AT~TATA-box	TATATAAA	core promoterenhancer element
GH_D07G2337	AT~TATA-box	TATATA	core promoterenhancer element
GH_D07G2338	AT~TATA-box	TATATA	core promoterenhancer element
GH_D07G2338	AT~TATA-box	TATATAAA	core promoterenhancer element
GH_D08G0460	AT~TATA-box	TATATA	core promoterenhancer element
GH_D08G0460	AT~TATA-box	TATATAAA	core promoterenhancer element
GH_D08G0563	AT~TATA-box	TATATA	core promoterenhancer element
GH_D08G0563	AT~TATA-box	TATATAAA	core promoterenhancer element
GH_D08G0664	AT~TATA-box	TATATA	core promoterenhancer element
GH_D08G0664	AT~TATA-box	TATATAAA	core promoterenhancer element
GH_D08G1013	AT~TATA-box	TATATA	core promoterenhancer element
GH_D08G1216	AT~TATA-box	TATATA	core promoterenhancer element
GH_D08G1216	AT~TATA-box	TATATAAA	core promoterenhancer element
GH_D08G1259	AT~TATA-box	TATATA	core promoterenhancer element
GH_D08G1867	AT~TATA-box	TATATA	core promoterenhancer element
GH_D08G1867	AT~TATA-box	TATATAAA	core promoterenhancer element
GH_D08G1941	AT~TATA-box	TATATA	core promoterenhancer element
GH_D08G2039	AT~TATA-box	TATATA	core promoterenhancer element
GH_D08G2183	AT~TATA-box	TATATA	core promoterenhancer element
GH_D08G2183	AT~TATA-box	TATATAAA	core promoterenhancer element
GH_D08G2184	AT~TATA-box	TATATA	core promoterenhancer element
GH_D08G2185	AT~TATA-box	TATATA	core promoterenhancer element
GH_D08G2186	AT~TATA-box	TATATA	core promoterenhancer element
GH_D08G2541	AT~TATA-box	TATATA	core promoterenhancer element
GH_D08G2541	AT~TATA-box	TATATAAA	core promoterenhancer element
GH_D08G2732	AT~TATA-box	TATATA	core promoterenhancer element
GH_D09G0005	AT~TATA-box	TATATA	core promoterenhancer element
GH_D09G0053	AT~TATA-box	TATATA	core promoterenhancer element
GH_D09G0532	AT~TATA-box	TATATA	core promoterenhancer element
GH_D09G0532	AT~TATA-box	TATATAAA	core promoterenhancer element
GH_D09G0706	AT~TATA-box	TATATA	core promoterenhancer element
GH_D09G0706	AT~TATA-box	TATATAAA	core promoterenhancer element
GH_D09G0708	AT~TATA-box	TATATA	core promoterenhancer element
GH_D09G0710	AT~TATA-box	TATATA	core promoterenhancer element
GH_D09G0711	AT~TATA-box	TATATA	core promoterenhancer element
GH_D09G0919	AT~TATA-box	TATATA	core promoterenhancer element
GH_D09G0980	AT~TATA-box	TATATA	core promoterenhancer element
GH_D09G1023	AT~TATA-box	TATATA	core promoterenhancer element
GH_D09G1023	AT~TATA-box	TATATAAA	core promoterenhancer element
GH_D09G1207	AT~TATA-box	TATATA	core promoterenhancer element
GH_D09G1553	AT~TATA-box	TATATA	core promoterenhancer element
GH_D09G1767	AT~TATA-box	TATATA	core promoterenhancer element
GH_D09G1896	AT~TATA-box	TATATA	core promoterenhancer element
GH_D09G2398	AT~TATA-box	TATATA	core promoterenhancer element
GH_D09G2400	AT~TATA-box	TATATA	core promoterenhancer element
GH_D09G2400	AT~TATA-box	TATATAAA	core promoterenhancer element
GH_D09G2401	AT~TATA-box	TATATA	core promoterenhancer element
GH_D09G2402	AT~TATA-box	TATATA	core promoterenhancer element
[truncated: 14,312 more rows]
