# Supplementary material for: Genome-Wide Identification and Functional Investigation of 1-Aminocyclopropane-1-carboxylic Acid Oxidase (ACO) Genes in Cotton
Source: Plants (Basel). 2021 Aug 18;10(8):1699. doi: 10.3390/plants10081699 (PMC8402218; doi:10.3390/plants10081699)
Supplement: Supplementary file 1 [file plants-10-01699-s001.zip › Supplementary files/Supplementary Table S4.xlsx]

## Sheet: sheet1
Table S4 ACO gene duplication events in cotton
Intragenomic duplication gene pairs
Gene Pairs	ka	ks	ka_ks	Duplication Type
Gar13G27200-Gar13G27210	0.0232117	0.406265	0.0571344	tandem
Gar08G13430-Gar12G30780	0.0511195	0.825402	0.0619329	wgd
Gar08G28740-Gar08G28750	0.0353947	0.525605	0.0673409	tandem
Gar08G23090-Gar12G28490	0.0568455	0.774704	0.073377	wgd
Gar08G28760-Gar13G21030	0.0699277	0.82233	0.085036	wgd
Gar05G25320-Gar09G22040	0.433575	5.03323	0.0861425	dispersed
Gar07G10470-Gar07G24690	0.0681463	0.694002	0.0981933	wgd
Gar06G25100-Gar10G07630	0.098777	0.958283	0.103077	wgd
Gar11G20100-Gar12G06800	0.0573955	0.550558	0.10425	wgd
Gar07G10470-Gar08G06240	0.124663	1.18471	0.105226	wgd
Gar06G26120-Gar10G04140	0.128159	1.13518	0.112898	wgd
Gar05G17720-Gar10G01500	0.143438	1.24473	0.115236	wgd
Gar07G24690-Gar11G17270	0.0765182	0.64402	0.118813	wgd
Gar01G03750-Gar11G38650	0.15743	1.26257	0.124691	wgd
Gar02G01820-Gar05G01300	0.416529	3.30017	0.126214	transposed
Gar07G10470-Gar11G17270	0.0865063	0.68361	0.126543	wgd
Gar07G27980-Gar09G27600	0.471519	3.66044	0.128815	wgd
Gar13G13860-Gar03G25140	0.380906	2.93466	0.129796	transposed
Gar01G08670-Gar05G17720	0.333173	2.55035	0.130639	wgd
Gar13G21040-Gar13G21050	0.0223619	0.167258	0.133697	tandem
Gar02G00560-Gar09G20680	0.112812	0.832724	0.135473	wgd
Gar13G27190-Gar13G27200	0.0531734	0.392151	0.135594	tandem
Gar02G11710-Gar03G20720	0.101542	0.743323	0.136605	wgd
Gar07G01200-Gar06G20440	0.352996	2.52735	0.13967	dispersed
Gar09G00590-Gar09G22040	0.427362	3.02752	0.141159	dispersed
Gar07G04690-Gar06G25100	0.395717	2.80176	0.141239	transposed
Gar01G03940-Gar13G20500	0.09766	0.666612	0.146502	wgd
Gar07G16100-Gar12G16670	0.14503	0.960999	0.150916	wgd
Gar04G02570-Gar04G02590	0.0519771	0.343941	0.151122	proximal
Gar03G25220-Gar03G25230	0.235261	1.54741	0.152035	tandem
Gar05G18330-Gar06G20440	0.0660509	0.431489	0.153077	dispersed
Gar08G13930-Gar11G11190	0.286052	1.83921	0.15553	wgd
Gar06G18470-Gar09G11020	0.163677	1.04799	0.156182	wgd
Gar04G13950-Gar09G18320	0.0909523	0.579763	0.156878	wgd
Gar01G06660-Gar10G33470	0.596724	3.71751	0.160517	dispersed
Gar10G07650-Gar10G07660	0.463911	2.87511	0.161354	tandem
Gar13G27350-Gar13G27370	0.0602386	0.371623	0.162096	proximal
Gar08G06240-Gar11G17270	0.150985	0.93086	0.162199	wgd
Gar06G18470-Gar10G04140	0.0936788	0.571959	0.163786	wgd
Gar09G11020-Gar10G04140	0.169471	1.02748	0.164939	wgd
Gar06G18470-Gar06G26120	0.161569	0.96677	0.167123	wgd
Gar13G13860-Gar09G08850	0.404575	2.3882	0.169406	transposed
Gar01G00550-Gar01G00560	0.205734	1.15775	0.177701	tandem
Gar08G04830-Gar12G16670	0.180512	1.00426	0.179746	wgd
Gar05G25320-Gar09G00590	0.307304	1.69576	0.181219	dispersed
Gar06G08220-Gar13G26230	0.0851929	0.469563	0.18143	wgd
Gar08G24600-Gar11G14450	0.387502	2.09653	0.184831	wgd
Gar01G03760-Gar13G20620	0.178045	0.91884	0.193772	wgd
Gar09G06340-Gar07G04910	0.0824029	0.40773	0.202102	transposed
Gar03G25190-Gar09G27590	0.339572	1.67506	0.202722	wgd
Gar07G28030-Gar11G14450	0.345957	1.6698	0.207184	wgd
Gar03G25210-Gar09G27560	0.251528	1.17435	0.214186	wgd
Gar11G02230-Gar01G00250	0.719425	3.34101	0.215332	dispersed
Gar08G24610-Gar08G24640	0.260306	1.17321	0.221875	proximal
Gar03G13060-Gar13G02960	0.133211	0.59758	0.222918	wgd
Gar13G03920-Gar13G03930	0.11869	0.514704	0.230598	tandem
Gar01G03210-Gar09G29330	0.20593	0.885138	0.232653	dispersed
Gar07G28030-Gar08G07340	0.23814	1.01712	0.234132	wgd
Gar08G10470-Gar05G01300	0.392149	1.62348	0.241548	transposed
Gar01G04630-Gar01G04640	0.13535	0.554894	0.24392	tandem
Gar07G16100-Gar08G04830	0.184725	0.751268	0.245885	wgd
Gar04G07720-Gar10G31090	0.228705	0.928216	0.246391	wgd
Gar01G03750-Gar13G20630	0.201415	0.8142	0.247378	wgd
Gar13G27140-Gar13G27150	0.168734	0.673171	0.250655	tandem
Gar08G21010-Gar12G26980	0.169389	0.662978	0.255497	wgd
Gar05G13800-Gar10G06740	0.203997	0.783333	0.260421	wgd
Gar08G07340-Gar11G14450	0.369547	1.41174	0.261768	wgd
Gar04G07740-Gar04G07750	0.212877	0.812368	0.262045	tandem
Gar09G27610-Gar09G27620	0.0601943	0.224914	0.267633	tandem
Gar08G07340-Gar08G24600	0.236839	0.866555	0.273311	wgd
Gar06G06260-Gar06G06270	0.0292096	0.101514	0.287738	tandem
Gar07G27980-Gar11G14340	0.475519	1.62012	0.293509	wgd
Gar08G21990-Gar08G22000	0.108539	0.352106	0.308258	tandem
Gar01G17180-Gar10G03170	0.0963811	0.298048	0.323375	transposed
Gar08G22200-Gar04G07720	0.101047	0.305237	0.331046	transposed
Gar07G18230-Gar11G09110	0.291039	0.801395	0.363165	wgd
Gar13G20760-Gar13G20770	0.0368963	0.0977843	0.377323	tandem
Gar05G09000-Gar09G12360	0.186566	0.480326	0.388416	wgd
Gar09G27620-Gar09G27630	0.139002	0.342689	0.405621	tandem
Gar08G21980-Gar08G21990	0.149068	0.344038	0.433289	tandem
Gar03G25840-Gar13G23580	0.162634	0.323311	0.503028	dispersed
Gar02G14020-GarUnG12590	0.13994	0.272852	0.512879	dispersed
Gar11G30070-Gar11G30080	0.0640142	0.119255	0.536786	tandem
Gar09G08830-Gar09G08840	0.137994	0.256691	0.537589	tandem
Gar13G27430-Gar13G27460	0.0971187	0.170332	0.570172	proximal
Gar12G27020-Gar12G27050	0.0579241	0.0972753	0.595465	proximal
Gar08G22000-Gar08G22010	0.0184155	0.0296523	0.621049	tandem
Gar03G24480-Gar03G24490	0.0306924	0.0437448	0.701624	tandem
Gar09G08820-Gar09G08830	0.0543502	0.0773107	0.70301	tandem
Gar13G27460-Gar13G27480	0.0487174	0.060994	0.798725	proximal
GarUnG13000-GarUnG13010	0.167606	0.198261	0.845379	tandem
Gar09G18330-Gar09G18340	0.0249388	0.0225489	1.10598	tandem
Gar07G01200-Gar05G18330	0.363218	NA	NA	dispersed
Gar11G02230-Gar11G04560	0.270382	NA	NA	dispersed
Gar13G27120-Gar13G27140	0.460101	NA	NA	proximal
Gar07G07690-Gar08G13430	0.693602	NA	NA	transposed
Gar12G13410-Gar07G05360	0.437438	NA	NA	transposed
Gar03G25140-Gar07G27980	0.47014	NA	NA	wgd
Gar03G25140-Gar11G14340	0.540354	NA	NA	wgd
Gar04G15910-Gar10G31090	0.480864	NA	NA	wgd
Gar08G13930-Gar12G30780	0.381803	NA	NA	wgd
GH_A05G2391-GH_A09G1942	0.43174	3.99568	0.108052	dispersed
GH_A01G2457-GH_A09G1815	0.113132	0.892861	0.126708	dispersed
GH_A09G0049-GH_A09G1942	0.425824	2.60739	0.163315	dispersed
GH_A05G2391-GH_A09G0049	0.312343	1.66738	0.187326	dispersed
GH_A10G0338-GH_A13G1807	0.292946	1.0222	0.286584	dispersed
GH_A07G2040-GH_A09G1815	0.774117	2.06441	0.374983	dispersed
GH_A01G0574-GH_A09G1815	0.539429	NA	NA	dispersed
GH_A01G0574-GH_A01G2457	0.527131	NA	NA	dispersed
GH_A07G2040-GH_A01G2457	0.764183	NA	NA	dispersed
GH_A11G0215-GH_A11G0425	0.276908	NA	NA	dispersed
GH_A08G2166-GH_A08G2169	0.258411	1.17541	0.219848	proximal
GH_A11G2670-GH_A11G2672	0.0801281	0.177382	0.451725	proximal
GH_A02G1439-GH_A02G1448	0.136554	0.235566	0.579686	proximal
GH_A12G2306-GH_A12G2309	0.0494524	0.0637487	0.775741	proximal
GH_A04G0255-GH_A04G0258	0.0859371	0.10577	0.812489	proximal
GH_A04G0264-GH_A04G0265	0	0.00486463	0	tandem
GH_A13G2325-GH_A13G2326	0.0269053	0.409722	0.0656672	tandem
GH_A13G2324-GH_A13G2325	0.0447737	0.385309	0.116202	tandem
GH_A01G0359-GH_A01G0360	0.149796	1.21175	0.123619	tandem
GH_A13G2326-GH_A13G2327	0.0684075	0.501586	0.136382	tandem
GH_A01G0358-GH_A01G0359	0.056408	0.404551	0.139434	tandem
GH_A13G2323-GH_A13G2324	0.0439635	0.301542	0.145796	tandem
GH_A13G2322-GH_A13G2323	0.0478814	0.32518	0.147246	tandem
GH_A05G4139-GH_A05G4140	0.0513676	0.331481	0.154964	tandem
GH_A01G0060-GH_A01G0061	0.202818	1.19392	0.169875	tandem
GH_A13G2332-GH_A13G2333	0.0616856	0.340454	0.181186	tandem
GH_A02G0397-GH_A02G0398	0.243507	1.28317	0.189771	tandem
GH_A13G2321-GH_A13G2322	0.16229	0.693899	0.233882	tandem
GH_A13G0732-GH_A13G0733	0.121514	0.506412	0.239951	tandem
GH_A06G0553-GH_A06G0554	0.0170041	0.0648914	0.262039	tandem
GH_A06G0554-GH_A06G0555	0.103622	0.379341	0.273163	tandem
GH_A09G2465-GH_A09G2466	0.0619577	0.196755	0.314898	tandem
GH_A13G2331-GH_A13G2332	0.115129	0.311052	0.370127	tandem
GH_A13G2339-GH_A13G2340	0.0904447	0.160356	0.564026	tandem
GH_A09G0768-GH_A09G0769	0.146539	0.257449	0.569196	tandem
GH_A05G3675-GH_A05G3676	0.0345051	0.0510915	0.67536	tandem
GH_A13G2340-GH_A13G2341	0.048743	0.0508012	0.959485	tandem
GH_A13G2320-GH_A13G2321	0.489083	NA	NA	tandem
GH_A04G0261-GH_A04G0262	0	0	NA	tandem
GH_A01G1373-GH_A06G0553	0.317103	2.35574	0.134609	transposed
GH_A07G0443-GH_A06G2150	0.400324	2.78507	0.143739	transposed
GH_A10G0337-GH_A06G0553	0.322108	1.9333	0.16661	transposed
GH_A01G2340-GH_A10G1777	0.628442	3.6365	0.172815	transposed
GH_A09G0469-GH_A07G0464	0.0799077	0.407566	0.196061	transposed
GH_A09G2630-GH_A01G0311	0.194218	0.88179	0.220254	transposed
GH_A01G0032-GH_A01G0060	0.0498234	0.190435	0.261629	transposed
GH_A02G1493-GH_A05G2225	0.579842	1.77027	0.327544	transposed
GH_A07G0717-GH_A11G1061	0.736131	NA	NA	transposed
GH_A13G1224-GH_A02G0397	0.398429	NA	NA	transposed
GH_A07G0717-GH_A12G2657	0.712792	NA	NA	transposed
GH_A07G0443-GH_A10G0785	0.417712	NA	NA	transposed
GH_A12G1135-GH_A09G1607	0.512294	NA	NA	transposed
GH_A13G0517-GH_A05G2225	0.384572	NA	NA	transposed
GH_A07G0935-GH_A08G0563	0.0508326	0.983299	0.0516959	wgd
GH_A08G1323-GH_A12G2657	0.0511104	0.826325	0.0618527	wgd
GH_A08G1291-GH_A11G1061	0.207609	2.86871	0.0723702	wgd
GH_A08G2026-GH_A12G2441	0.0595041	0.763422	0.0779438	wgd
GH_A08G0563-GH_A11G1599	0.0719535	0.908781	0.0791758	wgd
GH_A07G0935-GH_A07G2090	0.0585828	0.718893	0.0814903	wgd
GH_A08G2537-GH_A13G1827	0.0674228	0.802088	0.084059	wgd
GH_A06G2150-GH_A10G0785	0.0900927	0.984967	0.0914678	wgd
GH_A11G1836-GH_A12G0596	0.0540062	0.581863	0.092816	wgd
GH_A01G0722-GH_A05G1688	0.326905	3.0218	0.108182	wgd
GH_A01G0722-GH_A10G0148	0.341036	2.99937	0.113703	wgd
GH_A07G0935-GH_A11G1599	0.0849547	0.696602	0.121956	wgd
GH_A05G1688-GH_A10G0148	0.150034	1.1807	0.127072	wgd
GH_A05G3450-GH_A10G2626	0.119536	0.931637	0.128307	wgd
GH_A07G2090-GH_A11G1599	0.0812211	0.624707	0.130015	wgd
GH_A01G0371-GH_A13G1786	0.096175	0.678026	0.141846	wgd
GH_A04G1025-GH_A10G2450	0.482501	3.36747	0.143283	wgd
GH_A01G0352-GH_A11G3319	0.135124	0.924003	0.146238	wgd
GH_A05G1744-GH_A06G1771	0.0653334	0.435539	0.150006	wgd
GH_A07G2394-GH_A08G2163	0.147396	0.935535	0.157552	wgd
GH_A06G0721-GH_A13G2248	0.0797294	0.504814	0.157938	wgd
GH_A02G1809-GH_A10G0915	0.183853	1.15656	0.158966	wgd
GH_A07G1409-GH_A12G1397	0.139353	0.868383	0.160475	wgd
GH_A11G3319-GH_A13G1794	0.153794	0.944156	0.16289	wgd
GH_A04G0871-GH_A09G1607	0.0949187	0.579491	0.163797	wgd
GH_A06G1602-GH_A10G0417	0.0937242	0.570638	0.164245	wgd
GH_A06G1602-GH_A06G2244	0.159902	0.968319	0.165133	wgd
GH_A08G0441-GH_A12G1397	0.176917	1.03963	0.170174	wgd
GH_A02G0775-GH_A02G1231	0.151251	0.802266	0.188529	wgd
GH_A08G2165-GH_A11G1353	0.394419	2.07577	0.190011	wgd
GH_A07G2395-GH_A11G1353	0.350223	1.74806	0.20035	wgd
GH_A02G0396-GH_A09G2462	0.257119	1.28125	0.200678	wgd
GH_A09G1031-GH_A10G0783	0.254438	1.24301	0.204696	wgd
GH_A05G0882-GH_A08G0065	0.359562	1.73076	0.207747	wgd
GH_A01G0352-GH_A13G1794	0.143587	0.661136	0.217182	wgd
GH_A07G2395-GH_A08G0665	0.238127	1.08958	0.218548	wgd
GH_A03G1296-GH_A13G0264	0.129684	0.579965	0.223607	wgd
GH_A02G0402-GH_A11G1343	0.493937	2.06158	0.239592	wgd
GH_A08G1850-GH_A12G2305	0.158522	0.645112	0.245727	wgd
GH_A07G1409-GH_A08G0441	0.18982	0.750548	0.252909	wgd
GH_A08G0665-GH_A11G1353	0.373923	1.43539	0.260502	wgd
GH_A08G0665-GH_A08G2165	0.235024	0.882034	0.266457	wgd
GH_A05G1340-GH_A10G0650	0.205809	0.769202	0.267561	wgd
GH_A07G2391-GH_A11G1343	0.409264	1.49112	0.274468	wgd
GH_A02G1469-GH_A10G0782	0.406698	1.44102	0.282229	wgd
GH_A05G3674-GH_A10G2450	0.222898	0.72106	0.309125	wgd
GH_A05G0882-GH_A09G1071	0.18514	0.489098	0.378534	wgd
Gorai.006G005500-Gorai.009G250100	0.312596	1.75216	0.178406	dispersed
Gorai.007G023600-Gorai.002G003700	0.754335	2.90162	0.25997	dispersed
Gorai.001G047500-Gorai.006G005500	0.463878	NA	NA	dispersed
Gorai.007G023600-Gorai.007G046300	0.288121	NA	NA	dispersed
Gorai.002G045500-Gorai.002G045700	0.164815	0.585043	0.281715	proximal
Gorai.006G070700-Gorai.006G071000	0.12905	0.383874	0.336178	proximal
Gorai.013G238700-Gorai.013G239300	0.514443	NA	NA	proximal
Gorai.001G096300-Gorai.001G096400	0	0.00487651	0	tandem
Gorai.013G239100-Gorai.013G239200	0.0241522	0.283719	0.0851269	tandem
Gorai.006G249200-Gorai.006G249300	0.338544	3.10096	0.109174	tandem
Gorai.002G037000-Gorai.002G037100	0.0515449	0.440051	0.117134	tandem
Gorai.012G026100-Gorai.012G026200	0.0511774	0.350562	0.145987	tandem
Gorai.013G239200-Gorai.013G239300	0.0732517	0.489227	0.149729	tandem
Gorai.013G239900-Gorai.013G240000	0.0582611	0.36943	0.157705	tandem
Gorai.013G239300-Gorai.013G239400	0.077516	0.43983	0.176241	tandem
Gorai.002G037300-Gorai.002G037400	0.212675	1.18942	0.178805	tandem
Gorai.002G006700-Gorai.002G006800	0.204623	1.09986	0.186045	tandem
Gorai.013G239800-Gorai.013G239900	0.0644317	0.313205	0.205717	tandem
Gorai.004G196100-Gorai.004G196200	0.0879599	0.357111	0.246309	tandem
Gorai.013G239500-Gorai.013G239600	0.014702	0.0440346	0.333873	tandem
Gorai.005G087900-Gorai.005G088000	0.0977793	0.283948	0.344357	tandem
Gorai.006G249500-Gorai.006G249600	0.118948	0.336335	0.353661	tandem
Gorai.006G249400-Gorai.006G249500	0.0667039	0.17544	0.38021	tandem
Gorai.003G090100-Gorai.003G090200	0.0156991	0.0409031	0.383813	tandem
Gorai.010G058100-Gorai.010G058200	0.0442807	0.104542	0.423568	tandem
Gorai.013G178900-Gorai.013G179000	0.0259433	0.0566524	0.457938	tandem
Gorai.010G058700-Gorai.010G058800	0.073187	0.15695	0.466308	tandem
Gorai.013G240200-Gorai.013G240300	0.0850499	0.176938	0.480676	tandem
Gorai.005G054500-Gorai.005G054600	0.00904266	0.0183876	0.49178	tandem
Gorai.010G058000-Gorai.010G058100	0.130599	0.255343	0.511465	tandem
Gorai.006G070900-Gorai.006G071000	0.164449	0.316952	0.518846	tandem
Gorai.009G431500-Gorai.009G431600	0.054012	0.0660462	0.817791	tandem
Gorai.011G079000-Gorai.011G079100	0.468361	NA	NA	tandem
Gorai.013G119700-Gorai.005G048800	0.367653	3.31464	0.110918	transposed
Gorai.002G057700-Gorai.011G070500	0.454949	2.27801	0.199714	transposed
Gorai.006G051400-Gorai.006G196600	0.0834302	0.416228	0.200443	transposed
Gorai.013G055900-Gorai.013G059000	0.140655	0.692991	0.202968	transposed
Gorai.002G250500-Gorai.004G108800	0.430795	1.69036	0.254855	transposed
Gorai.002G156200-Gorai.011G034700	0.0935315	0.287807	0.32498	transposed
Gorai.001G072100-Gorai.008G265000	0.681554	NA	NA	transposed
Gorai.008G109200-Gorai.001G051700	0.443347	NA	NA	transposed
Gorai.001G045500-Gorai.011G078700	0.407287	NA	NA	transposed
Gorai.004G125500-Gorai.008G265000	0.0552142	0.865769	0.0637747	wgd
Gorai.002G082800-Gorai.009G176300	0.321054	4.38771	0.073171	wgd
Gorai.004G062100-Gorai.007G170100	0.0704622	0.958934	0.0734797	wgd
Gorai.004G258600-Gorai.013G181100	0.0569731	0.760412	0.074924	wgd
Gorai.001G217400-Gorai.004G062100	0.0629105	0.741469	0.0848458	wgd
Gorai.011G289300-Gorai.012G077000	0.0975601	1.02642	0.0950489	wgd
Gorai.007G194700-Gorai.008G062900	0.0514264	0.515837	0.099695	wgd
Gorai.004G220600-Gorai.007G145500	0.374552	3.60626	0.103862	wgd
Gorai.010G227700-Gorai.011G078700	0.0929616	0.856289	0.108563	wgd
Gorai.004G205900-Gorai.008G242100	0.0779894	0.717383	0.108714	wgd
Gorai.010G238400-Gorai.011G043800	0.131084	1.1421	0.114775	wgd
Gorai.005G048800-Gorai.007G144800	0.457699	3.98105	0.114969	wgd
Gorai.004G128300-Gorai.007G113700	0.215616	1.83076	0.117774	wgd
Gorai.002G036900-Gorai.007G335400	0.11467	0.923034	0.124232	wgd
Gorai.001G217400-Gorai.007G170100	0.0727245	0.584235	0.124478	wgd
Gorai.009G232800-Gorai.013G059000	0.331799	2.52184	0.13157	wgd
Gorai.002G038900-Gorai.013G176900	0.0908701	0.677576	0.13411	wgd
Gorai.001G145700-Gorai.008G137500	0.126716	0.912432	0.138877	wgd
Gorai.002G263100-Gorai.006G182900	0.126928	0.875313	0.145009	wgd
Gorai.003G026400-Gorai.011G106500	0.168791	1.16114	0.145366	wgd
Gorai.010G166600-Gorai.010G238400	0.157411	1.0312	0.152648	wgd
Gorai.004G258500-Gorai.013G181200	0.144453	0.944192	0.152991	wgd
Gorai.009G176300-Gorai.011G017000	0.162186	1.05314	0.154003	wgd
Gorai.006G160200-Gorai.009G411500	0.0861984	0.546998	0.157584	wgd
Gorai.009G182300-Gorai.010G184900	0.0702851	0.444357	0.158173	wgd
Gorai.001G252200-Gorai.004G220400	0.16121	1.01548	0.158753	wgd
Gorai.010G076300-Gorai.013G230000	0.084609	0.509631	0.16602	wgd
Gorai.010G166600-Gorai.011G043800	0.0906195	0.545801	0.16603	wgd
Gorai.006G092800-Gorai.010G166600	0.168987	1.01479	0.166524	wgd
Gorai.002G036900-Gorai.013G177700	0.123856	0.727325	0.170289	wgd
Gorai.006G092800-Gorai.011G043800	0.170243	0.970134	0.175484	wgd
Gorai.005G151700-Gorai.013G028600	0.121478	0.635929	0.191024	wgd
Gorai.004G049800-Gorai.008G137500	0.189918	0.9529	0.199305	wgd
Gorai.005G048600-Gorai.006G071600	0.374898	1.80149	0.208104	wgd
Gorai.001G251800-Gorai.007G144800	0.396742	1.86244	0.213022	wgd
Gorai.006G100500-Gorai.011G078800	0.319644	1.50028	0.213056	wgd
Gorai.005G048600-Gorai.006G249100	0.417301	1.9315	0.21605	wgd
Gorai.001G252200-Gorai.007G145500	0.336593	1.53398	0.219425	wgd
Gorai.004G108800-Gorai.009G014400	0.335121	1.49349	0.224387	wgd
Gorai.004G072700-Gorai.004G220400	0.222384	0.962858	0.230962	wgd
Gorai.002G031700-Gorai.006G266000	0.22603	0.967366	0.233656	wgd
Gorai.011G267300-Gorai.012G071800	0.202611	0.824154	0.245842	wgd
Gorai.004G188000-Gorai.008G228300	0.161312	0.621915	0.259379	wgd
Gorai.009G137900-Gorai.011G070500	0.205019	0.787739	0.260263	wgd
Gorai.006G249100-Gorai.007G144800	0.485755	1.84164	0.263761	wgd
Gorai.004G072700-Gorai.007G145500	0.360464	1.33566	0.269877	wgd
Gorai.001G145700-Gorai.004G049800	0.180583	0.657816	0.274518	wgd
Gorai.002G058100-Gorai.011G078800	0.296985	1.00173	0.296473	wgd
Gorai.006G105500-Gorai.009G090900	0.176891	0.524089	0.337522	wgd
Gorai.012G071700-Gorai.012G105300	0.379284	NA	NA	wgd
Gorai.007G113700-Gorai.008G265000	0.349246	NA	NA	wgd
Gorai.004G128300-Gorai.008G265000	0.349308	NA	NA	wgd
Gorai.002G082800-Gorai.011G017000	0.336366	NA	NA	wgd
Gorai.011G267300-Gorai.012G105300	0.469522	NA	NA	wgd
GH_D05G2410-GH_D07G0465	0.43058	2.67494	0.160968	dispersed
GH_D05G2410-GH_D09G0053	0.309705	1.76687	0.175285	dispersed
GH_D11G0217-GH_D01G0032	0.758758	2.69173	0.281885	dispersed
GH_D07G0465-GH_D09G0053	0.415905	NA	NA	dispersed
GH_D11G0444-GH_D08G2732	0.840557	NA	NA	dispersed
GH_D07G0119-GH_D05G1775	0.374563	NA	NA	dispersed
GH_D11G0217-GH_D11G0444	0.286298	NA	NA	dispersed
GH_D02G0470-GH_D02G0473	0.00640695	0.0276199	0.231968	proximal
GH_D13G2318-GH_D13G2321	0.155654	0.552971	0.281487	proximal
GH_D13G2317-GH_D13G2323	0.509968	NA	NA	proximal
GH_D01G0337-GH_D01G0338	0.0515665	0.446652	0.115451	tandem
GH_D04G0239-GH_D04G0240	0.053222	0.340663	0.156231	tandem
GH_D13G2323-GH_D13G2324	0.0770101	0.460512	0.167227	tandem
GH_D01G0057-GH_D01G0058	0.212745	1.12064	0.189842	tandem
GH_D13G2320-GH_D13G2321	0.0676837	0.319686	0.211719	tandem
GH_D01G0340-GH_D01G0341	0.324726	1.38888	0.233804	tandem
GH_D13G2324-GH_D13G2325	0.137697	0.535033	0.257362	tandem
GH_D13G2328-GH_D13G2329	0.0896683	0.34834	0.257416	tandem
GH_D13G2319-GH_D13G2320	0.0548211	0.19477	0.281466	tandem
GH_D01G0408-GH_D01G0409	0.139246	0.473059	0.294353	tandem
GH_D08G1939-GH_D08G1940	0.104772	0.351397	0.298158	tandem
GH_D09G0708-GH_D09G0709	0.0307524	0.0919094	0.334594	tandem
GH_D09G2402-GH_D09G2403	0.121125	0.332537	0.364246	tandem
GH_D08G1940-GH_D08G1941	0.101488	0.251126	0.404133	tandem
GH_D09G0709-GH_D09G0710	0.164974	0.328325	0.50247	tandem
GH_D13G2331-GH_D13G2332	0.0895677	0.176558	0.5073	tandem
GH_D13G1761-GH_D13G1762	0.0247573	0.047562	0.520527	tandem
GH_D13G0536-GH_D13G0537	0.0276376	0.0525032	0.526398	tandem
GH_D01G1452-GH_D01G1453	0.0455553	0.0694001	0.656415	tandem
GH_D05G3814-GH_D05G3815	0.0987303	0.121254	0.814244	tandem
GH_D11G2696-GH_D11G2697	0.0708939	0.0828932	0.855245	tandem
GH_D10G0791-GH_D10G0792	0.468719	NA	NA	tandem
GH_D08G2541-GH_D13G2401	0.128624	1.46181	0.0879895	transposed
GH_D13G1166-GH_D02G0417	0.368093	2.91816	0.126139	transposed
GH_D10G0350-GH_D01G0408	0.362459	1.95886	0.185036	transposed
GH_D03G0774-GH_D10G0695	0.451546	2.20121	0.205136	transposed
GH_D09G2552-GH_D01G0295	0.259203	1.09657	0.236376	transposed
GH_D01G2418-GH_D08G1013	0.445746	1.67467	0.26617	transposed
GH_D09G0005-GH_D13G1749	0.0855173	0.254936	0.335446	transposed
GH_D07G0703-GH_D12G2681	0.696951	NA	NA	transposed
GH_D07G0445-GH_D06G2184	0.397181	NA	NA	transposed
GH_D12G1132-GH_D07G0508	0.44148	NA	NA	transposed
GH_D07G0938-GH_D08G0563	0.0551142	0.988859	0.0557351	wgd
GH_D08G1216-GH_D12G2681	0.0572166	0.808117	0.0708024	wgd
GH_D07G0938-GH_D07G2070	0.0550253	0.677436	0.0812259	wgd
GH_D07G2070-GH_D08G0563	0.0614119	0.742075	0.0827571	wgd
GH_D01G0720-GH_D05G1719	0.326826	3.83585	0.085203	wgd
GH_D11G1871-GH_D12G0616	0.0501518	0.558211	0.0898439	wgd
GH_D08G2039-GH_D12G2453	0.061271	0.668188	0.0916972	wgd
GH_D04G0711-GH_D10G2731	0.0941823	1.01532	0.0927609	wgd
GH_D05G2251-GH_D13G0535	0.330783	3.48239	0.0949876	wgd
GH_D06G2283-GH_D10G0440	0.129286	1.2173	0.106207	wgd
GH_D06G2184-GH_D10G0789	0.0971107	0.904485	0.107366	wgd
GH_D08G2185-GH_D11G1384	0.373036	3.44877	0.108165	wgd
GH_D07G2070-GH_D11G1631	0.0704217	0.634354	0.111013	wgd
GH_D08G1259-GH_D11G1088	0.215452	1.79936	0.119738	wgd
GH_D07G0938-GH_D11G1631	0.0828973	0.643521	0.128818	wgd
GH_D01G0335-GH_D11G3329	0.119781	0.916078	0.130754	wgd
GH_D05G1719-GH_D10G0158	0.153243	1.15503	0.132675	wgd
GH_D01G0359-GH_D13G1739	0.0912735	0.677275	0.134766	wgd
GH_D07G1398-GH_D12G1413	0.125049	0.904373	0.138271	wgd
GH_D02G0417-GH_D11G1375	0.464854	3.27869	0.14178	wgd
GH_D03G0250-GH_D10G1047	0.170247	1.17314	0.145121	wgd
GH_D01G2533-GH_D09G1767	0.131957	0.883056	0.149433	wgd
GH_D06G1621-GH_D10G0440	0.0907389	0.599945	0.151245	wgd
GH_D06G0698-GH_D13G2230	0.0770827	0.499947	0.154182	wgd
GH_D04G1190-GH_D09G1553	0.0862066	0.554695	0.155413	wgd
GH_D06G1621-GH_D06G2283	0.159527	1.00527	0.15869	wgd
GH_D06G1621-GH_D09G0919	0.168969	1.03966	0.162523	wgd
GH_D07G2337-GH_D08G2183	0.165957	1.01306	0.163817	wgd
GH_D02G0792-GH_D03G0716	0.142834	0.860459	0.165997	wgd
GH_D02G0417-GH_D09G0706	0.383409	2.29106	0.16735	wgd
GH_D09G0919-GH_D10G0440	0.165614	0.985425	0.168064	wgd
GH_D05G0136-GH_D08G1013	0.328032	1.94204	0.168911	wgd
GH_D01G0335-GH_D13G1749	0.123298	0.707173	0.174354	wgd
GH_D11G3329-GH_D13G1749	0.153605	0.848173	0.181101	wgd
GH_D07G2337-GH_D11G1384	0.340083	1.71479	0.198323	wgd
GH_D09G0532-GH_D09G1896	0.0846745	0.423608	0.199889	wgd
GH_D02G1484-GH_D13G0261	0.12589	0.62668	0.200884	wgd
GH_D08G0460-GH_D12G1413	0.181643	0.886396	0.204923	wgd
GH_D09G0980-GH_D10G0790	0.322821	1.54754	0.208603	wgd
GH_D02G0417-GH_D09G2398	0.330968	1.5421	0.214622	wgd
GH_D06G0534-GH_D08G1013	0.350117	1.61088	0.217346	wgd
GH_D07G2337-GH_D08G0664	0.245743	1.01069	0.243143	wgd
GH_D08G0664-GH_D11G1384	0.361529	1.40297	0.257688	wgd
GH_D08G1867-GH_D12G2321	0.164744	0.620169	0.265644	wgd
GH_D04G0667-GH_D10G2559	0.266304	0.948858	0.280657	wgd
GH_D05G0136-GH_D06G0534	0.147347	0.522875	0.281801	wgd
GH_D05G1343-GH_D10G0695	0.229646	0.79882	0.287481	wgd
GH_D07G1398-GH_D08G0460	0.169129	0.580798	0.291201	wgd
GH_D08G0664-GH_D08G2184	0.244721	0.819725	0.298541	wgd
GH_D03G0770-GH_D10G0790	0.296218	0.969033	0.305684	wgd
GH_D05G0874-GH_D09G1023	0.176093	0.519391	0.339038	wgd
GH_D01G0720-GH_D10G0158	0.338396	NA	NA	wgd
GH_D09G2400-GH_D11G1375	0.528205	NA	NA	wgd
GH_D08G1259-GH_D12G2681	0.351292	NA	NA	wgd
GH_D04G1356-GH_D10G2559	0.460632	NA	NA	wgd
GH_D11G1088-GH_D12G2681	0.355185	NA	NA	wgd
Intergenomic duplication gene pairs
Gene Pairs	ka	ks	ka_ks
Gar13G20500-Gorai.013G176900	0.00258512	0.0418698	0.0617419
Gar07G10470-Gorai.004G062100	0.0590623	0.952321	0.0620194
Gar13G21030-Gorai.004G258600	0.0577238	0.793091	0.0727833
Gar13G27230-Gorai.013G239300	0.0161903	0.167217	0.0968221
Gar03G25220-Gorai.005G048800	0.304952	2.59522	0.117505
Gar10G06740-Gorai.011G070500	0.00544347	0.0453527	0.120025
Gar12G13410-Gorai.008G109200	0.00491526	0.038546	0.127517
Gar03G12410-Gorai.005G155500	0.00616983	0.0481577	0.128117
Gar05G18330-Gorai.009G182300	0.002666	0.0197238	0.135167
Gar05G13800-Gorai.009G137900	0.00412305	0.0300971	0.136992
Gar08G23090-Gorai.004G205900	0.00608167	0.0435182	0.13975
Gar01G00550-Gorai.002G006700	0.0149545	0.104996	0.14243
Gar10G07630-Gorai.011G078700	0.00830962	0.0574064	0.144751
Gar08G07340-Gorai.004G072700	0.00376384	0.0258712	0.145484
Gar01G17180-Gorai.002G156200	0.00689472	0.0469378	0.146891
Gar06G25100-Gorai.010G227700	0.00481818	0.0315245	0.15284
Gar13G21020-Gorai.013G181100	0.015705	0.102286	0.153541
Gar07G24690-Gorai.001G217400	0.00585421	0.0371637	0.157525
Gar08G24580-Gorai.001G252200	0.166232	1.00224	0.16586
Gar07G16100-Gorai.001G145700	0.00903877	0.0522216	0.173085
Gar09G00590-Gorai.006G005500	0.0112866	0.0643882	0.17529
Gar13G26230-Gorai.013G230000	0.00610734	0.0330851	0.184595
Gar09G27560-Gorai.006G249100	0.00815268	0.0437713	0.186256
Gar07G01200-Gorai.001G011100	0.0112015	0.0594485	0.188424
Gar13G02960-Gorai.013G028600	0.00723615	0.0378513	0.191173
Gar08G13430-Gorai.004G125500	0.00895356	0.0459184	0.194988
Gar09G11810-Gorai.006G100500	0.0123158	0.0627932	0.196133
Gar02G11710-Gorai.013G107500	0.00846548	0.041918	0.201953
Gar13G27120-Gorai.013G238700	0.00809112	0.0399882	0.202338
Gar10G20950-Gorai.011G188800	0.00600362	0.0292722	0.205096
Gar06G18470-Gorai.010G166600	0.00661651	0.032217	0.205374
Gar01G03690-Gorai.002G036900	0.0198046	0.0946397	0.209263
Gar07G05360-Gorai.001G051700	0.014682	0.0699338	0.209941
Gar10G10430-Gorai.011G106500	0.0118285	0.0558109	0.211939
Gar12G06800-Gorai.008G062900	0.00703315	0.0331238	0.212329
Gar11G17270-Gorai.007G170100	0.00969944	0.0455532	0.212926
Gar12G30780-Gorai.008G265000	0.00953305	0.0446309	0.213597
Gar13G28220-Gorai.013G247400	0.0217566	0.0995956	0.218449
Gar08G04830-Gorai.004G049800	0.0105583	0.0481307	0.219367
Gar01G03210-Gorai.002G031700	0.0163182	0.0724775	0.225149
Gar05G24680-Gorai.009G243600	0.0116664	0.0513732	0.22709
Gar13G27150-Gorai.013G238800	0.156716	0.688569	0.227596
Gar10G07660-Gorai.011G079100	0.00975757	0.0426794	0.228625
Gar02G14420-Gorai.002G057700	0.00887678	0.038	0.2336
Gar13G20620-Gorai.013G177700	0.0117996	0.0502633	0.234757
Gar09G06340-Gorai.006G051400	0.00789895	0.0332283	0.237718
Gar02G01820-Gorai.002G250500	0.00856292	0.0359598	0.238125
Gar04G02570-Gorai.012G026100	0.014234	0.0593427	0.239861
Gar11G02230-Gorai.007G023600	0.019996	0.0820755	0.243629
Gar05G25320-Gorai.009G250100	0.00518437	0.021261	0.243845
Gar04G13950-Gorai.009G411500	0.00820829	0.032766	0.250513
Gar11G38650-Gorai.007G335400	0.0227324	0.0892927	0.254583
Gar01G03710-Gorai.002G037000	0.0130207	0.0511195	0.254711
Gar08G24640-Gorai.004G220700	0.0143176	0.0557472	0.25683
Gar09G29330-Gorai.006G266000	0.0129691	0.0500375	0.259188
Gar01G08670-Gorai.002G082800	0.00515162	0.0192126	0.268138
Gar01G03940-Gorai.002G038900	0.0116638	0.0429983	0.271263
Gar04G07750-Gorai.012G071800	0.218164	0.782535	0.278791
Gar11G20100-Gorai.007G194700	0.00833047	0.0292473	0.284829
Gar07G18230-Gorai.007G093400	0.176581	0.602827	0.292922
Gar09G20680-Gorai.006G182900	0.0085215	0.0287857	0.296032
Gar12G26980-Gorai.008G228300	0.0189302	0.0637702	0.29685
Gar06G20440-Gorai.010G184900	0.0202047	0.0664086	0.304248
Gar13G20760-Gorai.013G178900	0.0152221	0.0476455	0.319486
Gar05G17720-Gorai.009G176300	0.0138331	0.0425751	0.32491
Gar10G31090-Gorai.011G267300	0.0116784	0.0357683	0.326503
Gar09G12360-Gorai.006G105500	0.00878594	0.0268368	0.327384
Gar09G18320-Gorai.006G160200	0.016462	0.0501886	0.328002
Gar12G16670-Gorai.008G137500	0.0233948	0.0702666	0.332944
Gar03G20720-Gorai.005G087900	0.0950292	0.284295	0.334262
Gar02G00560-Gorai.002G263100	0.0192199	0.0568412	0.338134
Gar13G27430-Gorai.013G240200	0.0237704	0.0692328	0.34334
Gar09G27590-Gorai.006G249300	0.0215599	0.062261	0.346283
Gar08G30800-Gorai.004G279000	0.0153642	0.0440132	0.349082
Gar01G00250-Gorai.002G003700	0.0136917	0.0390429	0.350683
Gar10G33470-Gorai.011G289300	0.0193544	0.0548913	0.352596
Gar06G26120-Gorai.010G238400	0.00635161	0.0178745	0.355344
Gar11G14450-Gorai.007G145500	0.0115161	0.0319966	0.359918
Gar08G13930-Gorai.004G128300	0.0134774	0.0367052	0.36718
Gar07G04690-Gorai.001G045500	0.0239548	0.064629	0.37065
Gar09G08820-Gorai.006G070700	0.106978	0.287759	0.371763
Gar10G03190-Gorai.011G034800	0.0186235	0.0497486	0.374353
Gar06G06260-Gorai.010G058000	0.0755941	0.200114	0.377756
Gar05G23420-Gorai.009G232800	0.016427	0.0432543	0.379777
Gar13G27310-Gorai.013G239500	0.133166	0.329995	0.40354
Gar09G27600-Gorai.006G249400	0.0411802	0.09756	0.422101
Gar08G21010-Gorai.004G188000	0.0197651	0.0463333	0.426585
Gar10G03170-Gorai.011G034700	0.0190561	0.0436816	0.43625
Gar01G06660-Gorai.002G066700	0.0261299	0.059484	0.439276
Gar09G22040-Gorai.006G196600	0.012573	0.0279933	0.449143
Gar08G24590-Gorai.004G220400	0.053036	0.116545	0.45507
Gar03G24420-Gorai.005G054500	0.0365996	0.0781402	0.468385
Gar11G04560-Gorai.007G046300	0.0211554	0.0432867	0.488726
Gar09G11020-Gorai.006G092800	0.0134134	0.0274268	0.48906
Gar05G09000-Gorai.009G090900	0.0129837	0.0260765	0.497907
Gar13G13860-Gorai.013G119700	0.0231819	0.044999	0.515165
Gar08G21980-Gorai.004G196100	0.0203551	0.0378528	0.537743
Gar07G27980-Gorai.001G251800	0.0146089	0.0271592	0.537897
Gar09G27570-Gorai.006G249200	0.0234138	0.0433774	0.539769
Gar03G13060-Gorai.005G151700	0.0265324	0.0449011	0.590908
Gar01G04630-Gorai.002G045500	0.0360377	0.060737	0.59334
Gar10G04140-Gorai.011G043800	0.00511388	0.00855395	0.597839
Gar11G11190-Gorai.007G113700	0.0768627	0.123944	0.62014
Gar06G08220-Gorai.010G076300	0.0225622	0.0357824	0.630538
Gar07G04910-Gorai.001G047500	0.0927479	0.141851	0.65384
Gar07G07690-Gorai.001G072100	0.0544793	0.0826931	0.658813
Gar13G04080-Gorai.013G055900	0.0346593	0.0524971	0.660214
Gar11G14340-Gorai.007G144800	0.0746462	0.102103	0.731089
Gar10G01500-Gorai.011G017000	0.0210996	0.0279723	0.754304
Gar09G14290-Gorai.006G123400	0.0159356	0.0208186	0.765449
Gar04G15910-Gorai.012G105300	0.020397	0.0253018	0.806149
Gar05G01300-Gorai.009G014400	0.099078	0.0936047	1.05847
GH_A01G0032-GH_D01G0032	0.0149819	0.0270291	0.554287
GH_A01G0060-GH_D01G0057	0.0174724	0.0999727	0.174772
GH_A01G0311-GH_D01G0295	0.0278344	0.0688401	0.404334
GH_A01G0352-GH_D13G1750	0.160944	0.60924	0.264172
GH_A01G0354-GH_D01G0335	0.160192	0.817354	0.195989
GH_A01G0371-GH_D01G0359	0.0110061	0.0406104	0.271018
GH_A01G0574-GH_D01G0561	0.0227512	0.0582564	0.390535
GH_A01G0722-GH_D01G0720	0.00817743	0.0313043	0.261224
GH_A01G2340-GH_D01G2418	0.00626074	0.051494	0.121582
GH_A01G2457-GH_D01G2533	0.0159231	0.0504647	0.31553
GH_A02G0397-GH_D02G0417	0.307576	2.54519	0.120846
GH_A02G0403-GH_D09G0706	0.385034	2.49895	0.154078
GH_A02G0775-GH_D02G0792	0.0146116	0.0820707	0.178036
GH_A02G1231-GH_D03G0716	0.00847124	0.0364566	0.232365
GH_A02G1439-GH_D03G0770	0.0310317	0.0913541	0.339686
GH_A02G1469-GH_D03G0774	0.00887723	0.0379928	0.233656
GH_A02G1809-GH_D03G0250	0.00975274	0.0340013	0.286835
GH_A03G1296-GH_D02G1484	0.0190065	0.0397	0.478753
GH_A03G1387-GH_D02G1542	0.00369461	0.0735265	0.0502487
GH_A04G0262-GH_D05G3815	0.066894	0.0883503	0.757146
GH_A04G0264-GH_D05G3814	0.0885912	0.119004	0.744437
GH_A04G0871-GH_D04G1190	0.00820609	0.0286178	0.286748
GH_A04G1025-GH_D04G1356	0.0214746	0.0338455	0.634488
GH_A05G0882-GH_D05G0874	0.012985	0.0260675	0.498131
GH_A05G1340-GH_D05G1343	0.0146598	0.0422373	0.347082
GH_A05G1688-GH_D05G1719	0.0131902	0.0498921	0.264374
GH_A05G1744-GH_D05G1775	0.0039996	0.0400917	0.0997612
GH_A05G2225-GH_D05G2251	0.0177086	0.0521826	0.339359
GH_A05G2328-GH_D05G2350	0.0182311	0.0513315	0.355164
GH_A05G2391-GH_D05G2410	0.00962672	0.0253902	0.379151
GH_A05G3450-GH_D04G0711	0.0200761	0.0367873	0.545735
GH_A05G4139-GH_D04G0239	0.0546888	0.338414	0.161603
GH_A06G0566-GH_D06G0534	0.0286911	0.0572554	0.501108
GH_A06G0721-GH_D06G0698	0.00759288	0.0186828	0.406411
GH_A06G1602-GH_D06G1621	0.0106152	0.0369278	0.287457
GH_A06G2150-GH_D06G2184	0.00361055	0.023522	0.153497
GH_A06G2244-GH_D06G2283	0.006353	0.040802	0.155703
GH_A07G0112-GH_D07G0119	0.0126098	0.0651682	0.193497
GH_A07G0443-GH_D07G0445	0.0283146	0.0643495	0.440013
GH_A07G0464-GH_D07G0465	0.0124809	0.0329318	0.378992
GH_A07G0504-GH_D07G0508	0.0286993	0.0778991	0.368416
GH_A07G0717-GH_D07G0703	0.0027366	0.0291537	0.0938681
GH_A07G0935-GH_D07G0938	0.0159156	0.125912	0.126402
GH_A07G1409-GH_D07G1398	0.00903677	0.061336	0.147332
GH_A07G2040-GH_D07G2032	0.0102361	0.0405912	0.252176
GH_A07G2090-GH_D07G2070	0.00552576	0.0346972	0.159257
GH_A07G2394-GH_D07G2337	0.029021	0.0370669	0.782935
GH_A08G0441-GH_D08G0460	0.0125257	0.041397	0.302575
GH_A08G0563-GH_D08G0563	0.00268443	0.0401512	0.066858
GH_A08G0665-GH_D08G0664	0.00628299	0.0391628	0.160432
GH_A08G1291-GH_D08G1259	0.013823	0.0296393	0.466375
GH_A08G1323-GH_D08G1216	0.00766659	0.0318649	0.240597
GH_A08G1850-GH_D08G1867	0.0147317	0.0355512	0.414379
GH_A08G1928-GH_D08G1939	0.0673135	0.252708	0.266369
GH_A08G2026-GH_D08G2039	0.00364053	0.0481336	0.0756338
GH_A08G2163-GH_D08G2183	0.0228202	0.0561916	0.406114
GH_A08G2169-GH_D08G2186	0.0156336	0.0654432	0.238888
GH_A08G2537-GH_D08G2541	0.0390892	0.547251	0.0714282
GH_A08G2736-GH_D08G2732	0.0155501	0.0725842	0.214235
GH_A09G0049-GH_D09G0053	0.0112881	0.0355196	0.317799
GH_A09G0770-GH_D09G0711	0.0395985	0.0793362	0.499123
GH_A09G1031-GH_D09G0980	0.0297962	0.116027	0.256804
GH_A09G1071-GH_D09G1023	0.00745529	0.0266463	0.279787
GH_A09G1249-GH_D09G1207	0.0639942	0.0654734	0.977407
GH_A09G1607-GH_D09G1553	0.01976	0.0410571	0.48128
GH_A09G1815-GH_D09G1767	0.0134313	0.0288109	0.466187
GH_A09G1942-GH_D09G1896	0.00798285	0.0279163	0.285957
GH_A09G2462-GH_D09G2398	0.0139481	0.0477023	0.2924
GH_A09G2464-GH_D09G2400	0.0251767	0.0625836	0.40229
GH_A09G2465-GH_D09G2401	0.0436582	0.0929652	0.469619
GH_A09G2630-GH_D09G2552	0.0570211	0.0900112	0.633489
GH_A10G0148-GH_D10G0158	0.0200923	0.0353537	0.568324
GH_A10G0337-GH_D10G0350	0.0190795	0.0214277	0.890415
GH_A10G0338-GH_D10G0352	0.0211309	0.0451729	0.467779
GH_A10G0417-GH_D10G0440	0.00642442	0.0303446	0.211715
GH_A10G0650-GH_D10G0695	0.0109271	0.0401713	0.272012
GH_A10G0782-GH_D10G0792	0.00834981	0.0476926	0.175076
GH_A10G0783-GH_D10G0790	0.168807	0.507922	0.332347
GH_A10G0785-GH_D10G0789	0.00883589	0.0416021	0.21239
GH_A10G0915-GH_D10G1047	0.01315	0.0415123	0.316774
GH_A10G1777-GH_D10G1876	0.0120652	0.0249518	0.48354
GH_A10G2450-GH_D10G2559	0.00933869	0.0447886	0.208506
GH_A10G2626-GH_D10G2731	0.0181422	0.0547627	0.331288
GH_A11G0215-GH_D11G0217	0.0220201	0.101384	0.217195
GH_A11G0425-GH_D11G0444	0.0224954	0.0334613	0.67228
GH_A11G1061-GH_D11G1088	0.0155063	0.0345594	0.448686
GH_A11G1343-GH_D11G1375	0.0243475	0.0287523	0.846801
GH_A11G1353-GH_D11G1384	0.012814	0.0319319	0.401291
GH_A11G1599-GH_D11G1631	0.00969479	0.0456331	0.212451
GH_A11G1836-GH_D11G1871	0.00594359	0.0507765	0.117054
GH_A11G3319-GH_D11G3329	0.0406055	0.0866718	0.468498
GH_A12G0596-GH_D12G0616	0.00703029	0.0416986	0.168598
GH_A12G1135-GH_D12G1132	0.00862479	0.0297856	0.289563
GH_A12G1397-GH_D12G1413	0.00877793	0.0386323	0.227217
GH_A12G2305-GH_D12G2321	0.0244897	0.0715085	0.342473
GH_A12G2657-GH_D12G2681	0.0101649	0.047193	0.21539
GH_A13G0264-GH_D13G0261	0.00724067	0.0334773	0.216286
GH_A13G0732-GH_D13G0535	0.127013	0.493182	0.257537
GH_A13G1224-GH_D13G1166	0.0231984	0.0406929	0.570086
GH_A13G1786-GH_D13G1739	0.0038793	0.0467448	0.082989
GH_A13G1794-GH_D13G1749	0.0118015	0.0416254	0.283517
GH_A13G1807-GH_D13G1761	0.0332604	0.0651584	0.510454
GH_A13G2248-GH_D13G2230	0.00634956	0.037239	0.170508
GH_A13G2320-GH_D13G2317	0.0107951	0.0505474	0.213563
GH_A13G2322-GH_D13G2318	0.15735	0.702263	0.224061
GH_A13G2323-GH_D13G2319	0.0352122	0.152501	0.230898
GH_A13G2331-GH_D13G2320	0.149151	0.34898	0.427391
GH_A13G2332-GH_D13G2325	0.131514	0.342699	0.38376
GH_A13G2339-GH_D13G2331	0.0135799	0.0662803	0.204886
GH_A13G2405-GH_D13G2401	0.0184463	0.111674	0.16518
Gar01G00250-GH_A01G0032	0.00247924	0.00441891	0.561053
Gar01G00550-GH_A01G0060	0.00371157	0	NA
Gar01G03210-GH_A01G0311	0.00274351	0.0131771	0.208203
Gar01G03710-GH_A01G0354	0.00352659	0.00829938	0.424922
Gar01G03940-GH_A01G0371	0.00128849	0	NA
Gar01G04640-GH_A01G0418	0.0108231	0.0164777	0.656833
Gar01G06660-GH_A01G0574	0.0049895	0	NA
Gar01G08670-GH_A01G0722	0.00233346	0.00440719	0.529467
Gar01G17180-GH_A01G1373	0.00114641	0.00827447	0.138548
Gar02G00560-GH_A01G2457	0.00408509	0	NA
Gar02G01820-GH_A01G2340	0.00500946	0.0182512	0.274472
Gar02G11710-GH_A02G1231	0.00140464	0.0102528	0.137
Gar02G14020-GH_A02G1439	0.00276676	0.0194062	0.142571
Gar02G14420-GH_A02G1469	0.00135763	0	NA
Gar03G12410-GH_A03G1387	0.00244724	0.0116999	0.209168
Gar03G13060-GH_A03G1296	0.0189554	0.0185724	1.02062
Gar03G20720-GH_A02G0775	0.0957295	0.319639	0.299493
Gar03G25140-GH_A02G0403	0.00233628	0.00396927	0.588591
Gar04G02570-GH_A05G4139	0.0527377	0.338612	0.155747
Gar04G13950-GH_A04G0871	0.00116776	0.00401087	0.291148
Gar04G15910-GH_A04G1025	0.00355875	0.0041608	0.855304
Gar05G01300-GH_A06G0566	0.175907	0.497627	0.353491
Gar05G09000-GH_A05G0882	0.00128907	0	NA
Gar05G13800-GH_A05G1340	0.00412675	0	NA
Gar05G17720-GH_A05G1688	0	0.00971643	0
Gar05G18330-GH_A05G1744	0.00133096	0.00489405	0.271955
Gar05G23420-GH_A05G2225	0.00125152	0.00843989	0.148286
Gar05G24680-GH_A05G2328	0.00386423	0.00454588	0.85005
Gar05G25320-GH_A05G2391	0.00225237	0	NA
Gar06G06260-GH_A06G0553	0.00846052	0.0425128	0.199011
Gar06G08220-GH_A06G0721	0.0121758	0.0214901	0.566577
Gar06G18470-GH_A06G1602	0.00131931	0	NA
Gar06G20440-GH_A06G1771	0.00133373	0	NA
Gar06G25100-GH_A06G2150	0.00120159	0.00386946	0.310531
Gar06G26120-GH_A06G2244	0.00253487	0	NA
Gar07G01200-GH_A07G0112	0	0.0105158	0
Gar07G04690-GH_A07G0443	0.00768652	0.00400418	1.91962
Gar07G04910-GH_A07G0464	0.00112429	0.00814512	0.138032
Gar07G05360-GH_A07G0504	0.0134687	0.0323034	0.416944
Gar07G07690-GH_A07G0717	0.0487188	0.0555952	0.876314
Gar07G10470-GH_A07G0935	0.0110459	0.205354	0.0537895
Gar07G16100-GH_A07G1409	0.00256958	0.00422545	0.60812
Gar07G18230-GH_A07G1574	0.00821194	0.0575056	0.142802
Gar07G24690-GH_A07G2090	0.00292213	0.0156881	0.186264
Gar07G27980-GH_A07G2391	0	0.0119642	0
Gar08G04830-GH_A08G0441	0.00262863	0.00423468	0.620738
Gar08G06240-GH_A08G0563	0.0726297	0.119021	0.610225
Gar08G07340-GH_A08G0665	0.00250688	0.0042518	0.589606
Gar08G13430-GH_A08G1323	0.0012719	0.00447549	0.284192
Gar08G13930-GH_A08G1291	0.00133574	0.00450421	0.296553
Gar08G21010-GH_A08G1850	0.00418693	0.00502979	0.832426
Gar08G21980-GH_A08G1928	0.0641055	0.243005	0.263803
Gar08G23090-GH_A08G2026	0	0.00424722	0
Gar08G24580-GH_A08G2163	0.0167094	0.0188247	0.887634
Gar08G28740-GH_A08G2537	0.00839071	0.0127085	0.660244
Gar08G30800-GH_A08G2736	0.0025053	0	NA
Gar09G00590-GH_A09G0049	0.00336928	0.0116462	0.289304
Gar09G06340-GH_A09G0469	0.00112317	0.00817459	0.137398
Gar09G08820-GH_A02G0402	0.29938	1.68892	0.177262
Gar09G11810-GH_A09G1031	0.00544846	0.0152152	0.358094
Gar09G12360-GH_A09G1071	0.00375218	0.00440925	0.850979
Gar09G14290-GH_A09G1249	0.0494111	0.0457159	1.08083
Gar09G18320-GH_A09G1607	0.00229999	0	NA
Gar09G20680-GH_A09G1815	0	0	NA
Gar09G22040-GH_A09G1942	0.00227171	0.00787596	0.288436
Gar09G27560-GH_A09G2462	0.00578023	0.00774265	0.746544
Gar09G27600-GH_A09G2465	0.00353563	0.00843321	0.419251
Gar09G29330-GH_A09G2630	0.00256397	0.00442562	0.579347
Gar10G01500-GH_A10G0148	0.00598202	0.00546473	1.09466
Gar10G03170-GH_A10G0337	0.00709887	0.0127777	0.555566
Gar10G03190-GH_A10G0338	0.00122789	0.00878755	0.139731
Gar10G04140-GH_A10G0417	0.00127992	0.00855794	0.14956
Gar10G06740-GH_A10G0650	0.00271312	0.0148882	0.182233
Gar10G07630-GH_A10G0785	0.00165436	0.0167727	0.0986339
Gar10G07660-GH_A10G0782	0	0.00463593	0
Gar10G10430-GH_A10G0915	0.0052321	0.00450142	1.16232
Gar10G20950-GH_A10G1777	0.00119645	0.00411765	0.290565
Gar10G31090-GH_A10G2450	0.00348854	0	NA
Gar10G33470-GH_A10G2626	0.00474599	0.0205621	0.230812
Gar11G02230-GH_A11G0215	0.00794035	0.00486166	1.63326
Gar11G04560-GH_A11G0425	0.00261294	0	NA
Gar11G11190-GH_A11G1061	0.0688345	0.0913567	0.75347
Gar11G14340-GH_A11G1343	0.058228	0.0818901	0.71105
Gar11G14450-GH_A11G1353	0.00254366	0	NA
Gar11G17270-GH_A11G1599	0.0041388	0.00493867	0.838041
Gar11G20100-GH_A11G1836	0.00237097	0.0123903	0.191358
Gar11G30070-GH_A11G2670	0.03092	0.0415351	0.744432
Gar11G38650-GH_A11G3319	0.0209082	0.0348967	0.599146
Gar12G06800-GH_A12G0596	0.00233848	0.00812764	0.287719
Gar12G13410-GH_A12G1135	0.00245102	0.00420147	0.583372
Gar12G16670-GH_A12G1397	0.00291351	0.00948445	0.307188
Gar12G26980-GH_A12G2305	0.00241441	0	NA
Gar12G28490-GH_A12G2441	0.00743718	0.00435599	1.70735
Gar12G30780-GH_A12G2657	0.00126422	0.00457329	0.276435
Gar13G02960-GH_A13G0264	0.00120437	0.00412616	0.291886
Gar13G03930-GH_A13G0732	0.121508	0.514208	0.2363
Gar13G13860-GH_A13G1224	0.00228486	0	NA
Gar13G20500-GH_A13G1786	0	0.00453488	0
Gar13G20620-GH_A13G1794	0.00234396	0.00816079	0.287223
Gar13G20760-GH_A13G1807	0.0272118	0.0742901	0.366291
Gar13G21020-GH_A13G1827	0.0231019	0.140581	0.164331
Gar13G26230-GH_A13G2248	0.00152128	0.00542517	0.280412
Gar13G27120-GH_A13G2320	0.00537937	0.00983226	0.547114
Gar13G27140-GH_A13G2321	0.00775276	0.00962748	0.805274
Gar13G27150-GH_A13G2322	0.00664429	0.019564	0.339619
Gar13G27310-GH_A13G2332	0.136853	0.389534	0.351325
Gar13G27430-GH_A13G2339	0.0163171	0.0610874	0.267112
Gar13G28220-GH_A13G2405	0.00523107	0.00450449	1.1613
GH_D01G0032-Gorai.002G003700	0.00662653	0.0142838	0.46392
GH_D01G0057-Gorai.002G006700	0.00494967	0.0226403	0.218622
GH_D01G0295-Gorai.002G031700	0.00134406	0	NA
GH_D01G0335-Gorai.002G036900	0.00353407	0.0123909	0.285214
GH_D01G0337-Gorai.002G037000	0.00117488	0	NA
GH_D01G0340-Gorai.002G037300	0.132985	0.165343	0.804294
GH_D01G0359-Gorai.002G038900	0.00128507	0.00468394	0.274356
GH_D01G0408-Gorai.002G045500	0.0266727	0.0661329	0.403319
GH_D01G0561-Gorai.002G066700	0.00376053	0.00803529	0.468001
GH_D01G0720-Gorai.002G082800	0.00128517	0.00474933	0.270599
GH_D01G1452-Gorai.002G156000	0.050505	0.0971469	0.519883
GH_D01G1456-Gorai.002G156200	0.00343387	0.00836777	0.410368
GH_D01G2418-Gorai.002G250500	0.00365427	0.00441747	0.827231
GH_D01G2533-Gorai.002G263100	0	0.00820381	0
GH_D02G0470-Gorai.005G054500	0.00899111	0.0182565	0.492489
GH_D02G0792-Gorai.005G087900	0.00263831	0.00485584	0.543328
GH_D02G1484-Gorai.005G151700	0.00376541	0.0129721	0.290271
GH_D02G1542-Gorai.005G155500	0.00246184	0.0117526	0.209471
GH_D03G0250-Gorai.003G026400	0.00416044	0.0193011	0.215555
GH_D03G0716-Gorai.013G107500	0.0014049	0.0154215	0.0911004
GH_D03G0770-Gorai.002G058100	0.00415752	0.0193484	0.214877
GH_D03G0774-Gorai.002G057700	0.00136012	0.0099125	0.137212
GH_D03G0837-Gorai.003G090100	0.0244334	0.0534266	0.457326
GH_D04G0239-Gorai.012G026100	0.0025623	0.017902	0.143129
GH_D04G0667-Gorai.012G071700	0.22674	0.301459	0.75214
GH_D04G0669-Gorai.012G071800	0.230437	0.796821	0.289196
GH_D04G0711-Gorai.012G077000	0.00119046	0.00829936	0.143439
GH_D04G1190-Gorai.009G411500	0.00350401	0.00808074	0.433625
GH_D04G1356-Gorai.012G105300	0.00235635	0.0209602	0.11242
GH_D05G0874-Gorai.009G090900	0.00128766	0	NA
GH_D05G1343-Gorai.009G137900	0.0115381	0.00828903	1.39197
GH_D05G1719-Gorai.009G176300	0.00525184	0.00969198	0.541875
GH_D05G1775-Gorai.009G182300	0.00266574	0.0147494	0.180736
GH_D05G2251-Gorai.009G232800	0.00250314	0.0170217	0.147056
GH_D05G2350-Gorai.009G243600	0.00776805	0.0135997	0.571191
GH_D05G2410-Gorai.009G250100	0.00225436	0.00771726	0.292119
GH_D05G3814-Gorai.009G431500	0.10373	0.136898	0.757717
GH_D06G0534-Gorai.009G014400	0.148667	0.509024	0.292062
GH_D06G0698-Gorai.010G076300	0.00633175	0.00460143	1.37604
GH_D06G1621-Gorai.010G166600	0.00263841	0.0136595	0.193155
GH_D06G2184-Gorai.010G227700	0.00240522	0.019547	0.123048
GH_D06G2283-Gorai.010G238400	0	0.0224144	0
GH_D07G0119-Gorai.001G011100	0.00698842	0.00519413	1.34545
GH_D07G0445-Gorai.001G045500	0.00797954	0.00412538	1.93426
GH_D07G0465-Gorai.001G047500	0.0849618	0.10644	0.798215
GH_D07G0508-Gorai.001G051700	0	0.0226509	0
GH_D07G0703-Gorai.001G072100	0.00136712	0.00959076	0.142546
GH_D07G1398-Gorai.001G145700	0.00257268	0.00420878	0.611264
GH_D07G1583-Gorai.007G093400	0.199737	0.666503	0.29968
GH_D07G2032-Gorai.001G212500	0.0014547	0.00992204	0.146613
GH_D07G2070-Gorai.001G217400	0	0.0196467	0
GH_D07G2337-Gorai.001G252200	0.00546117	0.0142261	0.383885
GH_D08G0460-Gorai.004G049800	0.00553693	0.00449963	1.23053
GH_D08G0563-Gorai.004G062100	0.00134046	0.0198373	0.0675724
GH_D08G0664-Gorai.004G072700	0.00250713	0.00852497	0.294092
GH_D08G1013-Gorai.004G108800	0.0406123	0.0663772	0.611841
GH_D08G1216-Gorai.004G125500	0	0.00895069	0
GH_D08G1259-Gorai.004G128300	0.00500117	0.0209936	0.238224
GH_D08G1867-Gorai.004G188000	0.00243772	0	NA
GH_D08G1939-Gorai.004G196100	0.00422609	0.00991147	0.426384
GH_D08G2039-Gorai.004G205900	0.00486036	0.00424305	1.14549
GH_D08G2183-Gorai.004G220400	0	0	NA
GH_D08G2186-Gorai.004G220700	0.00388141	0	NA
GH_D08G2541-Gorai.013G181100	0.0581987	0.730994	0.0796158
GH_D08G2732-Gorai.004G279000	0.00509233	0.0304167	0.167419
GH_D09G0053-Gorai.006G005500	0.00112083	0.0155967	0.0718633
GH_D09G0532-Gorai.006G051400	0.00112291	0.00407965	0.275246
GH_D09G0706-Gorai.006G070700	0.167259	0.369012	0.453263
GH_D09G0708-Gorai.005G048600	0.385227	1.72653	0.223122
GH_D09G0711-Gorai.006G071900	0.00596855	0	NA
GH_D09G0919-Gorai.006G092800	0.00267479	0.00902496	0.296377
GH_D09G0980-Gorai.006G100500	0.0163801	0.0304029	0.538769
GH_D09G1023-Gorai.006G105500	0.00496277	0.00437326	1.1348
GH_D09G1207-Gorai.006G123400	0.00121359	0.00412093	0.294494
GH_D09G1553-Gorai.006G160200	0	0.0122761	0
GH_D09G1767-Gorai.006G182900	0.00485475	0.00812814	0.597277
GH_D09G1896-Gorai.006G196600	0.00227082	0	NA
GH_D09G2398-Gorai.006G249100	0.00915645	0.0153093	0.598097
GH_D09G2401-Gorai.006G249400	0.00592775	0.020936	0.283137
GH_D09G2552-Gorai.006G266000	0.0460522	0.0419281	1.09836
GH_D10G0158-Gorai.011G017000	0	0.00465205	0
GH_D10G0350-Gorai.011G034700	0	0.0171757	0
GH_D10G0352-Gorai.011G034800	0.00862468	0.00440465	1.95809
GH_D10G0440-Gorai.011G043800	0.00256247	0.0128665	0.199158
GH_D10G0695-Gorai.011G070500	0.00272056	0.0097949	0.277753
GH_D10G0789-Gorai.011G078700	0.00356931	0.00768742	0.464306
GH_D10G0790-Gorai.011G078800	0.00270815	0.0147675	0.183386
GH_D10G0792-Gorai.011G079100	0.00416651	0	NA
GH_D10G1047-Gorai.011G106500	0.00654869	0.0181428	0.360952
GH_D10G1876-Gorai.011G188800	0.00480459	0	NA
GH_D10G2559-Gorai.011G267300	0.00348433	0.00878482	0.396631
GH_D10G2731-Gorai.011G289300	0.00600471	0.0288916	0.207836
GH_D11G0217-Gorai.007G023600	0	0.0298433	0
GH_D11G0444-Gorai.007G046300	0.00390639	0.00940338	0.415424
GH_D11G1088-Gorai.007G113700	0.00126469	0.00432984	0.292086
GH_D11G1375-Gorai.007G144800	0.00722914	0.00402654	1.79537
GH_D11G1384-Gorai.007G145500	0.00638024	0.00898243	0.710303
GH_D11G1631-Gorai.007G170100	0.00137823	0.0148691	0.092691
GH_D11G1871-Gorai.007G194700	0	0.0249685	0
GH_D11G3329-Gorai.007G335400	0.010697	0.0284633	0.375816
GH_D12G0616-Gorai.008G062900	0.0023347	0.0164373	0.142037
GH_D12G1132-Gorai.008G109200	0.00122735	0.00416835	0.294446
GH_D12G1413-Gorai.008G137500	0.00128018	0.0169839	0.0753764
GH_D12G2321-Gorai.008G228300	0.00970624	0.00912796	1.06335
GH_D12G2681-Gorai.008G265000	0.00316145	0.0208775	0.151429
GH_D13G0261-Gorai.013G028600	0.00360206	0	NA
GH_D13G0535-Gorai.013G055900	0.0193406	0.0153647	1.25877
GH_D13G1166-Gorai.013G119700	0.00688859	0.0039632	1.73814
GH_D13G1739-Gorai.013G176900	0.00129059	0	NA
GH_D13G1749-Gorai.013G177700	0.00234665	0.0163457	0.143564
GH_D13G1750-Gorai.013G177800	0.00458575	0.015724	0.29164
GH_D13G1761-Gorai.013G178900	0.00232185	0.0212826	0.109096
GH_D13G2230-Gorai.013G230000	0.00126624	0.00454703	0.278476
GH_D13G2317-Gorai.013G238700	0	0.0048876	0
GH_D13G2318-Gorai.013G238800	0.00128813	0.0144225	0.089314
GH_D13G2319-Gorai.013G238900	0.00264984	0	NA
GH_D13G2325-Gorai.013G239500	0.00132433	0.00477178	0.277533
GH_D13G2332-Gorai.013G240200	0.0880155	0.177009	0.497236
GH_D13G2401-Gorai.013G247400	0.00119106	0.00818305	0.145552
