# Supplementary material for: Genome-Wide Identification and Functional Investigation of 1-Aminocyclopropane-1-carboxylic Acid Oxidase (ACO) Genes in Cotton
Source: Plants (Basel). 2021 Aug 18;10(8):1699. doi: 10.3390/plants10081699 (PMC8402218; doi:10.3390/plants10081699)
Supplement: Supplementary file 1 [file plants-10-01699-s001.zip › Supplementary files/Supplementary Table S5.xlsx]

## Sheet: Sheet1
Table S5 Expression levels in different cotton tissues of GhACOs
Gene ID	-3DPA_ovule	0DPA_ovule	1DPA_ovule	3DPA_ovule	5DPA_ovule	10DPA_Ovule	15DPA_Ovule	20DPA_Ovule	25DPA_Ovule	10DPA_Fiber	15DPA_Fiber	20DPA_Fiber	25DPA_Fiber	anther	bract	filament	leaf	pental	pistil	root	sepal	stem	torus
GH_A01G0032	0	0.388313	0.336778	1.22261	2.30543	3.60173	3.47715	3.05553	6.70426	3.98223	7.6902	8.31033	0.752831	0.471307	3.03627	0.0686023	1.3235	0.0984867	0.725853	0.772524	2.03396	3.21099	4.25439
GH_A01G0060	0	0	0	0	1.34041	0.594832	0.0733353	0	0	1.98882	1.09452	0.0816023	0	1.22531	1.81511	0	0.989137	0.33937	1.04215	0.0357467	0.559354	0	0
GH_A01G0061	0	0	0	0	0	0.510956	0	0.176576	0	0.104894	0	0.0352667	0.067107	0.0102873	0	0	0	0	0	0.0605983	0	0.119987	0
GH_A01G0311	10.4927	1.07011	0.56535	0.12267	5.67732	8.99468	10.1054	1.1538	4.16668	0.8178	1.96604	0.486707	10.3145	2.29094	0	1.17262	0.22834	0.129126	0	4.7108	0.0909333	0.553612	1.33066
GH_A01G0352	0	0	0	0	0	0	0	0.698953	0.155001	0	0	0	0	0	0.14712	0	0.300721	0	0	0.9657	0	0.0267803	0
GH_A01G0354	0	0	0	0	0	0	0	0	0	0	0	0	0	0.0143953	0.238255	0.0545703	0.0389897	0.0494567	0	0.681266	0	0	0
GH_A01G0358	0	0	0	0	0	0	0	0	0	0	0	0	0	0	0	0	0	0	0	0.0325853	0	0	0
GH_A01G0359	0	0	0	0	0	0	0	0	0	0	0	0	0	0	0	0	0	0	0	0.0190183	0	0	0
GH_A01G0360	0	0	0	0	0	0	0.028749	0	0	0	0	0	0	0.0356767	0	0.0120873	0.691581	0.0197333	0.073407	2.30021	0.154316	0.173858	0
GH_A01G0371	1.37652	1.63738	6.58452	2.15766	0.852602	0.044963	0.048291	0.156023	0	0.106494	0.0330343	0.090794	0	2.00096	69.7576	0.888509	1.34162	22.3064	123.297	0.144429	5.13042	0.0820293	9.02381
GH_A01G0418	0	0	0	0	0	0	0	0	0	0	0	0	0	0	0.0121273	0	0.131991	0	0	0.938299	0.588537	0	0.612937
GH_A01G0574	5.81754	4.45953	7.9304	14.2863	8.87511	10.2082	15.9734	5.84825	0	9.89117	8.95711	20.7501	15.2464	14.1704	8.30795	56.6402	3.89147	40.7071	10.4725	12.5492	27.3913	11.2644	13.8191
GH_A01G0722	0	0	0	0	0	0	0	0	0	0	0	0	0	0	0.0593627	0	0	0	0.148329	0	0.340157	0.0741683	0.300343
GH_A01G1373	0.97429	0.284135	0.826781	0	0.761687	2.06912	1.17303	1.52465	0	0	0	0	0	0.0573027	1.08883	0	3.47935	0	3.83329	3.22128	2.07909	3.42904	1.10682
GH_A01G2340	0.793579	2.30996	0.726871	0.528663	0.581556	0.297308	0.234355	0.480407	2.19766	0.0886097	0.0643823	0.000566667	0	2.36041	2.25	1.58199	16.1989	0.361999	3.62766	3.11054	2.68718	25.8992	1.42608
GH_A01G2457	0	0	0	0	0	0	0.0296	0	0	0	0	0	0	2.08134	51.1518	10.0724	0.0615223	13.2023	308.369	0.236302	1.43193	0.013602	78.2087
GH_A02G0396	0	0.0705423	0.173942	0	0	0	0.110553	0	0.042028	0.0785753	0.0209947	0.042392	0.022962	6.12378	0.298096	5.29162	0.0743263	3.30241	0.528195	17.2424	0.251912	8.96699	0.307794
GH_A02G0397	0	0	0	0	0	0	0	0	0	0	0	0	0	0.529053	2.64627	0	15.5614	0.693562	1.54944	2.13556	1.56769	8.396	0.908886
GH_A02G0398	0	0	0	0	0	0	0	0	0	0	0	0	0	0	1.92498	0	1.73382	0	0	0	0	1.00831	0.347324
GH_A02G0402	0	0.0887	0.0443263	0	0	0	0.13565	0	0	0	0	0	0	0.226249	4.39956	0.184785	0.261186	0.527257	2.10103	0.005817	2.5429	0.0820613	0.564358
GH_A02G0403	2.97764	2.18669	0.97714	1.26494	0.81825	2.29568	1.82595	4.92425	9.67013	2.03262	2.1532	3.13824	0.438321	4.30518	3.67355	3.02035	5.26371	1.04956	4.88372	2.29801	3.61763	6.30191	4.41555
GH_A02G0775	0	0	0	0	0	0	0	0	0	0	0	0	0	0.0966857	0	0	0	0	0	0	0	0	0
GH_A02G0776	0	0.352019	0	0	0	0.0372777	0	0	0	0	0	0	0	0	0	0	0.07032	0.0575613	0	1.8757	0.0323243	0.0570193	0.0325883
GH_A02G1231	0.230121	0.0755807	0	0	0.025181	0	0	0.651602	0	0.655818	0	0.224311	0	7.72911	0.124981	0.502024	0.603185	87.6128	0	2.18903	0	1.71054	0.132791
GH_A02G1439	0	0	0	0	0	0	0	0	0	0	0	0	0	0	0	0	0	0	0	0.742771	0	0	0
GH_A02G1448	0	0	0	0	0	0	0	0	0	0	0	0	0	0	0	0	0	0	0	0	0	0	0
GH_A02G1469	0	0	0	0	0	0.018717	0.0168737	0	0	0.263622	0.0950503	0.103502	0	0	0.622693	0	0.132659	0.397298	3.89532	29.4356	0.953355	0.205974	0.157441
GH_A02G1493	0	0	0	0	0	0	0	0	0	0	0	0	1.21394	0	0	0	0	0	0	3.6414	0	0	0
GH_A02G1809	0	0	0	0	0.0285513	0.291984	0.543801	0.064778	0.466501	0.026829	0	0	0	0	0	0	0	0	0	0.231384	0	0	0
GH_A03G1296	0.144211	0.0134467	0	0.0890055	0.361119	0.31382	0.0475893	0	0	0	0	0	0	0.839323	0.960064	0.649345	0	0.092395	7.72609	0.0454377	10.4406	0	6.41574
GH_A03G1387	32.028	26.7545	39.1932	26.3465	28.7916	46.9424	72.2832	15.5935	24.662	23.5959	42.2937	38.1398	25.4205	139.808	42.8415	295.467	28.0793	204.801	67.5875	33.134	171.902	52.0425	62.3358
GH_A04G0255	0	0	0	0	0	0	0	0	0	0	0	0	0	0	0	0	0.0303793	0	0	6.03155	0	3.1939	0.231579
GH_A04G0258	0	0	0	0	0	0	0	0	0	0	0	0	0	0	0	0	0	0	0	0	0	0	0
GH_A04G0261	0	0	0	0	0	0	0	0	0	0	0	0	0	0	0	0	0	0	0	0	0	0	0
GH_A04G0262	0	0	0	0	0	0	0	0	0	0	0	0	0	0	0	0	0	0	0	0	0	0	0
GH_A04G0264	0	0	0	0	0	0	0	0	0	0	0	0	0	0	0	0	0	0	0	0	0	0	0
GH_A04G0265	0	0	0	0	0	0	0	0	0	0	0	0	0	0	0	0	0	0	0	0	0	0	0
GH_A04G0268	0	0	0	0	0	0	0	0	0	0	0	0	0	0	0	0	0	0	0	0.0915887	0	0	0
GH_A04G0269	0	0	0	0	0	0	0	0	0	0	0	0	0.045771	0	0	0	0	0	0	0	0	0	0
GH_A04G0272	0.0472185	0.00313933	0	0	0.0141507	4.62244	9.81326	11.6585	232.864	0.0321713	11.2275	69.1012	56.5803	0.364301	0.056166	5.94844	0.0413543	0.358344	0.014649	82.655	0.189716	19.1616	0.389607
GH_A04G0871	0.060329	0.365783	0.321895	0.207719	0.423234	2.46299	2.85893	0.801529	0.391412	0.458801	1.89619	0.766256	0.039462	0.430066	17.8234	1.21335	2.52498	8.52226	8.40763	1.8722	17.7419	1.55672	3.8202
GH_A04G1025	0	0	0	0	0	0	0	0	0	0	0	0	0	0.238248	0	0	0.008263	0	0	0	0	0	0
GH_A05G0882	0	0.353498	0.184697	0	0	0.0535803	0.40382	2.58426	3.043	0.0116267	0	0	0	0.0418043	1.01327	0	1.65726	0.704629	0.497003	1.43667	2.52839	0	0.254647
GH_A05G1340	0	0	0.204103	0	0	0	0.0251273	0	0	0	0	0.0145977	0	0.246803	2.52256	0.153471	0.740222	0.282534	0	4.14713	0.379602	18.5368	8.34193
GH_A05G1688	0	0	0	0.142387	0.084983	0	0	0.0221207	0	0	0	0	0	0	0	0	0.325115	0	0	0.03691	0.111857	0.169708	0
GH_A05G1744	5.70553	7.43683	9.77474	23.715	31.5492	21.184	28.9016	33.5028	59.8189	10.5031	7.93958	9.55615	2.0257	327.549	31.9218	220.613	22.8587	600.397	24.7489	69.1693	896.964	62.1625	305.213
GH_A05G2225	0	0	0	0	0	0	0	0	0	0	0	4.73567	1.34728	0	6.69468	0	0	0	56.4655	6.28371	0	0.626439	16.0784
GH_A05G2328	0	0	0	3.11152	0	0.013748	0	0	0	0.01641	0.012756	0	0	1.13017	1.46729	0.0520873	7.93931	10.9834	0.050296	0	0.430524	0.955607	3.00392
GH_A05G2391	0	0	0	0	0	0	0	0	0	0	0	0	0	0	0	0	0	0	0	0	0	0	0.094391
GH_A05G3450	0	0	0	0	0	0	0	0	0	0	0	0	0	0	0	0	0	0	0	0	0	0	0
GH_A05G3674	0.401182	0.363538	0.798654	0.457772	0.047568	0.0217253	0.0143587	0	0	0.057448	0	0	0	0	0.176239	0	0.144589	0	0	0.0570467	0.224626	0	0
GH_A05G3675	0	0	0.165027	0	0	0	0.0387377	0	0	0.895717	1.56607	2.91452	1.77713	0.602042	1.71388	1.66618	6.56348	2.06085	3.34211	12.7547	2.83033	3.72244	1.58767
GH_A05G3676	0	0	0	0	0	0	0	0	0	0	0	0	0	0	0	0	0	0	0	0	0	0	0
GH_A05G4139	0.885827	4.59061	1.65792	0.72775	0.943305	0	0.0534613	0	0	4.96244	1.45951	0.413445	0.333255	6.31884	0	7.51577	0.456764	0.199497	0	0	0	0.0144923	0
GH_A05G4140	0	1.4452	0.202273	0	0	0	0.015578	8.43436	4.75773	0.008644	0	0	0	1.71353	1.62912	0	3.55073	0.745226	0.745883	0.044979	0.145361	2.17909	0.229731
GH_A06G0553	0	0	0	0.579632	0.073794	0	0	0	0	0.229024	0	0	0	0	0.598308	0.751143	1.71511	0	41.7819	3.60349	2.35802	1.91391	3.85852
GH_A06G0554	0	0.013666	0	0	0.0245973	0.101601	0	0.098422	0.759894	0.0607057	0.104477	0.0486873	0.102984	0.011835	0.323484	0.37739	0	0	9.23003	11.3219	0.213596	4.311	0.220981
GH_A06G0555	0	0	0	0	0	0	0	0.079311	0.547208	0	0	0	0	0	0	0	0	0	0.029486	0.00997533	0	0	0
GH_A06G0566	0	0	0	0	0	0	0	0	0	0	0	0	0	0.008296	0	0.003365	0	0	0	0	0	0	0
GH_A06G0721	3.07747	0.320247	0.35872	1.83834	1.58166	2.06972	1.57689	1.90526	0	3.56195	0.414688	2.59133	0.3323	2.80906	0.224654	1.31495	0.276525	2.092	1.92668	1.85983	0.231979	0.277505	0.227198
GH_A06G1602	0.216223	0	0	0	0	0	0	0	0	0	0	0	0	0	0	0	0	0.022045	0	0.0139807	0.110924	0.0390503	0.130054
GH_A06G1771	12.7838	1.70623	27.8918	102.545	17.4246	1.0904	0.146963	5.9287	43.3916	6.18934	6.17303	2.05381	3.37698	1034.75	6.29923	3899.46	1.05434	1517.73	0.370163	4.42013	273.943	12.9864	637.708
GH_A06G2150	0.208887	0.183013	1.82438	8.74288	3.49598	0.26456	0.34965	0.357613	0.062425	0.253432	0.141611	0.421788	0.118287	0.0348057	0	0.184087	0.216173	0	0	3.98396	0.438397	1.57867	0.396428
GH_A06G2244	0.0899765	0.214362	0.320293	0.041499	0.273188	0.192309	0.742053	0.274962	1.77792	0.048719	0.202791	0.015075	0	0.0647927	13.6461	0.189343	0.321621	1.61662	8.0673	1.48657	1.45374	0.959237	4.23892
GH_A07G0112	6.00184	12.8384	16.7677	3.87262	1.05472	18.5897	41.0237	4.10926	5.88225	1.71392	2.99878	0.100605	0.047872	0	0	0.073225	0.061015	0	0.052473	8.35409	0	1.22342	0
GH_A07G0443	0	0	0	0	0	0	0	0	0	0	0	0	0	0	0	0	0	0	0	3.79197	0	0	0
GH_A07G0464	0	0	0	0	0.0120997	0.251941	0.142498	0.514253	0	0	0	0	0.038297	0	0	0	0	0	0.044355	5.31088	0	0.486948	0.037674
GH_A07G0504	0	0.0169193	0	0	0	0	0	0	0	0.00344167	0	0	0	0.0304797	0	0	0	0.0350713	0	0	0	0.0309067	0
GH_A07G0717	9.76674	2.95717	1.15823	4.4079	7.47505	3.0199	3.35405	2.0391	3.00226	0.41974	0.309575	0.28071	0.314799	0.181244	0	0.289506	1.77162	0	0.899195	2.91156	0.137482	5.05322	2.52886
GH_A07G0935	0.516648	1.11563	4.24937	6.36843	3.69222	13.3173	10.7757	0.5692	0.684038	2.13436	4.86709	1.41472	0	5.20805	50.1306	2.85739	6.49906	9.76158	15.5411	1.22957	15.9809	1.88758	23.9085
GH_A07G1409	0.490009	4.24827	1.42505	0.676915	0.23689	0	0	0.0322253	0	0.0228913	0	0	0	6.5534	0.461464	16.5335	0	44.1458	0	1.02842	0.106238	0.211152	0.720743
GH_A07G1574	0.223971	0	0	0	0.0514853	0.313932	1.04005	0.121665	0	0	0	0	0	0	0	0	0	0	0.195012	0	0	0.192464	0
GH_A07G2040	6.48599	4.40556	9.602	5.12346	4.76497	17.3397	9.87588	2.65615	1.68014	2.40393	1.25526	1.75707	2.67912	61.2927	61.3374	48.5125	2.19161	90.8869	141.114	14.7119	90.7323	9.89325	159.601
GH_A07G2090	0.356488	0.022155	0	0	0	0.0872877	0.0298317	0.16673	1.44338	0	0.0164017	0	0.040755	0.722882	0.0831667	0.319557	0.18719	0.0810763	0.089136	1.2181	0.173278	3.37784	0.049235
GH_A07G2391	0.267444	0.0899237	0.0743633	0.148169	0.534837	0.261732	0.079972	0.0191713	0	0.013529	0.0496173	0.016845	0	0.127758	0.03217	0.248496	0.0605737	0.319639	0.044946	2.30538	0.101538	0.551563	0.393559
GH_A07G2394	0	0	0	0	0	0	0.0147487	0	0	0	0	0	0	0	0	0	0	0	0	0	0	0	0
GH_A07G2395	0.219799	1.07907	0.956314	0.706393	2.98339	3.58763	1.5686	0.924808	5.33025	0.891421	16.0349	2.3004	1.25661	1.85207	0.859222	2.2115	1.787	3.07161	1.55833	2.4085	3.67875	0.76851	1.62462
GH_A08G0065	0	0	0	0	0	0	0	0	0	0	0	0	0	0	0	0	0	0	0	0.0583293	0	0	0
GH_A08G0441	0.0269685	0	0	0	0	0	0	0	0	0	0	0	0	0.138122	0	0.398985	0.149866	0.0748527	0	0.689604	0.038466	2.62101	0.381857
GH_A08G0563	36.4342	61.7115	39.6948	33.127	38.327	7.3335	7.81989	2.04132	0.235264	8.66673	8.63228	7.41919	0.701349	175.522	340.924	249.809	486.859	195.738	54.875	13.2322	50.242	39.2752	115.98
GH_A08G0665	3.67033	0.252273	0.0557797	0.0400735	0.47158	0.584015	1.17982	0	0	0	0.05592	0	0	0.184742	0.205673	0.261645	0	1.63558	1.12634	0.679806	0.254536	0.055783	0.216355
GH_A08G1291	0	2.71471	0.3061	0	0	0	0.013889	0	0	0	0.0141827	0	0.945159	0	32.6493	0.143669	3.71098	0.518654	1.60803	0.0319937	0.869916	1.0965	1.08276
GH_A08G1323	0	0.959401	1.20121	0	0.332136	4.94317	2.40715	0	0	0.338557	0.529288	0.0320633	0	0	12.8492	4.87133	0	0.808752	42.5637	2.29162	3.14519	3.32149	6.29446
GH_A08G1850	0.411401	0	0.366529	0.0256555	1.36687	1.68312	0.707495	0	0	2.25966	0.502331	0.766066	0	0	0	0	1.25225	0.110059	0	0.301153	0	0.185612	0.116316
GH_A08G1928	0.001533	0.00673167	0.0446627	0.2271	0.172445	0	0.0310657	0.0365987	0	0	0.135045	0.007926	0.139381	0	0.247167	0.10891	0.005385	0.006712	0.004011	0.055011	0.0677213	0.018779	0.278143
GH_A08G2026	22.9161	28.8214	8.86039	35.6082	118.083	346.363	73.4094	11.1397	40.1236	39.8039	29.4469	4.15544	2.20242	28.8868	7.36342	15.3971	102.016	282.16	15.1358	59.4436	7.63943	31.663	6.63381
GH_A08G2163	0.124866	0	7.47e-05	0.112126	0.073757	0	0.110071	0	0.969264	0	0	0	0	0	0	0	0	0	0.070664	0.00280667	0.0889857	0.202647	0.07386
GH_A08G2164	0	0	0	0	0	0	0	0	0	0	0	0	0	0	0	0	0	0	0	0	0	0	0
GH_A08G2165	0	0.128181	0.209826	0.0547835	0.138052	0	0.114218	0	0	0	0	0	0	0.52296	0	0.02596	0.0754933	0	0	1.91487	0	1.30299	0
GH_A08G2166	0.461029	0.0529313	0	0.119382	0.435463	0.448888	1.33646	1.56752	12.7346	0	0	0.0847463	0	0	0	0	0.564469	0	0	16.5001	0	1.86031	0
GH_A08G2169	0.042037	0	0	0.426136	0.0321543	0.0397203	0.0414803	0	0	0.138758	0.254096	0.103668	0	0	1.5513	0	2.81509	0	0.13372	6.21694	0	7.75045	0.254036
GH_A08G2537	0	0	0	0	0	0	0	0	0	0	0	0	0	0	0	0	0	0	0	0	0	0	0
GH_A08G2538	0.307293	0.539001	0.73184	0.0276455	0.0213353	0	0.287569	0.690468	3.07907	0.0150393	0.010146	0	0	1.88873	26.4337	6.57522	2.9272	5.57225	6.56748	1.43375	6.54186	0.223302	4.94215
GH_A08G2539	0	0	0	0	0	0	0	0	0	0	0	0	0	0	0	0	0	0	0	2.68428	0	0.012296	0.0125843
GH_A08G2736	0	0	0	0	0	0.127738	0.3955	1.1154	3.97493	0	0	0	0	0.04916	0	0	0	0	0	0	0	0	0
GH_A09G0049	6.7525	3.88595	2.43214	2.46549	2.20694	3.64861	2.86907	11.9902	1.93365	0.270629	0.869226	0	0	0	0.130046	0	5.85172	0	0.627029	2.41511	0.856382	0.468225	0.700505
GH_A09G0469	2.05483	0.192865	0.618073	0.81462	1.74616	0	0	0	0	0	0.0250053	0	0	0	1.47125	0	1.32737	0	0.30735	0.52752	0.0823097	0.549867	0.073864
GH_A09G0768	2.80112	0	0	0	0	0	0	0	0.377854	0	0	0	0.934373	0	0	0.345007	0	0	0	0	0	0.064152	0
GH_A09G0769	0	0	0	0	0	0	0	0	0	0	0	0	0	0	0	0	0	0	0	0	0	0	0
GH_A09G0770	0	0	0	0	0.05497	0	0	0	0	0	0	0	0	0	0	0	0	0	0	0	0	0	0
GH_A09G1031	0	0	0	0	0.0111217	0	0	0	0	0	0.016681	0	0	0	0	0.046896	0.0443077	0	0	0.0747493	0	0	0
GH_A09G1071	0.0320785	0.109397	0.106821	0.203131	1.00975	4.64347	6.467	0.285562	2.13916	0.288669	1.56018	0.440056	0.747376	3.60679	0.382814	1.43919	0.130225	0.062572	0.094171	0.00423933	0.0177167	0.311384	0.0148563
GH_A09G1249	4.70785	1.54198	1.11883	1.03145	2.59157	6.07371	6.00219	2.08344	0	1.22876	1.88233	0.243095	2.92936	18.9765	57.6711	8.59829	12.5946	16.0242	175.771	9.07242	35.1811	18.5143	56.4896
GH_A09G1607	0	0.153614	0.224599	0	0	0	0	0	0	0	0	0	0	0	0	0	0	0	0	2.26653	0	0.784028	0.500524
GH_A09G1815	0	0	0	0	0	0	0	0	0	0	0	0	0.027015	1.67761	2.14133	0.426569	0.005141	0.494783	21.2695	0.23693	1.18494	0.117871	4.10815
GH_A09G1942	0.102316	0.147757	0.069244	1.36904	1.42022	2.85074	2.1631	1.26636	1.2307	0.162174	0.209069	0.0337203	1.46055	0.0701637	0.020947	0.173358	0.137238	0.09605	0.052205	2.62207	0.842459	1.38268	5.74165
GH_A09G2462	0	0	0	0	0	0	0.0280613	0	0	0	0	0	1.64354	0	0.367984	0	0.186228	0.0849403	24.674	1.1403	0.603006	0.949917	0
GH_A09G2463	0	0	0	0	0	0	0	0	0	0	0	0	0	0	0.0390337	0	0.125792	0	0.248732	0.0201723	0.0578477	0.053592	0
GH_A09G2464	5.47071	11.3592	14.8209	3.31577	4.18903	0	0.0275603	0.0195893	0	0.0300347	0.05505	0	0.146357	0.0228083	0	0.0529057	48.9183	0.16286	0.032041	0.0525103	0.247587	0.655965	5.37089
GH_A09G2465	0	0	0	0.041574	0	0.0164723	0	0	0	0.0167303	0	0	0	0.00950267	0.310729	0	0	0	0.076145	0.0298147	0	0	0.0536627
GH_A09G2466	0	0	0	0	0	0	0	0	0	0	0	0	0	0	27.912	0	0.760771	0	31.223	1.50707	2.83987	0.257303	1.54407
GH_A09G2467	0.190823	0	0.67171	10.5135	8.64792	2.6433	2.7038	0.602308	0	11.2777	12.4461	7.23899	0.119612	0.135218	42.8869	0.159959	10.4964	0.0676787	62.9487	0.697948	9.1985	1.60724	1.49448
GH_A09G2469	0	0	0	0	0	0	0	0	0	0	0	0	0	0	1.18226	0	0	0.0507393	0.092609	0	0.0483443	0	0.110282
GH_A09G2630	0.147058	0	0	0	0.00819633	0	0	0	0	0	0	0	0	0	0	0	0.0416367	0	0.267151	0.9424	0	0.510255	0.018546
GH_A10G0148	0	0	0	0.010248	0	0	0	0	0	0	0	0	0	0.0254617	0	0	0	0.0172547	0	0.24475	0	0.525311	0
GH_A10G0337	0	0	0	0.110217	0.0661903	0	0.174718	0	0	0.00886367	0.0311773	0	0	0.0630143	4.73351	0.347233	2.26272	0.288405	0	7.05326	0.74295	2.10035	0.760569
GH_A10G0338	0	0	0	0	0	0	0	0	0	0	0	0	0	1.36203	2.23796	1.35089	0	0.758725	5.67977	2.37431	0	1.01006	0.139911
GH_A10G0417	0	0	0	0	0.0758127	0	0.383036	0	0	0	0	0	0	6.11942	0	10.0989	0	3.06027	0.050005	0.150557	3.76017	0.81726	1.48262
GH_A10G0650	0	0	0.0316953	0	0	0	0	0	0	0	0	0	0	0.0701873	0.0641993	0	0	0.0167073	0	0.696693	0.089625	0	0.0163713
GH_A10G0782	0	0	0	0	0	0	0	0	0	0	0	0	0	0	0	0	0	0	0	8.72998	0	0	0
GH_A10G0783	0.016511	0	0	0	0	8.16372	3.76211	0.044283	0	1.02433	0.138558	0	0	0	0	0	0	0	0	47.7484	0	0.0435393	0
GH_A10G0784	0	0	0	0	0	0	0	0	0	0	0	0	0	0.509859	8.75576	0.968053	2.70198	8.31099	0.190426	1.38761	1.31215	0	0.34096
GH_A10G0785	0	0	0.036577	0.0398745	0.070477	0	0	0	0	0	0	0	0	0.236797	0	0	0.4968	0.0311683	0	0.242495	0	2.60269	0
GH_A10G0915	1.85872	0.0214277	0.254102	0.358661	0.345606	1.09658	0.526104	2.306	1.5694	0.239435	0.881948	0.668749	0.838319	0.524061	0.683785	1.37443	0.525104	0.556335	0.942211	1.75891	1.38523	1.96416	1.06222
GH_A10G1777	82.3635	105.313	213.089	45.3297	37.8431	58.1969	81.7101	2.85426	75.2328	1.90281	17.4924	0.711439	4.93764	21.4984	29.1561	38.267	5.15335	86.4418	28.3065	37.8351	97.3793	12.8892	81.8707
GH_A10G2450	0.184886	0.314719	0.0417017	0.036286	0.0191087	0.180738	0.309318	0	0	0.446099	2.04741	0.0886897	0.049408	0.0736663	0	0.0316707	0	0	0	0.827473	0.201847	0.0533713	0.300333
GH_A10G2626	4.00307	1.77386	2.28062	0.0537845	1.61433	13.3535	3.67586	0.37911	0	0.376978	0.242621	2.70836	0	17.3512	14.115	11.5639	0.294059	18.1834	28.5208	1.11799	5.51007	0.0399787	12.8334
GH_A11G0215	0	0	0.159533	0.045224	0.00368967	0.31848	0.713407	0.0355033	0.528827	0	0.0258627	0.00923867	0	0.019721	0	0.161498	0.059815	2.80803	0.052182	23.4714	0.184486	4.66029	0
GH_A11G0425	0	0	0	0	0	0	0	0	0	0	0	0	0	0.00796167	0	0	0	0.0885397	0	2.51724	0	0.0127017	0
GH_A11G1061	0	0	0	0	0	0	0	0	0	0	0	0	0	0	0.0267657	0	0	0	0	0	0	0	0
GH_A11G1343	0	0	0	0	0	0	0	0	0	0.0129437	0	0	0	0	0	0	0	0	0	0.0474153	0	0	0
GH_A11G1353	0	0	0	0	0	0	0	0.0208847	0	0	0	0	0	5.99876	2.29328	5.35444	0.384194	1.27291	0.636767	7.00583	1.3015	0.808578	0.477897
GH_A11G1599	0	0	0	0	0	0	0	0	0.074593	0	0	0	0	1.58712	1.25561	1.78073	0.159995	0.0793047	1.59444	0.963393	0.821702	0.796956	10.9534
GH_A11G1836	25.0202	34.4439	63.4013	268.214	190.184	43.67	13.6955	34.3789	12.5271	29.9958	39.0957	74.889	45.7593	12.4509	40.0436	1.74452	56.1386	247.194	7.37904	7.50761	17.7668	14.2279	4.54134
GH_A11G2670	0	0	0	0	0	0	0	0	0	0	0	0	0	0	0	0	0	0	0	0.877693	0	0.0966337	0
GH_A11G2672	0.867312	0.486838	1.16123	0.27749	2.26541	1.484	0.858503	0.0493683	1.23572	0.394217	0.0736717	0.018429	0	0.0470373	0.537914	0	1.56045	0.0219217	1.54813	8.57103	0.0680163	5.93736	0.695137
GH_A11G3319	0	0	0	0	0	0	0	0	0	0	0	0	0	0	0	0	0	0	0	0.0151767	0	0.000164667	0
GH_A12G0596	86.0118	109.415	50.6811	617.411	532.674	805.594	238.03	47.2638	25.9273	94.1803	56.5479	4.27342	3.86157	181.678	48.9848	4.32473	71.8951	234.754	87.7814	104.921	55.461	67.4214	29.517
GH_A12G1135	0	0	0	0	0	0	0	0	0	0	0	0	0	0	0	0	0	0	0.721108	0	0	0	0
GH_A12G1397	0	0	0	0	0	0	0	0	0	0	0	0	0	0.364527	0	0.645569	0	0	0	0	0	0	0.0507713
GH_A12G2305	0.122773	0	0.101602	0.068308	0.043245	0.416883	0.787836	0.105733	5.63053	0.215698	0.149582	0.0960393	0.083059	0.00373433	0.30761	0.055241	0.0284297	0.0602213	0.107912	1.69925	0.240837	0.378009	0.110767
GH_A12G2306	0	0	0	0	0	0	0	0	0	0.0360437	0	0	0	0	0	0	0.015449	0	0	0.813324	0	0	0
GH_A12G2309	0	0.230395	0	0	0.047442	0.429261	0.768887	0.466219	1.84338	0.0729747	0.111717	0.162575	0	0.0869343	0.083038	1.97743	0	0.184241	0.908852	10.6647	0.167278	1.17162	0.755661
GH_A12G2441	1.02628	0	0	0	0	0	0	5.97352	0	0	0	0	0	0	0	0	0.0246853	0	4.46197	0	0	0	0
GH_A12G2657	0.236533	0	0	0	0.172447	0.452111	0.181993	0	0	0	0	0	0	0.181498	217.433	0.142853	17.032	3.70238	40.3217	1.3761	48.3955	23.5307	381.152
GH_A13G0264	0	0	0.0890423	0.0201085	0.283159	0	0.279807	0	0	0.439558	0.191913	0	0	42.9451	5.19484	11.171	0.130228	17.1518	15.519	0.611738	15.3643	0.671574	0.532795
GH_A13G0517	0.079817	0	0.0529177	0.220241	0.0596427	0.0930063	0.030106	0.017106	0	0.256724	0.112123	0.31382	0	0	0.0207197	0	0.0103023	0	0.01146	0	0.137666	0.009603	0
GH_A13G0732	5.03284	4.77816	5.63023	3.21599	4.12794	0	0	3.93148	0	0	0	0	0	0	49.7516	0	16.8194	0.184819	1.03784	0	4.67924	0.225106	0.34031
GH_A13G0733	14.8692	4.40654	9.4602	7.62053	10.9136	15.2935	8.10709	5.37253	0	1.66323	1.66795	0.635355	0.629018	8.48826	26.2614	14.6089	29.4736	8.11244	8.68536	2.65616	48.8867	18.2125	30.5022
GH_A13G1224	0.29439	0.203661	0.400232	0.288218	0.150572	0.498861	0.114147	0.198755	1.23206	0.0301533	0.0130857	0.206782	0.03873	6.55185	0.101747	1.60611	0	1.39034	0.084349	7.87504	0.0527283	0.232691	0
GH_A13G1786	29.4121	74.5774	339.756	94.1731	14.9871	0.757994	2.93976	3.05332	0	5.23866	11.6241	4.48635	0	1.41412	84.618	1.04015	0.534828	0.564891	63.2741	2.2158	4.72829	1.62284	21.9694
GH_A13G1794	0	0	0	0	0	0	0	0	0	0	0	0	0	0.044495	0	0	0	0	0	0.664085	0	0	0
GH_A13G1795	0	0	0	0	0.1549	0	0	0	0	0.276805	0.278715	1.39911	1.09269	0.06237	0	2.30257	0.189018	0.200578	0.668623	0.332445	0	0.70817	0
GH_A13G1807	0	0.233973	0.000275667	0	0	0	0	0	0	0.426735	0.491711	0	0.638705	0.571302	0.936477	1.62375	0.039237	0.505836	1.03449	0.675778	1.67048	0.881279	1.80447
GH_A13G1827	0.123245	0	0.276708	0	0	0.146447	0	0.123459	0	0	0	0	0	1.95205	2.91827	1.39204	0	3.07705	0	0.364608	3.62238	0.137081	0.416723
GH_A13G1828	0	0	0.028222	0	0	0.0157707	0	0	0	0	0	0	0	0.0107517	0.0598917	0.0133393	0	0.029445	0	0.0299693	0.021958	0	0
GH_A13G2248	1.30285	0.790078	1.70837	4.46457	4.32573	3.36059	5.9378	0.69317	0	4.6609	8.04348	39.4874	1.18854	2.60959	0.670424	6.14883	1.14735	6.13815	3.60677	2.61913	5.39704	1.31203	2.24808
GH_A13G2320	21.4417	2.76138	1.41817	0.679111	9.98077	4.73852	6.06532	0.44707	3.94822	0.549397	0	0	0	0.0112663	0	0.0416967	0.510104	0	6.33837	0.297376	0	0.116589	0.053904
GH_A13G2321	0	0.0693357	0.009058	0	0	0.015611	0	0	0	0	0	0	0	0	0	0	0	0	0	11.0738	0	0	0
GH_A13G2322	0	0.014092	0	0	0	0	0	0	0	0.0194043	0	0	0	0	0	0.12161	0	0.0468147	0	0	0.0205813	0	0
GH_A13G2323	0.732789	0	0	0	0	0	0	0	0	0	0	0.0261313	0.518431	1.38558	0	0	0	0.203411	0	0	0.0160623	0	0
GH_A13G2324	0	0	0	0	0	0	0	0	0	0	0	0	0	0	0	0	0	0	0	0	0	0	0
GH_A13G2325	0	0	0	0	0	0	0	0.113107	6.07419	0.0719483	0	0	0.0283	0.169391	0	3.28641	0	0.0399143	0	7.00168	0.0885857	0.174794	0
GH_A13G2326	0	0	0	0	0	0	0	0	17.7447	0	0	0	0	0.028344	0	2.87112	0	0	0	10.9809	0	0	0
GH_A13G2327	0.0180005	1.04298	0.11895	0	0.0140537	0.029748	0.138541	37.7193	71.9094	0.138715	0	0.0109087	0.064595	0	0	0.0657063	0.268752	0	0	3.47315	0	0.256833	0.126123
GH_A13G2331	0	0	0	0	0	0	0	0	3.75755	0	0.00881867	0	0	0	0	0	0	0	0	0	0	0	0
GH_A13G2332	0.243009	1.23168	0.18647	0.019486	0.0438843	0.0185057	0.843954	95.6832	258.36	0.319984	0.211635	0.009374	0.433709	12.7486	54.9979	3.27871	110.313	29.3892	33.8269	114.993	34.1343	36.0864	16.2859
GH_A13G2333	0	0	0	0	0	0	0	0	0.010877	0	0	0	0	0	0.001215	0.0169823	0.001243	0.308776	0.023482	95.8497	0	4.35509	0
GH_A13G2336	0.022189	0.0152363	0.073813	0	0.0563343	0.128189	0.0164547	7.71109	14.7627	0.0168143	0.085327	0	0	0.408113	0	0.0927597	0.0300717	0.00562167	0.261468	232.773	0.0192233	7.69789	0.311459
GH_A13G2339	0	0	0	0	0	0	0	0	0	0	0	0	0	0	0	0	0	0	0	0.602638	0	0.0711087	0
GH_A13G2340	0	0	0	0	0	0	0	0	0	0	0	0	0	0	0	0	0.0501397	0	0	4.52832	0.454848	0	0
GH_A13G2341	0	0	0	0.118801	0	0	0	0	0	0	0	0	0	0	0.0278433	0.139041	0.166315	0	0.119009	0.329529	0.0943433	0.205773	0
GH_A13G2405	0	0	0	0.0607095	0	0.0579697	0	0	0	0	0	0	0	0.009966	0	0	0	0	0	0.0447247	0	0	0
GH_D01G0032	2.68587	1.37918	1.10017	1.11178	0.939315	2.38672	4.04551	3.71995	19.3583	0.716185	1.23499	0.459434	1.96465	0.251692	1.04291	0.495375	0.911846	0.481116	6.18083	12.6834	1.62666	4.17555	1.18371
GH_D01G0057	0	0	0.0548037	0.131648	2.43837	1.12623	0.166915	0	0.331897	0.832932	2.30077	1.36977	0.310629	0.733375	4.54128	0.0415757	3.92618	0.843516	4.95498	0.709336	1.37873	1.2708	0.0838423
GH_D01G0058	4.54492	1.85373	5.60936	25.7065	23.2513	30.4322	32.7659	5.43771	34.0082	23.1816	34.7395	26.3028	31.5699	2.49415	3.48902	9.82661	3.85237	3.31448	10.0368	46.0989	8.11365	44.0547	14.2565
GH_D01G0295	1.14584	0.321696	0.0154213	0	0.475221	14.5638	15.5494	0.491879	1.74685	0.38052	1.82886	0.756716	3.59243	5.56835	0.0768407	0.6821	0.0302717	0.736876	0	1.22413	0.0451903	0.422133	0.0694457
GH_D01G0335	0	0	0	0	0	0	0	0	0.022869	0	0	0	0	0	0.0712017	0	0	0	0	3.6991	0	0.0931017	0
GH_D01G0337	0	0	0	0	0	0.0116767	0	0	0	0	0	0	0	0	0.0670107	0.0111957	0	0	0	0.134125	0	0.074368	0
GH_D01G0338	0	0	0	0	0	0	0	0	0	0	0	0	0	0.107526	0	0	0	0	0	0.020465	0	0	0
GH_D01G0340	0	0	0	0	0	0	0	0	0	0	0	0	0	0	0	0	0	0	0	0	0	0	0
GH_D01G0341	0	0	0	0	0	0	0	0	0.327852	0	0	0	0	0.278019	0.124803	0	0	0	0	0.762078	0.483662	0.0170723	0.037072
GH_D01G0359	7.46424	1.04619	4.17751	0.317729	0.0275477	0	0.0682053	0.103823	0	0.0589537	0.0342693	0.364535	0	1.62233	18.3383	0	5.56628	4.39895	23.0429	1.41787	2.91056	4.26314	12.3009
GH_D01G0408	1.97588	1.93746	1.797	0.900058	0.757652	0.907666	1.69609	0.265548	0.003014	0.28657	0.92785	0.225308	0.222962	2.05351	0.727145	3.76943	1.99455	4.76883	3.89198	4.53837	2.93896	1.85556	1.31962
GH_D01G0409	0	0	0	0	0	0	0	0	0	0	0	0	0	0	0	0	0	0	0	4.05046	0	0	0
GH_D01G0561	6.82248	4.62816	8.46771	10.7489	10.5907	16.5827	18.4251	7.38688	5.73655	8.73356	12.9317	13.2294	9.42193	19.8935	8.44297	25.112	4.56388	24.3659	13.675	10.4126	26.2998	10.7426	20.334
GH_D01G0720	0	0	0	0	0	0	0	0	0	0	0	0	0	0	0	0	0	0	0.153577	0	0.329352	0.119219	0.915099
GH_D01G1452	0	0	0	0	0	0	0	0	0	0	0	0	0	0	0	0	0	0	0	0.113733	0	0	0
GH_D01G1453	0	0	0	0	0	0	0	0	0	0	0	0	0	0	0	0	0.0103257	0	0	0.0481963	0	0	0
GH_D01G1456	2.2056	0.85564	1.20212	0	1.54672	2.18955	1.77905	2.20445	2.62834	0.123768	0.043961	0	0	0	0.318196	0	0.225916	0.0170507	0.055244	4.40869	0.0769327	1.54918	0.209243
GH_D01G2418	0	0	0	0	0	0	0	0	0	0	0	0	0	0	2.50725	0	8.69987	0	8.44761	0.0702657	3.74737	14.6981	0
GH_D01G2533	0.135424	0.0136587	0.009536	0	0	0	0.162907	0	0	0	0.027652	0	0	3.34804	228.591	12.3233	0.935954	22.75	694.63	0.492925	11.8142	0.284257	256.11
GH_D02G0417	1.94638	2.1798	1.44483	1.50396	4.5482	5.9853	6.93539	13.3296	1.46142	1.94322	2.79954	1.71104	0.084032	2.39056	2.91027	0.901216	14.0334	1.68054	2.8451	4.28561	8.06507	21.0211	5.35296
GH_D02G0470	0	0	0	0	0	0	0	0	0	0	0	0	0	0	0	0	0	0	0	0	0	0.156151	0
GH_D02G0473	0	0.0334113	0	0	0	0	0	0	0	0	0	0	0	0	0.619688	0.119534	2.39608	0.021449	0	0.0795017	0.438487	3.99964	0.256568
GH_D02G0792	0.225131	0.042097	0.50499	0	0.058576	0.028939	0.0393943	0.0221477	0	0.068582	0.105582	0	0	0.259589	0	0	0.014344	0	0	0.118542	0	0	0
GH_D02G0794	0	0	0	0	0	0	0	0	0	0	0	0	0	0	0	0	0	0	0	5.49879	0	0	0
GH_D02G1484	0.639341	0.721131	0.331599	0	0.372688	0.0416757	0	0	0	0	0	0	0	0.995166	1.04194	1.61135	0.0877053	0.266719	4.01575	0.0862753	9.26311	0	7.50534
GH_D02G1542	2.54339	4.23706	4.13475	2.9845	4.14294	12.0152	24.2501	9.80895	16.685	8.14398	12.0911	10.2516	5.41598	3.25239	13.7729	8.86681	25.2161	2.66421	8.19818	47.8909	5.63573	65.8317	12.3038
GH_D03G0250	0	0	0	0	0	0	0	0	0	0	0	0	0	0	0	0	0	0	0	0	0	0	0
GH_D03G0716	0	0	0	0	0.0164857	0	0	0	0	0.129052	0	0.036547	0	0	0	0	0	0.397548	0.309984	2.44205	0	0	0
GH_D03G0770	0	0	0	0	0	0	0	0	0	0	0.0161247	0	0	0.193275	0	0	0	0	0	0.887738	0	0	0
GH_D03G0774	0	0.0311973	0.694444	0.378498	0.039562	0	0	0.197137	0	0.385438	0.811761	0.186248	0	1.4214	0	0.111763	0.455737	3.78496	0.771443	28.8641	3.79145	0.122874	0.0164783
GH_D03G0837	0	0	0	0	0	0	0	0	0	0	0	0	0.078168	0	0	0	0	0.0227503	0	0.522079	0	0	0
GH_D04G0239	0.0404105	0.18658	0.0534523	0	0	0.26905	0.236963	193.013	181.318	0	0.0297363	0	0.114486	3.44656	5.82221	0.162324	14.9703	1.75743	39.5682	0.0617483	5.6336	4.37453	3.32655
GH_D04G0240	0.170758	1.88364	0.243265	0	0.149409	0	0	0	0	0.144	0	0.075535	0.057413	0.391333	0	0.822261	0.302697	0.0838617	0	0	0.123713	0.215603	0.0151677
GH_D04G0667	0	0	0	0	0.00495833	0	0	0	0	0	0	0	0	0	0	0	0	0	0	0	0.010762	0	0
GH_D04G0669	0.4845	1.39109	1.98992	1.26544	0.468863	0.194982	0.0986687	0	0	0.137811	0.0765627	0.023498	0	0	0.159208	0	0.101508	0	0.28868	2.16558	0.0909707	0.010646	0
GH_D04G0711	0.0998115	0.030093	0.273158	0.082697	0.0609333	2.80003	3.32522	0.418402	1.31737	0.322846	0.184811	0.42712	2.43289	0.0136277	0.0865853	0.408755	0	0.241845	0.575333	1.74859	1.64334	3.32315	5.0428
GH_D04G1190	0.890906	2.37637	3.74752	2.18088	1.10981	0.253972	1.22451	0.74322	0	0.112486	0.718702	0.229885	0	2.54066	10.0999	5.63771	2.69519	10.066	5.4881	0.499645	31.5345	2.23856	29.4392
GH_D04G1356	0.0905475	0.0450917	0.159865	4.1594	2.23789	0	0.0297407	0.123278	0	0	0	0	0	0.208887	0	0	0	0	0	0.701642	0.0823477	0	0.0243487
GH_D05G0136	0	0	0	0	0	0	0	0	0	0	0	0	0	0	0	0	0	0	0	0	0	0	0
GH_D05G0874	1.83267	0.151576	0.0991253	0.111171	0.0600673	1.6657	0.756875	4.32867	6.96557	0.0899497	0	0	0	0	0.137747	0.023524	0.834069	0.0164827	0.632973	0.486788	0.0837407	0	0
GH_D05G1343	0	0	0	0	0	0	0	0	0	0	0	0	0	0	0.33153	0	0.0524293	0	0.14385	0	0.076701	0.332951	0.0121907
GH_D05G1719	0	0	0	0	0	0	0	0	0	0	0	0	0	0	1.87237	0.0270753	0.894148	0.621794	0.742397	0.096135	3.48105	2.98658	0.116663
GH_D05G1775	8.4638	3.67006	31.324	102.937	62.3021	118.688	281.43	133.174	713.88	57.0898	34.2351	40.3688	10.3208	89.3782	49.0172	163.45	28.5374	661.071	38.3777	82.509	510.179	100.067	225.535
GH_D05G2251	0.307305	0.489679	0.793343	0	0	0	0	0.103545	0	0	0.0270537	0	0	0.0666387	143.333	0.0494893	1.15784	0.063166	462.061	12.3396	1.18037	0.51255	34.0019
GH_D05G2350	0	0	0	0	0	0	0.0521553	0.546969	0	0.0492577	0	0	0	0	0.071463	0	152.334	0.93541	0	0.51191	0.833935	0.854173	0.0914783
GH_D05G2410	0	0	0	0	0.221283	0	0	0	0	0	0	0	0	0	0	0	0	0.00921333	0	0.0826483	0	0.0334067	0.770125
GH_D05G3814	0.464209	0.028838	0	0	0	0.383659	0.077046	0.577634	5.34933	0.032114	0.0530673	0.012947	0.090059	0	0	0	0	0	0	0.079612	0	0	0
GH_D05G3815	0	0	0	0	0	0	0	0	0	0	0	0	0	0	0	0	0	0	0	7.54173	0	0.265393	0
GH_D06G0534	0	0.315931	0.332406	0	0.0182787	0	0	0	0	0	0	0	0	0.200316	0.147656	0	0	0	0	0.0138093	0	0	0.00833167
GH_D06G0698	1.41033	0.640734	0.512944	1.56422	2.93637	3.01169	1.67694	0.706819	0	1.00421	0.944846	0.887727	0.834933	1.90379	2.6541	0.465482	0.906559	1.35844	1.11326	0.481474	0.735872	0.602765	0.297538
GH_D06G1621	0	0.18005	0	0	0.0494703	0	0	0	0	0.008871	0	0	0	0	0	0	0.0282503	0	0	0.501724	0.036853	0.28726	0.375111
GH_D06G2184	2.18978	1.08222	17.6806	41.2177	36.757	0.327749	0.515597	0.673957	0	2.27497	1.85581	3.06907	0	0	0.103684	0	1.58952	0	0.199673	13.0801	4.20816	6.02802	4.58085
GH_D06G2283	0.121361	0	0	0	0.161272	0.375699	0.81791	1.00839	2.99106	0	0.032751	0.0185793	0	0.121584	8.94805	0.438759	0.36189	6.73483	4.21397	3.59084	0.402306	0.329995	1.79408
GH_D07G0119	15.7546	8.76903	50.2891	6.15878	0.326362	42.6167	72.5562	3.57834	3.51926	0.509568	0.195749	0.0284003	0	0.027537	0	2.30682	0.016178	0	0	4.47041	0	1.65377	0.384417
GH_D07G0445	0	0	0	0	0	0	0	0	0	0	0	0	0	2.5267	0	0.27148	0	0	0	2.12481	0.0902673	0	0
GH_D07G0465	0	0	0.011191	0.079142	0.695646	1.85591	2.10857	1.35406	0	0.233569	0.540007	0.080018	0.023718	0	0.201694	0.00799833	0.0960963	0.0669257	0.331036	4.85107	0.0896743	1.29939	0.578232
GH_D07G0508	0	0.0539033	0	0	0	0	0	0	0	0.0434643	0	0	0	0.215389	0	0	0.936415	0	0	0	0	0.823356	0
GH_D07G0703	13.4157	5.41043	1.81734	3.37757	6.85655	3.31087	4.21009	7.61905	11.3509	0.296201	0.520687	0.0917577	0.766254	0.39918	1.30227	0.664896	8.33372	0.167861	0.720254	4.98021	1.54613	3.80834	5.40191
GH_D07G0938	0.0734505	0	0.88189	2.09311	0.825859	0.751144	0.808024	0	0.915981	0.195014	0.697413	0.176047	0	15.9234	24.8261	5.81897	3.35648	24.5126	17.5419	1.29861	46.1012	1.27435	16.519
GH_D07G1398	0.724944	1.96064	1.60945	0	0	0	0	0	0	0	0	0	0	0	0	4.02281	0	11.6475	0.049283	0.184511	0.0276677	0	0.828091
GH_D07G1583	1.00057	0	0.0651173	0.058928	0.644095	1.4392	0.736978	0.662551	0.158863	1.05617	0.24734	0	0.089002	0.1882	0	0.0430483	0.016415	0.05858	0.472632	0	0	0.643658	0
GH_D07G2032	3.46043	2.25819	7.33971	12.6524	6.63406	38.6722	44.0138	9.66753	36.2543	4.97749	5.37913	1.97102	7.69221	73.7158	12.5953	22.302	1.5362	33.6215	50.3705	10.351	52.5494	17.2352	54.7415
GH_D07G2070	0.679544	0.29125	0.069728	0	0.804352	2.29096	0.301559	0.225406	0	0.041533	0.145547	0	0	4.84817	0.383913	1.08833	0.746703	0.110302	1.62234	1.87759	0.609082	21.7574	0.000125667
GH_D07G2337	0	0	0	0	0	0	0	0.91983	0.366826	0	0	0	0	0	0	0	0.881391	0	0	0.119347	0	0.0840807	0
GH_D07G2338	1.2819	2.84559	2.6348	1.24316	2.06199	3.36262	4.3483	1.32235	1.55943	1.11997	5.37899	11.5026	23.6822	0.816112	1.11615	1.17333	2.54671	3.28437	6.47435	0.838669	4.65554	3.17703	2.69211
GH_D08G0460	0	0	0	0	0	0	0	0	0	0	0.634243	0	0	6.45808	0	8.56912	0.000726333	22.7565	0.078182	1.38393	0.310496	0.220646	0.0139773
GH_D08G0563	3.33885	10.1201	12.5583	12.7944	4.78023	3.8303	11.4051	1.07664	2.12403	5.07723	7.18462	3.30741	0.755778	152.558	172.557	291.754	196.395	97.105	57.9497	58.8098	42.9074	81.8547	88.3875
GH_D08G0664	3.87813	0.515009	0.0764833	0.081759	0.289697	1.6461	1.48954	0.082826	0.240922	0.0317933	0.0565467	0	0	0.250088	2.25221	0.206372	0.0262227	0.878296	1.90183	0	0.296132	0.00907	0.581865
GH_D08G1013	1.82253	3.69225	1.20166	0.753857	0.923115	1.18744	1.7281	0.301703	2.16541	0.375465	0.232296	0.18334	1.15145	0.680538	0.853891	0.862268	0.227622	1.13204	1.88565	10.5897	1.35799	2.14882	0.74297
GH_D08G1216	0	0.155124	0.965993	0.153154	0.922571	2.08583	1.24781	0	0	0.116206	0.115148	0	0	2.85361	18.973	17.8198	0	1.15914	39.7181	3.33656	2.98504	1.94699	6.12458
GH_D08G1259	0	0	0	0	0	0	0.0720907	0	0	0.034795	0	0	0	0	10.6079	0.257011	2.96035	0.175882	6.45126	0.0264963	2.60124	0.204613	0.761965
GH_D08G1867	5.06039	1.48016	1.3436	0.490355	2.01264	6.41359	11.8941	0	0	1.57298	0.483051	1.70959	0	0.378199	0.447533	0.475081	1.37739	0.452338	0.517975	1.05071	0.512242	0.409368	2.5929
GH_D08G1939	0	0	0.0595727	0.0563395	0.0166943	0	0.117283	0	0	0.0261257	0.236185	0.104929	0	0	0.096243	0	0.0685853	0	0.00594	0.875872	0	0.0495493	0.0384933
GH_D08G1940	0	0	0	0	0.003694	0	0	0	0	0.000184	0	0	0	0	0	0	0	0	0	0.578816	0	0.235998	0
GH_D08G1941	1.51739	0.341891	1.56891	2.80373	2.15333	5.99936	1.90755	4.39553	0.698393	1.49848	1.68451	1.74346	1.19866	2.21857	0.828698	1.56358	1.4162	0.610303	1.35105	1.71941	0.575096	2.14085	0.923078
GH_D08G2039	82.8567	159.6	72.98	117.228	213.384	771.033	264.708	22.3064	79.389	53.0331	31.3967	4.13439	4.85795	46.3468	27.5024	4.99687	125.385	399.832	34.1596	52.3521	21.4552	26.956	17.5468
GH_D08G2183	0.127276	0.147042	0.0641137	0.514977	0.113095	0.165228	0.06261	0.0410927	0	0.0461027	0.0620063	0	0.029546	0.032273	0.0941247	0	0.201864	0.036441	0.273973	0.511292	0.0262423	0.125467	0.134784
GH_D08G2184	0	0	0.041457	0	0.021286	0	0	0	0	0	0	0	0	0.0455307	0.935446	0	0	0	0	6.94902	0	0.855981	0
GH_D08G2185	0	0	0	0.056566	0.008749	0.123101	0.244807	0	0	0	0	0	0.12803	0	0	0.0211963	0	0	0	24.8717	0	0.412647	0
GH_D08G2186	0	0	0.154374	0.327719	0.0626007	0.056474	0	0	0	0.360574	0.149912	0	0	0.0221627	0	0	0.308669	0	0	3.68648	0	6.39998	0.015802
GH_D08G2541	0.020113	2.79169	3.22535	1.6284	1.5966	0.0179547	0.102926	0	0	0	0	0	0	1.92827	1.17994	0.141914	0.057647	3.46392	0	1.10911	0.815258	0.17349	0.705194
GH_D08G2732	0	0	0	0	0	0.0175317	0.165975	0.583233	1.16568	0	0	0	0	0.016563	0	0	0	0	0	0	0	0	0
GH_D09G0005	0	0	0	0	0.1549	0	0	0	0	0.271896	0.278715	1.36615	0.929909	0.085538	0	2.06313	0.117824	0.169097	0.668623	0.327838	0	0.696001	0
GH_D09G0053	22.2504	3.93287	4.81922	5.41182	4.82877	2.89139	3.76022	5.78176	9.83625	0.117239	0.916087	0.00920867	0.231904	0.0108527	0.337191	0.00817367	2.78806	0	0.785461	0.0522863	0.816641	2.95978	0
GH_D09G0532	1.07607	0.19033	1.74451	2.2502	1.92116	0	0	0.118208	0	0	0	0	0	0.000127667	0.35657	0	1.54166	0	0.359085	0.772741	0	2.01818	0.0497543
GH_D09G0706	0	0	0	0	0.0850127	0.197096	0.0100073	0	1.12616	0.0502257	0	0	0	0	0	0	0	0	0	0	0	0	0
GH_D09G0708	0	0	0	0	0	0	0.593688	0	0	0	0.163514	1.35455	0	0	0	0	0	0	0	0	0	0	0
GH_D09G0709	0	0	0	0	0	0	0	0	0	0	0	0	0	0	0	0	0	0	0	0	0	0	0
GH_D09G0710	0	0	0	0	0	0	0	0	0	0	0	0	0	0	0	0	0	0	0	0	0	0	0
GH_D09G0711	0	0.71052	0.893228	0	0.00109533	0	0.112125	0	0	0	0	0	0	0	0	0	0	0	0	0	0.071682	0.045387	0
GH_D09G0919	0	0	0	0	0	0	0	0	0	0.0210413	0	0.0109087	0	0	0	0	0	0	0	0.0767273	0	3.39751	0
GH_D09G0980	0	0	0	0	0	0	0	0	0	0	0	0	0	0	0	0	0	0	0	0	0	0	0
GH_D09G1023	0.329871	0.51995	0.154229	0.949588	3.09175	2.43581	2.2197	0.298966	1.25907	0.224671	0.467531	0.0545527	0.427595	4.55328	0.107803	0.180236	0.0672867	0.525022	0	0.181762	0.148099	1.39714	0
GH_D09G1207	0.161967	0.268294	2.32179	3.2978	3.94551	4.36168	3.85846	3.47696	0	1.85035	4.06179	2.25384	0.45775	16.2644	45.6902	8.26205	6.25892	15.6095	16.5913	8.86198	39.9557	13.4657	61.5167
GH_D09G1553	0	0	0	0	0.0221107	0	0.0798637	0	0	0	0	0	0	0	0	0.010493	0	0	0	0.322215	0	0.059907	0.31236
GH_D09G1767	0	0	0	0	0	0	0	0	0	0	0	0	0	60.815	23.5141	6.57501	0	10.0606	72.7913	0.741184	7.23131	0	59.6818
GH_D09G1896	0.330618	0.0347497	0	0.767752	2.95641	2.77305	2.13253	0.664171	3.51855	0.164065	0.59716	0.385141	9.6663	0.0737353	0.0266577	0.038836	0.020565	0	1.20531	2.3961	1.01784	2.8768	6.95032
GH_D09G2398	0	0	0	0	0	0	0	0	0	0	0	0	0	0.0130817	0	0	0	0	0.6715	0	0	0.0792763	0
GH_D09G2399	0	0	0	0	0	0	0	0	0	0	0	0	0	0.0128753	0	0	0	0	0	0	0	0	0
GH_D09G2400	0	0	0	0	0	0	0	0	0	0	0	0	0	0	0	0	0	0	0	0	0	0.0208013	0
GH_D09G2401	4.49995	8.78041	10.3625	2.65666	3.85513	8.95744	11.3717	3.39648	1.52164	2.46489	2.88207	1.77927	0.516591	2.97127	74.6545	3.67433	17.1201	11.9543	70.4646	16.166	50.4288	17.5164	33.4771
GH_D09G2402	0	0.224329	0.415144	0.0424855	0.079687	3.94055	0.320704	0.0283003	0	0.631793	0.279789	0.15424	0	1.5397	14.8614	2.26278	6.44746	3.78371	0	5.56369	34.6491	18.889	14.0712
GH_D09G2403	0	0	0	0	0	0	0.877964	0	0	0.0673097	0	0	0	0.14119	6.5862	0.172395	3.16259	0	1.31115	0.221342	0.286951	0.122339	0
GH_D09G2552	0	0	0	0	0.468264	0.19712	0.0740073	0.0841137	0	0.0699723	0.0289503	0.0175053	0.603754	0	0	0	0	0	0	0.0165173	0	0.0235543	0
GH_D10G0158	0	0	0	0	0	0	0	0	0	0	0	0	0	0	0.0667967	0	0	0	0	0.020328	0	0	0
GH_D10G0350	0	0	0	0	0	0	0	0	0	0	0	0	0	0	0	0	0.070236	0	0.805629	2.42182	0	0.465001	0
GH_D10G0352	0	0.0100667	0	0	0.00325067	0	0	0	0.191824	0	0	0	0	0	0.081424	0.00121967	0	0.0396523	0	0.005754	0	0	0.00638533
GH_D10G0440	0	0.189975	0.241386	0	0.142576	0	0.290391	0	0	0	0	0	0	2.78124	0	11.2687	0.095116	6.10336	0	0	7.6671	0.0224093	1.41971
GH_D10G0695	0	0	0.0692407	0	0	0	0	0	0	0	0.0238437	0	0	0.220485	0	0	0	0.486079	0	0.470111	0	0	0.090867
GH_D10G0789	0	0.346189	0	0.0399115	0.0860913	0.0958977	0.296993	0	0	0.0184703	0.026123	0	0	6.16441	0	0.233746	1.7116	0.760755	0.045525	1.07105	0.289626	10.5067	0.024248
GH_D10G0790	0	0.0235183	0	0.084662	0	0	0	0	0.572916	0	0	0	0	0	0	0	1.33158	0	0	5.0249	0	0.33579	0
GH_D10G0791	0	0	0	0	0	0.224763	0.129861	0	0	0.028806	0.00347167	0	0	0	0	0.0122647	0.0465233	0	0	32.5535	0	0.012132	0
GH_D10G0792	0	0	0	0	0	0.00605	0	0	0	0	0	0	0	0	0	0	0.0298733	0	0	16.1968	0	2.38807	0
GH_D10G1047	4.56445	2.65038	3.9062	3.34211	1.1635	4.96871	4.00159	7.7404	7.70101	1.62737	4.32797	3.5812	2.03112	3.8745	4.42365	0.004026	3.91548	12.9682	0.04242	1.17649	0.0612597	3.98902	12.0116
GH_D10G1876	31.5113	5.11096	29.8578	13.7494	7.6827	30.5862	17.536	1.19615	10.9029	0.302902	4.02991	0.350081	0.717283	20.6367	52.0944	83.3462	1.89869	216.163	54.4753	18.5221	123.235	10.752	114.741
GH_D10G2559	0.088967	0.596061	0.065904	0	0	0.0540463	0	0	0	0.013209	0	0.18633	1.4458	0.0420797	0	0	0.0578987	0.0193513	0	0.533113	0	0.198653	0.0425487
GH_D10G2731	6.23124	2.09303	2.26429	0.264805	4.7238	6.0463	3.97889	0.976552	1.1092	0.387154	0	1.60899	1.15984	3.74378	31.3721	15.6646	0.0459457	34.3115	60.8219	2.16288	9.20999	0	28.1559
GH_D11G0217	0	0.159714	3.48338	1.33278	0.384123	1.22963	2.9436	0.208189	0	0.121634	0.699717	0.32925	0.212891	1.24782	0.174933	3.78313	0.359769	11.5695	1.0051	18.3118	3.6835	5.49475	0.265494
GH_D11G0444	0	0	0	0	0	0	0	0	0	0.042371	0.0675183	0	0	0	0	0	0	0	0	2.12647	0	0	0
GH_D11G1088	0.01998	0	0	0	0.0431517	0	0	0.282548	0	0	0	0.008778	0	0.839333	0.121448	0.0557617	0.285847	18.6586	0.335127	0.432541	0.530255	0.0570787	0.945578
GH_D11G1375	0.342127	0	0.122595	0	0	0	0	0	0	0	0	0	0	0	0	0	0.168799	0	0	0	0.108197	0	0
GH_D11G1384	0	0	0	0	0	0	0	0	0	0	0	0	0	41.1738	4.31852	20.9266	0.180757	19.7821	0.795413	11.0848	3.22969	1.32678	0.061209
GH_D11G1631	0.177827	0.0157753	0.393024	0.0407935	0.144715	0.144416	0.394844	1.20029	20.412	0	0.0303813	0	0.443604	118.762	7.02193	153.173	21.0249	16.1583	0.661939	46.0042	3.29065	47.4077	78.6022
GH_D11G1871	31.6296	59.4115	80.5824	247.548	148.006	52.0085	25.4689	35.7865	7.03897	33.0957	78.0766	1201.12	250.163	7.88048	32.9917	1.04222	110.513	151.181	10.3411	4.22315	30.2798	12.7608	1.73651
GH_D11G2696	0	0	0	0	0	0.0570077	0.0373803	0	0	0	0	0	0	0	0	0	0	0	0	14.0333	0	0.117126	0
GH_D11G2697	2.23308	0.534419	2.00032	0.440157	1.27581	1.05744	0.547047	1.19832	4.96545	0.393751	0.146296	0.138415	0	0	0.016827	0	3.01896	0.417868	0	32.8019	0.0833343	24.9059	0.914517
GH_D11G3329	0	0.0346317	0.129639	0	0.0637993	0	0.245542	0	0	0	0	0.0135933	0.125549	0.625439	0.684077	0.0536083	0.716757	0.0344297	0	3.01337	0.221532	0.0775653	0.0223093
GH_D12G0616	81.5143	113.674	37.4334	172.247	231.244	417.654	73.1079	36.6684	7.29691	43.7374	16.924	0.71923	1.45469	37.141	16.8116	1.04021	52.5459	105.179	26.9899	69.0244	24.5116	38.9166	11.8713
GH_D12G1132	0	0	0	0	0	0	0	0	0	0	0	0	0	0	0	0	0	0	0	0	0	0	0
GH_D12G1413	0.021234	0.368055	0	0	0.626826	2.64687	7.04936	2.40087	0	0.0603037	0	0	0	49.2636	0	3.04259	0	0.296045	0	1.46927	0.34477	0.690422	0.798113
GH_D12G2321	0.202658	0.328098	0.343886	0.516364	1.83277	4.2171	3.69975	0.950855	0	0.560834	1.13674	0.391631	0	0.53125	0.923258	0.895549	0.345978	1.29897	0	15.0302	0.662788	2.57341	1.62545
GH_D12G2323	0	0	0	0	0	0	0	0.015112	0	0.077966	0.0581167	0	0	0	0	0.013545	0	0	0	13.3802	0	0.638109	0.727038
GH_D12G2453	0	0	0	0	0	0	0	0	0	0	0	0	0	0	0.0218723	0	0	0	0.065657	0	0	0	0
GH_D12G2681	0	0	0	0	0.036743	0.214663	0.850138	0	0	0	0	0	0	0	27.9987	0	4.82412	0	69.7412	4.00292	0.633713	16.4481	5.05743
GH_D13G0261	0	0.0135453	0	0	0.128197	0	0.106886	0	0	0.0804877	0.193311	0	0	29.6236	1.87417	3.53961	0.05843	3.68677	8.04669	1.68833	3.18933	0.743485	0.047673
GH_D13G0535	1.88743	0.377545	1.92277	0	0	0	0.542216	4.49135	0	0	0	0	0	7.95463	15.697	2.98947	3.6963	12.1545	15.0444	2.04021	18.3955	13.6867	11.1559
GH_D13G0536	0.0424725	0	0.02656	0	0.0102237	0	0	0	0	0	0	0	0	0.0463697	0.461135	0.029049	0.34893	0.104606	0.75346	1.2609	0.132961	0.028255	0
GH_D13G0537	0.0495925	0	0.0754697	0	0.0752663	0.0100013	0.0285857	0	0	0.0149083	0.0117733	0	0	0	0.572156	0	0.208296	0.13357	0.004062	19.9141	0	0.455152	0.058448
GH_D13G1166	0.117517	0.143773	0.439508	0.129991	0.14855	0.302826	0.0982527	0.71126	2.14891	0.327824	0.0191487	0	0	0.277732	0.392564	0.034393	0.0392213	0.203175	0	4.42504	0.12481	3.63472	0.0403973
GH_D13G1739	15.1655	51.9336	235.281	145.528	22.0431	1.97505	6.25833	6.33581	0	8.35887	13.5116	10.1968	0	2.28539	166.334	3.51517	1.38927	5.48708	147.442	1.16946	7.52612	2.19332	58.7047
GH_D13G1749	0	0	0	0	0	0	0	0	0	0	0	0	0	0	0	0	0	0	0	0.594084	0	0	0
GH_D13G1750	0	0	0	0	0	0	0	0	0	0	0	0	0	0	9.03e-05	0	0	0.113669	0	0	0	0	0
GH_D13G1761	0	0	0	0.08128	0	0	0	0	0	0	0	0	0	1.88196	36.5591	3.64585	1.46801	3.85201	10.761	14.0644	37.491	4.1356	50.1232
GH_D13G1762	0	0	0.0117613	0	0	0.414785	0.887069	0.140544	0	0.0314973	0.083964	0.0429863	0.010518	9.84136	4.93299	5.03446	0.123968	24.435	0.673734	13.828	23.1618	2.93248	26.8004
GH_D13G2230	1.1285	0.802916	0.448479	1.60922	2.15793	3.99059	3.20105	0	4.69823	1.64036	7.9021	15.3455	6.84333	12.4284	7.16207	14.4764	0.976777	18.2843	1.30111	2.93419	8.03493	1.14694	4.22133
GH_D13G2317	4.67785	4.43528	1.60817	1.3015	5.21471	1.78647	1.77561	0.305445	1.54268	0.596213	0.111401	0.00466567	0	0.498507	8.14616	0.147658	0.301663	3.40885	3.0931	0.098403	4.02884	0	19.9696
GH_D13G2318	0	0	0	0	0	0	0	0	0	0	0	0	0	0	0	0	0	0	0	9.46836	0	0	0
GH_D13G2319	0	0.0991093	0	0	0	0	0	0	0	0	0	0	0	1.51134	0	0.080763	0	1.64355	0	3.33063	0.239157	0.0510693	0
GH_D13G2320	0	0	0	0	0	0	0	0	0	0	0	0	0	0.384038	0	0	0	0.0248583	0	0	0	0	0
GH_D13G2321	0	0	0.336581	0	0	0	0.101524	0.668662	2.56836	0	0	0.0158193	0	0.0939463	0.574306	0.505486	0	0.188318	0	4.3048	0.189191	0.117286	0.0628857
GH_D13G2323	0.0391515	0.759559	1.34681	0	0	0	0.526741	55.9676	14.869	0.146167	0.00937733	0.0327257	0	0	0	0.0126083	0	0	0	3.06714	0	0.014933	0.751595
GH_D13G2324	0	0.0183283	0	0	0	0	0	1.03347	1.60354	0	0	0	0	0.602986	0	0.451543	6.51694	0.070466	0	29.9668	0	1.81014	0.208615
GH_D13G2325	0	0	0	0	0.0151287	0	0	0	4.28826	0	0	0	0	0	0	0.00277233	0	0	0	0	0	0	0
GH_D13G2328	0.247967	0.226324	0.120389	0.207404	0.021515	0.0727973	0	66.873	40.1721	0.0477333	0.104726	0.0254247	0.286021	3.60936	16.8238	0.450651	118.921	12.6212	9.10631	70.096	18.7677	44.2327	15.4897
GH_D13G2329	0.0662475	0	0.144154	0.0235545	0	0	0	2.50024	21.7405	0.016659	0.016065	0.0107993	0.037339	1.13417	0.196451	0.480579	0.0752247	1.56986	0	283.041	0.114464	18.9687	1.73451
GH_D13G2331	0	0	0	0	0	0.150132	0	55.6227	13.0751	0	0	0.0419717	0	0.382216	0	1.05507	0.180626	0.0548207	0	13.2401	0.20295	0.118919	0.089321
GH_D13G2332	0	0	0	0	0	0	0	0	0	0	0	0	0	0	0	0	0.00115733	0	0	0.067352	0.019037	0	0
GH_D13G2335	0	0	0	0	0	0	0	0	0	0	0	0	0	0	2.23728	0	2.91796	0.0888403	0.639917	1.81129	0.579976	0.352046	0
GH_D13G2401	0	0	0	0	0	0	0	0	0	0	0	0	0	0	0	0	0	0	0	0.0400773	0	0	0
