# Supplementary material for: Genome-Wide Identification and Functional Investigation of 1-Aminocyclopropane-1-carboxylic Acid Oxidase (ACO) Genes in Cotton
Source: Plants (Basel). 2021 Aug 18;10(8):1699. doi: 10.3390/plants10081699 (PMC8402218; doi:10.3390/plants10081699)
Supplement: Supplementary file 1 [file plants-10-01699-s001.zip › Supplementary files/Supplementary Table S6.xlsx]

## Sheet: Sheet2
Tble S6: Expression levels to stresses of GhACOs
Gene ID	TM1_37℃_1h	TM1_37℃_3h	TM1_37℃_6h	TM1_37℃_12h	TM1_37℃_24h		Gene ID	TM1_4℃_1h	TM1_4℃_3h	TM1_4℃_6h	TM1_4℃_12h	TM1_4℃_24h		Gene ID	TM1_NaCl_1h	TM1_NaCl_3h	TM1_NaCl_6h	TM1_NaCl_12h	TM1_NaCl_24h		Gene ID	TM1_PEG_1h	TM1_PEG_3h	TM1_PEG_6h	TM1_PEG_12h	TM1_PEG_24h
GH_A08G0563	2418.52	946.046	584.521	462.935	346.301		GH_A08G0563	153.288	1017.28	1004.21	1505.24	1577.13		GH_A08G0563	566.863	942.429	493.84	598.664	221.693		GH_A08G0563	619.372	463.319	867.826	696.22	492.62
GH_D08G0563	837.276	488.33	184.979	111.521	183.333		GH_D08G0563	186.837	477.35	514.062	330.043	524.417		GH_A12G0596	1.62337	154.667	562.182	418.801	324.645		GH_A12G0596	211.05	289.177	106.778	798.218	475.614
GH_A03G1387	175.062	181.462	123.576	107.688	114.587		GH_D08G2039	321.611	218.16	318.04	226.616	63.1259		GH_D08G0563	355.818	276.828	254.297	341.137	132.602		GH_D08G0563	286.982	144.771	252.657	582.097	310.918
GH_A13G2341	603.623	0.265272	0.193563	0.632277	0.735016		GH_A12G0596	272.674	227.744	295.343	199.426	64.8589		GH_D08G2039	1.5904	141.522	441.034	261.588	277.264		GH_D08G2039	128.29	197.278	69.8879	461.119	382.427
GH_D05G1775	175.756	70.7797	115.557	106.311	27.4917		GH_A03G1387	87.7865	147.153	120.666	164.29	143.992		GH_D12G0616	2.00085	96.2841	305.245	323.952	269.545		GH_D12G0616	118.194	164.66	73.0639	470.943	312.348
GH_D09G2401	56.4084	70.0642	68.2534	102.925	102.723		GH_D12G0616	193.43	124.061	159.096	95.5253	40.289		GH_A03G1387	280.189	197.732	129.053	111.695	147.816		GH_A08G2026	41.9057	96.6633	29.6127	295.925	200.242
GH_D02G1542	50.8606	59.731	45.9918	73.3983	76.9276		GH_A08G2026	110.185	117.585	238.535	118.239	21.0502		GH_A08G2026	0.805808	46.2778	306.211	141.956	71.8394		GH_A03G1387	128.35	101.694	129.153	93.3311	171.682
GH_A13G2332	204.029	14.7319	19.3098	20.5251	22.9393		GH_D05G1775	33.4555	80.4529	71.5407	108.079	165.776		GH_D09G2401	36.1791	76.7651	78.5627	97.606	63.3233		GH_D09G2401	74.5384	75.4218	82.0861	75.2032	57.8885
GH_A09G2467	18.9658	29.0476	19.5	42.6434	62.3933		GH_D09G2401	56.5081	77.185	54.9796	72.8787	71.5656		GH_D02G1542	72.114	61.6446	57.3477	68.6177	38.3361		GH_D11G1871	50.546	70.0584	67.0425	65.3891	92.1902
GH_D13G2335	152.324	1.02188	4.15974	7.40567	4.06333		GH_D11G1871	63.9662	45.937	36.096	46.3154	39.2303		GH_D11G1871	15.8805	78.1671	66.8705	37.243	72.8865		GH_D02G1542	47.6706	53.9506	69.783	68.5755	42.4116
GH_A12G0596	26.1544	72.5363	9.50128	12.6343	23.825		GH_D02G1542	27.599	42.5476	33.5558	48.3618	51.5775		GH_A11G1836	7.58478	42.3311	57.1064	35.7944	52.1764		GH_A11G1836	43.5289	64.5092	36.8197	53.0589	67.412
GH_D11G1871	20.6848	40.5726	29.9566	14.5962	16.2443		GH_A11G1836	48.2022	40.3108	34.3131	48.314	30.6274		GH_D05G1775	23.8653	54.4489	52.3979	38.4736	20.8307		GH_D12G2681	42.7388	33.3843	25.7892	142.525	4.02791
GH_A01G2340	21.2619	32.6602	18.1206	30.3981	16.2682		GH_A12G2657	22.3011	23.29	42.6107	23.953	39.5595		GH_D12G2681	0.106184	18.1117	32.6803	129.652	3.42828		GH_D05G1775	66.3535	46.679	57.7562	22.0257	26.0785
GH_D08G2039	22.0629	59.1337	7.83382	6.92103	15.0332		GH_A09G1249	4.5892	16.3239	17.199	34.657	65.1522		GH_A01G2340	3.15146	57.5352	33.7781	13.9179	50.2093		GH_A01G2340	39.6707	58.2475	48.8543	18.0533	15.4688
GH_A06G0553	2.05241	0.735156	11.0095	85.0077	7.13042		GH_A13G2332	17.9014	19.101	22.1367	31.3928	39.7863		GH_A09G2467	16.2379	24.3518	23.3017	36.4631	23.5178		GH_A08G1291	3.13322	3.90914	24.3998	117.634	6.8115
GH_A02G0396	66.0067	11.1208	8.83962	15.7021	2.43441		GH_A05G1744	11.8972	28.8443	17.8577	27.4641	40.2587		GH_A13G2332	16.3817	32.8943	16.5314	26.3729	14.943		GH_A12G2657	38.7867	35.1306	21.4673	37.9629	20.7169
GH_A05G1744	24.5838	26.072	26.4716	15.4869	7.86317		GH_D12G2681	7.76048	22.7921	49.0278	12.5995	29.3784		GH_A02G0403	26.4801	10.0913	12.8786	9.90855	29.0489		GH_A09G2467	29.4905	35.508	27.0391	32.6556	20.1011
GH_D12G0616	14.6687	56.8632	4.6411	4.94583	10.1481		GH_A01G2340	7.86789	8.52319	2.40962	20.0362	80.9172		GH_A08G1291	5.14695	1.29067	5.54526	74.4194	0.773073		GH_A05G1744	36.8895	38.35	22.4164	9.75845	27.113
GH_D13G2328	35.3848	11.4806	11.0626	10.2155	11.6021		GH_A09G2467	22.0393	24.4965	13.7959	17.4743	23.2567		GH_A12G2657	0.229337	13.3778	35.4478	27.5692	9.69284		GH_A13G2332	20.1184	33.9633	28.8273	25.125	14.4722
GH_A13G0732	29.5938	3.35376	20.1094	11.5326	2.52225		GH_A02G0396	1.50115	7.94224	9.6922	35.9031	45.9555		GH_D02G0417	8.53244	15.4344	11.9734	6.59301	35.7276		GH_D09G2402	12.1296	35.6662	35.1541	12.3923	15.7152
GH_A10G1777	32.6853	6.17147	12.1115	7.67813	8.39341		GH_A02G0403	27.4521	19.4213	21.7973	20.7015	10.3358		GH_A05G1744	9.01164	24.0354	20.0269	12.5716	12.0649		GH_A02G0397	26.3526	33.9596	30.8496	4.67569	6.00073
GH_A02G0403	3.74418	21.5032	12.4502	11.2231	17.8099		GH_A13G0732	1.15989	28.1732	30.3388	7.60444	24.3258		GH_A02G0397	2.96849	30.3045	24.6532	3.36585	14.1423		GH_D13G2328	15.6362	34.1955	16.6222	16.6916	11.3372
GH_D13G0535	4.67676	13.0129	9.84252	15.1523	21.262		GH_D13G2328	11.1809	11.6156	14.3705	26.7304	18.8269		GH_A09G0469	2.10781	8.0642	14.4041	18.7644	30.9277		GH_D02G0417	23.6632	25.5239	12.3363	4.72534	27.9822
GH_A11G1836	16.6924	23.7711	12.6089	3.74428	4.07007		GH_D04G0239	39.813	11.9132	15.4403	6.38072	2.43152		GH_D07G2338	2.87907	13.465	17.6758	30.2389	4.39431		GH_A13G0733	15.9489	20.3957	16.5503	15.4724	10.7999
GH_A02G0397	10.7085	22.7168	8.69203	16.2437	1.76268		GH_A13G2341	0.200246	7.04165	4.21375	0.322621	56.1479		GH_D09G2402	5.93281	16.284	14.0454	9.54808	19.9246		GH_A09G0469	13.6115	19.1216	14.8984	12.2596	17.086
GH_A13G0733	2.39043	13.7014	21.8967	10.9313	10.6735		GH_D13G1739	2.48922	19.9593	17.8273	9.32799	15.5266		GH_A13G0733	11.9071	15.4538	9.56572	14.9803	12.6481		GH_D04G0239	16.6312	9.28133	5.52933	12.0437	23.0357
GH_A09G1249	29.3006	6.11081	5.03853	9.9128	7.25113		GH_A07G2040	1.15542	18.6535	22.9792	13.5125	6.67403		GH_D13G2328	13.9261	13.5355	9.93962	15.3864	11.0354		GH_A02G0403	15.1679	12.7655	8.08028	6.33046	20.9117
GH_A09G0049	0.946554	9.43064	18.2777	13.4109	14.3111		GH_D02G0417	18.3191	16.9196	12.9536	8.76043	3.25517		GH_D06G0698	10.5952	12.5409	10.0936	16.3949	9.61307		GH_A06G0553	2.414	5.97992	43.975	2.74965	1.02607
GH_A08G1291	0.0892393	0.924955	8.3002	4.24167	42.0617		GH_A09G0469	21.6132	5.23517	5.0569	10.31	16.8481		GH_A06G0553	0	9.9449	43.1522	2.36305	1.50987		GH_D07G2032	7.2402	7.98341	10.5401	17.6878	10.898
GH_D12G2681	21.2906	3.80396	2.51352	8.0649	19.8371		GH_A01G0371	0.344625	15.4459	22.5992	7.95118	7.48042		GH_A09G2466	7.43332	9.63006	8.60715	20.57	10.6484		GH_A09G1249	9.8833	13.5455	14.2834	11.9931	3.83248
GH_A08G2026	7.70284	25.774	4.49948	7.34758	10.1213		GH_A02G0397	2.55653	6.74314	6.48134	18.7901	18.5414		GH_D09G0532	0.716153	7.02726	10.4075	12.3483	24.8265		GH_A08G2538	7.70546	2.72784	13.412	24.3256	5.29034
GH_D02G0417	1.19625	23.4757	6.19404	9.4332	12.6611		GH_D07G2032	3.89117	15.6263	12.2561	15.8055	4.66524		GH_A02G0396	6.45457	25.2593	10.5318	6.24511	6.26381		GH_A09G2466	13.216	9.94958	11.414	7.35856	6.49801
GH_A12G2657	25.1869	11.8523	4.10752	5.08817	5.2934		GH_A09G0049	14.8941	7.17922	8.2263	7.99318	3.09415		GH_D07G2032	9.6816	13.6706	15.2638	10.2566	4.24568		GH_A07G2040	5.44186	5.5946	13.4142	17.7056	6.24874
GH_D07G2032	9.08769	18.5675	9.12042	8.69097	5.93288		GH_A07G0935	6.36214	10.3222	7.50261	11.0657	5.4045		GH_A07G2040	7.21587	16.2899	17.4705	8.85708	2.247		GH_D09G0532	6.22203	10.9087	9.53667	8.52975	12.9282
GH_A07G2040	6.23226	19.2462	7.69235	11.063	2.90655		GH_A09G2466	10.2495	9.46873	5.24227	3.8347	7.11995		GH_A09G0049	12.5102	6.30694	8.07028	6.06767	17.5209		GH_A06G0721	8.72104	8.05172	7.94408	9.92876	13.2462
GH_A01G0574	5.38214	8.75713	10.2381	8.70655	14.0125		GH_A10G2626	2.20247	11.9136	8.99599	5.62787	6.7941		GH_A06G0721	10.3004	8.19374	6.88103	10.7789	10.2734		GH_A09G2462	7.11065	14.351	13.3478	10.5572	0.69506
GH_A09G2466	3.69879	8.78696	5.16205	12.0917	15.3858		GH_D01G0359	2.07153	10.3917	17.0852	2.44466	1.59974		GH_A01G0574	13.1771	7.99034	8.82321	8.0976	7.87959		GH_A02G0396	8.0389	13.6113	20.5147	1.01132	2.09207
GH_D01G0561	4.57639	8.3852	7.85153	9.45661	9.60883		GH_D13G0535	10.3438	7.43437	5.97203	5.1178	4.47786		GH_A13G0732	8.09603	29.7702	2.88703	2.62955	2.43112		GH_D06G0698	10.7028	12.923	3.99856	8.85902	6.76054
GH_A08G2169	2.95886	7.88159	8.57443	9.44461	9.19522		GH_A06G0721	9.28293	11.1962	5.06534	5.24781	2.31803		GH_A08G2537	0.772794	5.72316	4.00516	32.0405	1.39661		GH_A08G2537	6.99641	2.70672	3.85252	25.908	3.38867
GH_D07G2338	0.689834	15.728	5.92526	5.11746	10.527		GH_A13G2248	11.0584	6.79866	4.98007	2.7916	4.84854		GH_A09G1249	0.723574	11.0587	17.611	9.18211	4.81872		GH_A01G0574	6.89886	6.54392	7.54913	10.3074	7.56819
GH_A08G2538	16.5616	13.8033	2.31944	2.23018	1.8534		GH_D06G0698	9.39984	8.1439	4.07006	6.06325	2.76815		GH_D04G0239	0.438722	8.48183	10.0275	3.76371	20.167		GH_A07G0935	10.2986	7.86622	9.66219	1.8561	7.57781
GH_D01G2418	3.66818	5.9388	7.76611	4.5144	14.2038		GH_D09G2402	3.23842	5.77822	7.53873	2.12105	10.6398		GH_D13G0535	3.17016	6.30992	8.4939	13.2396	7.38138		GH_A02G0402	6.33458	5.7531	5.78538	10.2705	8.95815
GH_D10G1876	18.7623	2.82187	4.52624	4.78706	3.80105		GH_D09G0532	12.9349	3.06039	1.9423	3.27942	7.71667		GH_A08G2169	6.98106	7.73412	5.87465	11.7355	4.48952		GH_D13G0535	9.21093	5.91754	7.84744	6.51764	7.37665
GH_D13G0536	31.4597	0.57116	1.3174	0.639757	0.178008		GH_D13G2230	8.84321	6.07966	6.6234	3.50921	3.46332		GH_A09G2462	3.38807	11.1973	17.5931	1.10417	1.75095		GH_A13G2341	6.00674	14.6478	15.3179	0.208459	0.270671
GH_A06G0721	1.76194	12.9168	5.66326	6.82823	6.87497		GH_A01G0574	5.30497	7.59684	5.39967	4.98654	4.12653		GH_D01G0561	9.62703	6.51613	7.07203	7.33188	4.16296		GH_A09G0049	5.46757	7.42088	4.86106	5.75901	11.8987
GH_D10G1047	0.176956	5.66785	4.87665	11.0441	12.2572		GH_A13G0733	8.15003	5.63755	4.90324	4.15604	3.06779		GH_D01G0408	2.55276	5.39332	7.72823	8.91062	5.85354		GH_A08G2169	10.0433	8.05119	6.8581	4.79467	5.26756
GH_D13G1739	29.8075	1.79518	1.55806	0.124474	0.078075		GH_D07G2338	10.2036	4.29355	4.54515	3.05659	3.6686		GH_A13G2248	5.3703	1.46002	3.2028	9.00605	10.86		GH_D05G2251	3.21207	2.27598	7.72702	15.2538	5.85641
GH_D01G0408	1.69962	4.14162	4.20701	8.34732	13.7228		GH_D01G0561	4.68296	6.13636	5.41442	4.81235	4.45543		GH_A08G2538	1.87932	7.92805	9.51466	8.75319	1.1861		GH_A04G0871	6.98742	7.63619	7.06392	6.51973	4.4135
GH_A13G2248	13.8311	4.09747	2.1691	3.83918	5.36144		GH_D10G2731	1.744	9.25737	6.34652	3.38992	3.55673		GH_A04G0871	0.613271	8.14391	5.54825	10.0717	3.37791		GH_A13G2248	7.46593	3.10191	1.86525	5.5964	12.7778
GH_D06G0698	2.57845	10.3709	1.6002	5.18336	7.50148		GH_D11G1631	2.32967	5.5121	6.73266	5.98901	3.0833		GH_A07G0935	3.30623	6.75093	5.23044	2.21244	8.74267		GH_D01G0408	4.51209	6.58001	6.14105	8.73103	4.59132
GH_A09G0469	5.83916	1.72503	6.79548	5.25375	7.09239		GH_D01G2418	0.623163	2.98861	0.783665	3.3322	15.5956		GH_A10G1777	13.5497	2.298	2.83194	4.90395	1.15995		GH_A08G1323	1.34233	2.73607	1.52553	23.6157	1.15665
GH_A05G3675	4.52034	1.50194	4.7524	7.70153	6.67617		GH_A09G0768	0	1.79232	6.36473	6.26346	8.23337		GH_A02G0402	5.43131	4.73832	4.3224	5.2326	4.04254		GH_D08G1216	1.15093	3.31323	1.34132	21.9104	2.44461
GH_A06G0554	0.313075	0.0835093	2.86243	20.3699	1.39421		GH_A13G1786	3.84221	7.05313	6.90938	1.06615	3.4796		GH_D09G2403	3.66366	5.1518	6.50291	4.92934	3.04565		GH_D09G2403	6.48743	5.46644	7.87656	7.3649	2.95762
GH_D09G2403	6.56022	6.0268	5.34898	2.65454	2.34373		GH_A02G0402	6.61211	5.13959	3.32428	3.48838	3.37494		GH_A08G1323	5.28392	1.06971	5.82524	9.71126	0		GH_D01G0561	5.32073	4.79389	5.60669	8.34341	5.03196
GH_A02G0402	6.89104	6.12267	2.76618	3.6655	2.16389		GH_D09G0053	3.15924	3.37942	5.96499	6.72635	2.60111		GH_A05G3675	3.4307	2.21479	4.5666	8.51947	1.36063		GH_A13G0732	14.2423	1.4077	3.44829	3.47768	6.37766
GH_D01G0032	0.745931	4.51593	2.06091	5.33884	8.36392		GH_A10G1777	1.89519	1.20388	3.01203	9.82042	5.84582		GH_D04G1190	0.147611	5.67517	4.02586	5.29861	4.64076		GH_D04G1190	6.21166	6.62635	5.66901	3.50539	6.54991
GH_A04G0871	8.22362	4.69821	4.69092	2.12285	1.24315		GH_D04G1190	2.63591	6.94015	3.94816	4.15255	3.79844		GH_D05G2251	0.636727	1.35809	5.98145	10.37	1.32379		GH_D10G1047	1.01007	7.4845	6.48514	6.04153	5.35096
GH_A09G0768	3.85164	4.03808	2.68387	4.59777	5.7827		GH_A04G0871	2.02079	4.16775	3.53739	5.68281	5.95534		GH_D13G1761	7.94605	3.89187	3.78996	1.4583	2.08169		GH_D05G2350	1.16353	2.99992	4.10227	7.99303	5.7977
GH_D09G0532	4.02712	6.80075	2.36844	2.75566	4.83416		GH_D13G2335	1.34502	2.92083	0.985716	4.616	9.88066		GH_D01G2418	0.179384	7.71341	1.86511	2.02845	6.46545		GH_A01G0371	8.86142	3.19243	9.524	0.155127	0.0442737
GH_D09G2402	2.30643	9.37114	4.76653	1.34516	2.76826		GH_D07G0508	1.36442	1.58814	0.489241	5.70464	10.2096		GH_A13G2341	0	8.88854	7.78557	0.567338	0.286724		GH_D10G2731	3.42393	2.06136	6.01877	5.7609	4.42936
GH_A09G2462	0.319205	2.63709	1.27619	3.52085	11.2553		GH_D10G1047	3.55846	7.82786	4.62829	1.11654	1.37555		GH_D09G0053	4.0247	2.22173	2.38521	5.23915	2.84977		GH_D07G2338	3.77645	4.29027	6.58194	3.4364	2.26346
GH_D09G0053	0.487944	6.58756	4.18545	1.64714	4.9674		GH_A08G2538	0.565035	10.1761	2.82815	0.836058	3.21725		GH_D10G2731	2.09165	5.34446	4.07393	3.57241	0.915522		GH_D13G1761	5.77457	2.23951	5.42115	4.93804	1.55848
GH_A07G0935	2.1827	8.84418	4.57406	0.880105	0.576062		GH_D09G2403	2.18823	4.28728	2.78043	2.64889	5.26727		GH_A09G0768	0	1.62732	3.84305	10.0709	0.009325		GH_D01G0359	11.0489	2.41097	3.52724	0.86189	0.681485
GH_D04G1190	6.46582	4.49493	2.71172	1.38241	1.0928		GH_A06G0553	3.4921	0.98954	0.891566	5.95656	5.68274		GH_A05G0882	2.4024	4.31622	3.65524	2.58805	2.50737		GH_D09G1207	3.03167	2.69257	4.38547	5.83255	2.5118
GH_A01G1373	2.27932	0	3.06749	7.78585	2.34296		GH_D09G1207	2.39408	2.56187	2.50823	3.26057	6.27713		GH_D13G1762	10.0928	2.26859	0.925045	1.11829	0.926545		GH_D13G2230	3.95356	1.75255	1.46001	4.30665	6.40051
GH_D09G1207	3.3108	3.15568	2.45624	2.91388	2.94269		GH_D10G1876	0.134781	0.904789	1.26787	9.30492	5.00495		GH_D09G1207	1.95891	3.56618	2.9237	4.26217	2.42223		GH_A05G3675	1.8358	2.39081	3.76233	7.17422	2.17819
GH_D13G2324	8.58354	2.12292	1.29519	1.68894	0.788409		GH_D08G1216	0.371469	4.45884	9.69512	1.85236	0		GH_D13G2230	0.611157	1.34327	2.14301	2.63539	7.83823		GH_A01G0311	6.45779	5.64989	2.64872	0.792929	1.7216
GH_A05G0882	4.58588	2.73595	2.07726	2.1712	2.69835		GH_D05G0874	2.36183	3.23871	5.10945	2.75686	1.95674		GH_A01G0311	0.635135	3.20443	1.37805	3.02055	6.29979		GH_D01G2418	4.95088	2.10676	2.12514	5.35773	2.68357
GH_D13G2230	3.09676	4.30754	0.76462	1.66459	4.34696		GH_A05G0882	2.23309	2.45248	3.01124	3.0978	4.43595		GH_D08G1216	4.3119	1.40928	7.92706	0.616825	0.0427743		GH_A10G2626	4.22173	3.76085	3.06731	2.49132	2.78298
GH_D05G0874	2.33271	2.30393	1.34355	2.04158	6.04591		GH_D01G0408	3.67984	3.73304	2.58916	2.51682	2.54883		GH_A10G2626	3.42855	3.85199	4.18756	0.736259	0.851966		GH_A05G0882	2.14397	4.50005	2.6551	3.2421	3.53656
GH_A13G1786	12.0356	1.47711	0.408563	0	0.0997737		GH_A08G2169	4.29741	5.05181	1.34777	2.48564	0.918396		GH_A06G0554	0	1.99022	9.94282	0.561796	0.290047		GH_D05G0874	1.91542	1.95292	1.69754	5.45994	3.01956
GH_D05G2350	0.224613	3.24059	1.72004	3.75372	5.07589		GH_A08G1323	0.247826	4.28513	6.17334	1.3343	0.141498		GH_D05G2350	1.22386	1.79743	3.46902	3.04306	2.37396		GH_D13G2335	2.21346	8.22595	1.91584	1.07548	0.482949
GH_D04G0239	1.0667	10.8264	0.48157	0.189884	0.378943		GH_D01G0057	1.13648	3.67983	1.32187	1.56658	3.41563		GH_D13G2335	0	1.05886	3.85736	5.04018	0.889369		GH_D13G2324	3.33577	2.0946	3.48455	2.95989	1.87
GH_D10G2731	1.4553	6.62502	1.31632	2.59778	0.798561		GH_A05G3675	2.07552	2.28599	2.66067	1.60159	2.11932		GH_D01G2533	4.87225	1.97227	0.861708	1.59425	1.21576		GH_D13G1739	4.62361	1.63107	1.43218	3.41736	2.36044
GH_D11G0217	0.867439	3.87007	2.34447	2.50107	3.02464		GH_D13G1761	0.52834	3.90013	1.46366	1.96018	2.29445		GH_D07G0703	0.880337	2.08741	1.43821	3.46029	2.471		GH_D08G1259	1.59033	1.07407	0.722931	5.2394	3.78983
GH_D01G0057	6.48679	1.1198	0.645893	1.38569	2.46043		GH_D05G2251	1.85635	5.40101	1.32663	0.912757	0.122946		GH_A10G0337	4.38088	1.80305	0.290027	2.23761	0.943292		GH_D07G0703	1.27248	2.02884	2.6121	3.65007	2.47289
GH_D08G1867	0.0393207	1.44452	1.56865	1.41692	7.24246		GH_D05G2350	3.86302	1.92966	2.95474	0.518448	0.330059		GH_D05G0874	1.08209	1.82322	3.73895	0.934361	2.01855		GH_A10G0784	1.20229	1.17974	1.27981	5.03237	3.29943
GH_D10G0350	1.11274	1.02469	2.02646	4.78244	2.47019		GH_D01G2533	0.918256	2.38896	2.93756	0.922021	1.36462		GH_D11G1631	0.0841923	1.14362	5.6249	0.731409	1.78089		GH_D01G0057	2.76625	3.93688	2.95951	0.795435	1.23559
GH_A08G2537	1.17926	8.24544	0.21895	0.991526	0.657317		GH_A06G2244	0.419895	1.86033	1.48854	0.893396	3.12058		GH_D07G0938	0.703953	2.85811	2.10266	1.66801	2.02906		GH_D07G0938	2.97459	2.23178	3.45154	1.238	1.65153
GH_A01G0371	2.93274	6.39163	1.01858	0.904333	0		GH_D01G0032	1.08587	1.85115	2.04954	1.23144	1.1074		GH_A01G1373	0	2.39271	5.10247	1.26248	0.208497		GH_D10G0350	2.13015	5.04575	2.21699	1.8596	0.115576
GH_A13G2326	11.1311	0	0	0	0		GH_D13G0536	0.144613	1.93096	1.49271	1.24799	2.32732		GH_A13G1786	0.286862	1.98834	1.54376	0.123931	4.67179		GH_A06G0554	0.453426	1.38761	8.7391	0.53258	0.21639
GH_A01G0311	0.487959	2.78338	1.64096	4.07505	1.91608		GH_D13G2324	0.451342	2.87942	0.31228	1.77114	1.63909		GH_D13G1739	0.008867	0.77892	3.67386	2.05223	1.84352		GH_A01G1373	1.57264	4.02506	3.97495	1.22541	0.114913
GH_D13G1761	1.10562	4.52999	1.64755	1.66445	1.56741		GH_D07G0938	0.751052	1.63132	0.681985	1.46803	2.23049		GH_D10G1047	0.0575793	1.96408	0.002309	3.51622	2.7827		GH_A07G2395	3.06161	4.23002	2.5398	0.316416	0.219789
GH_D01G2533	2.73772	1.9511	2.8196	2.33386	0.532598		GH_D01G0058	1.60035	1.77222	1.10609	1.15855	1.072		GH_D01G0058	0.138072	2.06885	2.75123	1.37845	1.93438		GH_D10G0440	3.25473	4.57453	2.04799	0.271662	0.200766
GH_A06G2244	7.76245	0.719159	0.444541	0.215531	0.680219		GH_D08G1941	1.84442	1.77234	1.04766	1.07295	0.954651		GH_D01G0057	0.154231	2.52231	1.85825	0.678975	3.00203		GH_D09G0053	1.37087	2.30497	1.62328	1.83922	3.13804
GH_A13G1827	9.78855	0.0143647	0	0	0		GH_A10G0784	1.50477	2.02886	1.83733	0.641148	0.619302		GH_A01G0371	0	1.29397	6.59521	0	0.304444		GH_D01G0058	2.77344	3.0007	1.42585	1.59908	1.40069
GH_D13G1762	2.03504	2.79646	2.34112	1.68258	0.812358		GH_A08G1291	1.69705	1.03006	3.49931	0.34393	0.0265113		GH_D13G2324	0	3.01267	2.23345	0.961087	1.75793		GH_A13G1786	2.18251	2.11657	1.00716	1.56234	2.92588
GH_A10G2626	1.38239	3.76689	1.91248	2.03948	0.491777		GH_A05G2328	1.85139	0.930571	2.50393	0.944779	0.316678		GH_A02G0398	6.28221	0.465549	0.243981	0.144217	0.33851		GH_A06G2244	1.88859	1.06668	3.39378	2.14964	0.977269
GH_D11G1631	5.29023	2.73737	0.570676	0.156562	0.0566233		GH_A10G0915	0.960147	0.720832	0.987534	2.65372	1.05001		GH_D07G0508	0	2.38746	1.7201	0.198889	3.139		GH_A10G0337	1.4929	2.32011	1.19049	3.44007	0.978248
GH_D06G2184	0.143243	0.507222	1.89169	3.29682	2.96596		GH_A01G1373	0.741144	0.489132	0.808829	1.89971	1.90334		GH_D08G1867	0.381271	2.02806	2.7436	0.978259	1.30279		GH_D01G2533	0.990588	1.20178	2.38516	1.62419	2.57564
GH_D01G0359	0.200308	5.98687	1.52143	0.207172	0.607945		GH_D07G0703	1.89103	0.630064	0.72581	1.04372	1.14445		GH_D08G1941	1.94342	0.656303	1.29981	1.2354	2.29639		GH_D08G1867	0.647269	1.86771	1.52942	1.96675	2.36045
GH_A10G0915	1.20156	2.0418	1.54717	1.91517	1.39024		GH_D13G1762	0.651391	1.41252	1.18836	1.15752	0.924188		GH_D01G0359	0.743317	1.51567	2.26801	0.995002	1.8912		GH_A10G1777	1.04658	0.875504	4.49899	0.604216	1.16293
GH_D08G1941	0.884831	2.53841	1.22678	1.58235	1.30903		GH_D13G0261	0.215586	0.665063	1.01921	0.325792	3.03749		GH_A10G0915	0.72159	1.50854	1.18769	1.72133	2.0943		GH_D11G1631	1.80192	0.631129	1.55481	2.66418	1.30493
GH_A13G2325	5.78814	0	0.92646	0.540973	0.211303		GH_A09G2463	0.100481	0.352527	0.421797	2.49045	1.83278		GH_D01G0032	1.72667	1.0239	1.16696	2.1969	0.62277		GH_A13G0264	0.964299	0.669817	1.43223	3.22349	1.51164
GH_A08G1323	0.349706	0.498843	0.620925	0.318293	5.59528		GH_A08G1850	1.5158	0.825531	0.231226	2.22153	0.335351		GH_D10G0350	0.35263	1.60831	0.855983	3.39639	0.374931		GH_D13G1762	1.399	0.588568	1.37145	2.10397	2.00053
GH_D08G1216	0.0498627	1.3343	1.41296	1.39043	2.87242		GH_A07G0717	2.52945	0.7633	0.721415	0.702277	0.221279		GH_A10G0784	0.535832	1.04293	0.538461	3.35799	1.07374		GH_D08G1941	1.91518	1.40049	0.802509	1.47574	1.31746
GH_D01G0058	0	2.50644	0.751615	1.763	1.63885		GH_A13G0264	0.0104137	1.71423	0.888173	0.476185	1.74153		GH_A09G2463	0.380045	1.25736	3.15339	0.306828	1.42519		GH_A09G2463	2.22377	0.553429	3.183	0.484923	0.348673
GH_D07G0508	5.18922	1.03073	0.0760707	0	0		GH_A01G0311	2.32346	0.798415	0	0.555142	0.871211		GH_A06G2244	1.29764	0.852682	1.89165	1.90799	0.243213		GH_D01G1456	1.2792	1.50682	1.48035	1.90069	0.51205
GH_A10G0337	0.348134	1.17296	2.10748	1.24507	1.38974		GH_D06G2184	0.479822	0.2768	1.43757	1.58111	0.609621		GH_D11G0217	1.14866	1.35197	0.688635	1.01621	1.49525		GH_D01G0032	0.980737	1.32051	1.1477	1.76974	1.00159
GH_A11G0215	0.297818	1.7154	1.42855	1.80345	1.00695		GH_A08G2537	0.287071	2.26942	0.765	0.249999	0.775658		GH_D08G1259	1.54584	0.301086	1.87116	0.615475	0.833036		GH_D03G0774	0.616679	2.8337	2.28521	0.060831	0.268808
GH_A13G2340	6.06525	0.0495567	0.032795	0.0442277	0		GH_A09G2462	0.222049	1.13401	0.35387	1.60442	0.91783		GH_D10G1876	2.45973	0.3888	0.738271	1.438	0		GH_A09G0768	2.26739	1.17485	5.07e-05	2.5696	0.0423737
GH_D10G0440	3.61616	1.0827	0.305314	0.747958	0.111389		GH_D08G1259	1.29944	0.549022	1.82113	0.4309	0.0670523		GH_D01G1456	0.656406	1.34	0.627667	1.60244	0.690115		GH_A05G2225	0.548228	0.413949	1.58322	3.08809	0.259186
GH_D08G1259	0	0.165516	1.75274	0.70612	2.93536		GH_A07G2395	0.805447	0.508203	0.384479	0.300952	2.14762		GH_D10G0440	0.27072	1.59946	1.20683	1.35069	0.329153		GH_A12G2441	0	0.0637893	0.141401	5.25568	0.199775
GH_D07G0703	0.579373	0.964144	1.46227	1.03603	1.18154		GH_D08G1867	1.54503	0.588873	1.00883	0.636456	0.358238		GH_D07G2070	0.229635	0.213303	0.557022	3.12567	0.415633		GH_A10G0915	1.01619	1.30482	1.23288	1.08009	1.00664
GH_D05G2251	0.280184	3.45584	0.477393	0.544947	0.372948		GH_D11G0217	1.05033	1.79594	0.23784	0.720885	0.311311		GH_A07G0717	0.144277	0.931789	1.43619	0.491662	1.31864		GH_A05G2328	0.697525	1.43274	0.445384	1.05054	1.94462
GH_A01G0032	3.70429	0.828321	0.0385363	0.272124	0.268995		GH_A01G0032	0.189435	1.54262	0.654369	0.70993	0.909582		GH_D01G0295	0.0972853	0.399083	0	3.41799	0.13985		GH_D11G0217	1.53307	0.451182	1.08235	0.84059	1.55236
GH_D07G0938	1.4804	1.69943	0.992817	0.422732	0.343173		GH_A06G0554	0.943083	0.182267	0.302295	1.32384	1.24703		GH_D07G0465	0.250673	1.332	1.2594	0.241933	0.828902		GH_A11G2672	2.82065	2.11007	0.315987	0.072491	0.110561
GH_D01G1456	0.222447	0.776224	1.15713	1.55237	0.934236		GH_D06G2283	0.328318	1.19414	0.951648	0.360986	1.11833		GH_A13G0264	0.0833713	1.07404	0.81922	1.40266	0.272016		GH_D07G0508	1.60745	1.52864	0.941811	0.207663	0.936942
GH_A02G0398	0.0367893	0.381711	0.455656	0.727642	2.65699		GH_A11G2672	2.65925	0.280103	0.0590087	0.154943	0.494714		GH_D03G0774	0	1.16757	1.49494	0.0884845	0.851483		GH_A02G0398	0.767159	0.612762	0.253602	2.60174	0.979613
GH_A06G2150	0.0597683	0.769641	0.309876	0.891173	2.13711		GH_A13G2320	0.0253247	1.38564	1.20019	0.711286	0		GH_A11G0215	2.02289	0.250435	0.38695	0.494161	0.274406		GH_D07G2070	0.10743	0	0.120174	4.47495	0.375015
GH_D08G1013	0.479649	0.838256	0.298394	1.33889	1.00885		GH_D10G0440	0.196676	0.378741	0.174395	0.365396	2.11065		GH_D06G2184	0.686273	0.683676	0.786154	0.964634	0.29696		GH_D13G0261	0.695274	0.314233	1.33227	2.12869	0.425725
GH_D09G2398	0.022645	0.176627	0.455087	2.54358	0.468864		GH_A05G1340	0.124779	0	0.304521	0.534103	1.87065		GH_A05G2225	0	0.194096	0.635635	2.42998	0.0515807		GH_D06G2184	0.170584	0.166641	0.710612	1.26109	2.44112
GH_D07G2070	0.35862	0.409218	0.116084	0.670131	2.03571		GH_A10G0337	0.404152	0.594528	0.650016	0.519012	0.500634		GH_A10G0417	0	0.305789	0.585063	2.41731	0		GH_A07G0717	0.799399	0.591323	0.809366	0.649154	1.47614
GH_D13G0261	2.50991	0.587876	0.232574	0	0.0427203		GH_A11G0215	0.24975	0.896081	0.296713	0.997261	0.187759		GH_A07G2395	0.504294	0.327486	0.397253	0.417884	1.61111		GH_D06G2283	0.818892	0.81722	1.05259	1.1898	0.401853
GH_A07G2395	1.42001	0.364413	0.411146	0.699732	0.429293		GH_D13G2329	0.105702	0.0870523	0.135314	1.81682	0.0166333		GH_D08G1013	0.339467	0.367592	0.740758	1.51495	0.269223		GH_A08G1850	0.609601	0.954559	0.379372	0.724157	1.40434
GH_A13G0264	1.87862	1.41546	0	0	0		GH_D07G2070	0.290611	0.35882	0.810216	0.280976	0.332252		GH_D06G2283	0.529336	0.49537	0.879677	0.975784	0.152118		GH_D08G1013	0.710641	1.43575	0.599866	0.730724	0.438238
GH_D11G2697	0.132841	0.453356	1.95197	0.53779	0.110498		GH_D10G0350	0.424578	0.436647	0.175587	0.703475	0.204745		GH_A05G2328	0.266336	0.584364	0.435668	0.737703	0.948835		GH_A10G0417	0.50081	1.31085	1.09211	0.685343	0
GH_A13G2322	3.00733	0	0	0.0171047	0		GH_A06G2150	0.443213	0.372831	0.601964	0.346302	0.106458		GH_A12G2441	0	0.126384	0.155598	2.61395	0		GH_A06G2150	0.567006	0.304813	0.386102	0.641808	1.65453
GH_D11G3329	0.4052	0.611117	0.604611	0.993977	0.344801		GH_A05G4140	0.917054	0.424618	0.337581	0.030451	0.068884		GH_D13G2331	0.013183	0.932726	0.419658	0.691704	0.765367		GH_D08G2541	0.656916	0.123767	1.15553	1.50037	0.0856337
GH_A10G0784	0.520466	1.0088	0.610452	0.467055	0.29792		GH_D08G1013	0.557548	0.252365	0.325717	0.143928	0.497869		GH_A08G1850	0.0911147	1.26799	0.574931	0.073819	0.777285		GH_A05G1340	0.113894	0.347138	1.10797	1.66324	0.117195
GH_D06G2283	2.04916	0.633102	0.0453837	0.123992	0.0120113		GH_D01G1456	0.636115	0.520144	0.17304	0.194678	0.16476		GH_A11G2672	0.119808	0	0.294896	0.0923545	2.1674		GH_D10G1876	0.779461	0.127539	1.62533	0.478948	0.329246
GH_A07G0717	0.045936	1.17918	1.0346	0.389978	0.196056		GH_D11G3329	0.26438	0.151892	0.580798	0.447718	0.221336		GH_D11G3329	0.262465	1.19101	0.368066	0.604124	0.0725927		GH_D11G1384	0.457872	2.47099	0.17754	0	0
GH_A09G2463	0.230962	0.843085	0.504081	0.764312	0.246705		GH_D13G2317	0.69474	0.230969	0.418115	0.0718377	0.194998		GH_A06G2150	0.21027	0.476911	0.365233	0.786056	0.580601		GH_A01G0032	0.876954	0.351476	0.774606	0.434946	0.663679
GH_D13G2317	0	0.437712	1.12255	0.464157	0.469727		GH_D11G1384	0.466499	0.086456	0	0.75542	0.110399		GH_D13G0261	0	0.914222	0.400932	0.966946	0.069126		GH_D11G3329	0.470564	0.721541	0.657242	0.793303	0.275397
GH_A06G1771	0.0188817	2.30211	0.0755263	0	0		GH_A13G1795	0.270548	0.27387	0.460508	0.394482	0		GH_D11G1384	0	0.547027	0.000501333	1.26938	0.487557		GH_D11G2697	0.803828	1.10632	0.250926	0.313812	0.398686
GH_A08G1850	0.063322	1.67847	0.510689	0.0772367	0.0430227		GH_A13G2336	0.0456753	0.00347167	0.221652	0.644338	0.478658		GH_D13G2329	0.063636	0.451561	0.0527337	1.22632	0.47847		GH_D13G2331	0.714382	0.578666	0.939964	0.269595	0.298719
GH_D07G0465	0.0218887	0.971486	0.625926	0.35728	0.0602127		GH_A02G0398	0.161869	0.0951843	0.502147	0.397977	0.210642		GH_A06G1771	0.49213	1.1255	0.584121	0	0.014752		GH_D07G0465	0.394531	0.494032	1.10658	0.249721	0.542272
GH_D13G2329	0.508083	0.186372	0.804054	0.105359	0.410689		GH_D07G0465	0.603164	0.187316	0.0524193	0.134095	0.324056		GH_D13G0536	0.0893297	0.138204	0.641093	1.19042	0.0437543		GH_D12G2321	0.78209	0.418245	0.559993	0.383075	0.58896
GH_A02G1469	0.0311577	0.192075	0.351003	0.405331	0.91851		GH_A10G0417	0	0	0	0	1.19374		GH_D13G2317	0	0.429613	0	1.07075	0.545357		GH_A11G1353	0.505485	1.12838	0.544776	0.178563	0.365896
GH_A11G1353	0.397258	0.151904	0.801852	0.411325	0.09283		GH_D13G2331	0.123233	0.565372	0	0.23137	0.253573		GH_A11G1353	0.0938303	0.232793	0.322671	0.659044	0.488501		GH_A03G1296	0.188063	0.0921157	0.315228	1.91387	0.108988
GH_D08G2183	0.799034	0.0263277	0.412929	0.417399	0.07737		GH_D11G2697	0.530264	0.127983	0	0.322889	0.176525		GH_D12G2321	0.0348033	0.624196	0.329747	0.714499	0.0777323		GH_D13G0536	1.14458	0.167291	0.399646	0.446878	0.276061
GH_A13G1795	0.0167217	0.464241	0.244067	0.0985487	0.827585		GH_A05G2225	0.50457	0.504755	0	0.142331	0		GH_A13G2320	0	0	0.701489	0.949722	0		GH_D13G2317	0.990387	0.513771	0.413498	0.283373	0.08645
GH_D01G0295	0.0964243	0.074643	0.446766	0.0155433	0.90353		GH_D08G2184	0.159699	0.0913163	0	0.241158	0.655638		GH_A02G1469	0.469824	0.550835	0.228888	0.066952	0.264165		GH_A06G1771	0.404503	0	0.346271	0.175032	1.13452
GH_A05G2225	0.0339873	0.726631	0.100122	0.61172	0		GH_A11G1353	0.192102	0.178009	0	0.599031	0.155416		GH_D08G2541	0	0.319695	0.950593	0.0741125	0.179738		GH_D02G1484	0.0796103	0.0137597	0.306131	0.817947	0.779124
GH_D09G0005	0	0.418655	0.192708	0.0714157	0.746774		GH_A07G0504	0.0944773	0.0737507	0.246991	0.327392	0.3635		GH_A05G1340	0	0.130243	0.017203	1.331	0		GH_A05G4140	0.285648	0.251799	0.178395	0.436736	0.830374
GH_D13G2321	1.04571	0	0.195217	0.138712	0.039707		GH_D09G0005	0.24161	0.045719	0.414341	0.364706	0		GH_D08G2184	0	0.465998	0.0701007	0.825588	0.022061		GH_D09G2398	0.315549	0.396206	0.583256	0.65864	0
GH_D03G0774	0.164286	0.270553	0.291959	0.604309	0		GH_A01G2457	0.0591937	0.395794	0.219171	0.129998	0.22874		GH_D11G2697	0.401023	0.269159	0.213079	0.253368	0.166346		GH_D13G2329	0.512942	1.12075	0.0840687	0.178068	0.0416173
GH_A09G1071	0.0491657	1.03362	0.0552707	0.149065	0		GH_A13G2340	0	0.218541	0.113828	0.106862	0.560706		GH_D02G1484	0.150845	0.474705	0.186573	0.232039	0.225845		GH_A08G2165	0.248115	0.441295	0.68523	0.481455	0.0587567
GH_D12G2321	0.153504	0.302083	0.215032	0.264181	0.33943		GH_A03G1296	0	0.259966	0.330187	0.359611	0		GH_A01G0032	0.0145897	0.336143	0.254936	0.226586	0.373548		GH_A11G0215	0.676395	0.222671	0.291276	0.372498	0.188602
GH_D08G2186	0.026825	0.557579	0.391697	0.146176	0.135129		GH_D09G1023	0.102774	0.242642	0.391762	0.114802	0.0976197		GH_A03G1296	0	0.093338	0.65939	0.44779	9.5e-05		GH_A09G1071	0.464167	0.165481	0.786106	0.0272653	0.230587
GH_D13G2331	1.10773	0.119517	0.0121937	0	0		GH_D13G0537	0.0498957	0.275906	0.171093	0	0.4102		GH_A09G1071	0.0172507	0.563727	0.511184	0.0327215	0.0740477		GH_D01G0295	0.620092	0.678867	0.219804	0.0142573	0.0484663
GH_A05G2328	0.127955	0.719579	0.286108	0.0418823	0.0533327		GH_D12G2321	0.223265	0.336656	0.0875253	0.103143	0.107516		GH_A07G0464	0.0122927	0.275559	0.273037	0.0489235	0.47941		GH_A13G2320	0.413914	0.385798	0.196348	0.463568	0.0825667
GH_A10G0417	0.044391	0.469004	0	0.512243	0.136821		GH_D11G1088	0.212359	0.103867	0.188334	0.281363	0.0361117		GH_D09G2398	0	0.371045	0.390503	0.269043	0.01569		GH_A02G1469	0.306608	0.574797	0.421288	0.073911	0.126489
GH_D07G1583	0.050612	0.260881	0.097166	0.146541	0.591407		GH_A02G1231	0.458862	0.158712	0.000650667	0	0.202103		GH_A13G1807	0.118921	0.383086	0.224241	0.0988415	0.131339		GH_A01G0352	0.215967	0.448036	0.343436	0.193457	0.165506
GH_A08G2165	0.295603	0.06975	0.027005	0.517246	0.189554		GH_A13G1827	0	0	0.0557943	0.0138907	0.722987		GH_A13G1795	0	0.0477337	0.405153	0.301048	0.154185		GH_D08G2184	0.087574	0.23451	0.394782	0.543235	0.104245
GH_A13G2336	0.92981	0	0.123861	0.0207537	0.0234437		GH_D08G2186	0.223825	0.177227	0.0116577	0.289039	0.085292		GH_D09G1023	0.0796727	0.140401	0.485637	0.124831	0.0770777		GH_D11G1088	0.159562	0.156796	0.140574	0.624342	0.278991
GH_D08G2541	0	0.961313	0	0.114211	0.0151307		GH_D03G0774	0.124666	0.24127	0	0.15091	0.254528		GH_A13G2336	0.067926	0.0600627	0.0247797	0.667049	0.0560867		GH_A13G1795	0.120435	0.38208	0.199926	0.191554	0.448007
GH_A13G2320	0	0.116224	0.0854667	0.682399	0.200015		GH_A09G2465	0.0204487	0.221246	0.084496	0.318336	0.124042		GH_A10G0785	0.0120587	0.100264	0.263131	0.3565	0.135883		GH_A12G2305	0.167541	0.120076	0.310529	0.407801	0.331579
GH_A01G0352	0.575851	0.234695	0.145766	0.0167107	0.0878913		GH_D08G2541	0.011714	0.369698	0.165948	0.061434	0.146121		GH_D08G2186	0.159521	0.179539	0.092673	0.363459	0.05967		GH_D06G1621	0.094465	0.19017	0.0515493	0.767313	0.094496
GH_A11G2672	0.0529327	0.5755	0.390599	0.0199167	0		GH_D04G0669	0.036133	0.0624347	0.304916	0.155911	0.170053		GH_D11G1088	0.121006	0.145281	0.256008	0.172865	0.145628		GH_D08G2186	0.647732	0.121165	0.242809	0.0714377	0.032299
GH_D09G1023	0.162738	0.082667	0.302752	0.290262	0.19717		GH_A13G2326	0	0	0	0	0.716134		GH_A01G0352	0	0.226375	0.277724	0.101168	0.205848		GH_D09G0005	0.0218243	0.305539	0.176928	0.168735	0.389355
GH_D11G1088	0.02617	0.136995	0.402025	0.299057	0.161568		GH_A09G1071	0.0365253	0.1875	0.201605	0.0911647	0.168827		GH_A08G2163	0.226678	0.00499433	0.543925	0.008874	0		GH_A13G2336	0.203898	0.574091	0.164302	0.0187223	0.0356317
GH_A08G0665	0	0.99598	0	0	0		GH_A08G2163	0.0623887	0	0.231895	0.36864	0.0149943		GH_D13G0537	0	0.428311	0.0467703	0.306756	0		GH_D07G1583	0.139579	0.097001	0.207878	0.267347	0.231019
GH_D10G0789	0	0.040114	0.514652	0.376133	0		GH_D08G0664	0.0809823	0.468311	0.0859623	0.0199347	0		GH_A05G4140	0	0.14395	0.134085	0.090951	0.408439		GH_A08G0665	0.269936	0.352677	0.0530343	0.154647	0.106234
GH_D13G0537	0.090336	0.311622	0.24075	0.240031	0.0162437		GH_D09G2398	0.075317	0.120217	0.067399	0.151375	0.231684		GH_A10G2450	0.220643	0.380745	0.0243007	0.117543	0		GH_D13G0537	0.123729	0.115367	0.400101	0.20414	0.0623587
GH_D08G2184	0.451116	0.0474633	0.085196	0.209139	0.0594907		GH_D07G1583	0.30014	0.0395827	0.105353	0.059937	0.109791		GH_D01G0335	0.20998	0.0789977	0.0677147	0.169188	0.21636		GH_A13G2340	0.213323	0.287605	0.114194	0.131456	0.0406423
GH_A13G1807	0.317412	0.26845	0.158768	0.0615623	0.009976		GH_A12G2441	0	0.232805	0.25355	0.0551197	0.0697057		GH_D07G1583	0.0109923	0.150854	0.146348	0.196602	0.209966		GH_D01G0335	0.147596	0.501218	0.11716	0	0.012346
GH_A09G2465	0.0636867	0.0379973	0.111808	0.31064	0.286043		GH_D06G1621	0.201269	0.170259	0.199517	0.0284397	0		GH_A02G1231	0	0	0.105771	0	0.53891		GH_D07G2337	0.141234	0.363764	0.109926	0.0398713	0.11116
GH_D13G2332	0.690957	0.008919	0.00128533	0.048728	0.0366537		GH_A13G1807	0.080536	0.128375	0.101485	0.137103	0.1495		GH_A08G2165	0	0.275852	0.341303	0	0		GH_D10G0789	0.0131983	0.145445	0.115726	0.260005	0.132712
GH_A13G2323	0	0	0.124431	0.408843	0.244974		GH_A05G4139	0.192549	0.0277507	0.0874507	0.131781	0.120248		GH_D08G0664	0.344532	0.101357	0.0406267	0.0419525	0.0663313		GH_A05G4139	0.056968	0.112868	0.065127	0.330099	0.0935237
GH_A08G0441	0	0.401042	0.07457	0.03178	0.156606		GH_A08G0665	0	0.421324	0.12677	0	0		GH_A13G0517	0.109347	0.143082	0.00815933	0.008849	0.321342		GH_A07G0464	0.0156777	0.102071	0.286467	0.147215	0.0710327
GH_A13G2327	0.182167	0.0274257	0.17502	0.119954	0.157408		GH_A10G0785	0.0923753	0.0537173	0.142592	0.0948417	0.163764		GH_D09G0005	0	0	0.212248	0.259235	0.103985		GH_D09G1023	0.0480667	0.111379	0.049364	0.212349	0.153323
GH_A12G2305	0	0.110398	0.095702	0.217317	0.177085		GH_A07G0464	0.204259	0.134658	0.034041	0.0951443	0.0733293		GH_D12G2453	0.306918	0	0.086234	0.08357	0.0891697		GH_A08G2166	0.0896723	0.0600613	0	0.234304	0.18866
GH_A10G0785	0.0139583	0.0442453	0.290593	0.111664	0.126741		GH_A01G0352	0.133406	0.070016	0.0669267	0.159085	0.0914377		GH_A09G2465	0	0.0850707	0.280228	0.182935	0.0111703		GH_A01G0354	0.0740423	0.381001	0.0825753	0.0244913	0
GH_D11G1384	0	0.0956567	0.426759	0.0491773	0		GH_D05G1719	0.0791233	0.0686167	0.262208	0.0282027	0.071038		GH_A08G0665	0	0.304469	0.169037	0	0.080413		GH_A08G0441	0	0.118396	0.307323	0.023848	0.0998193
GH_A01G0060	0.305183	0	0	0.093291	0.172946		GH_A07G2090	0.0390587	0.131919	0.16328	0.0273477	0.115752		GH_A12G2305	0	0.0658257	0.117931	0.250971	0.104908		GH_A10G0785	0.064522	0.087498	0.09714	0.208454	0.065102
GH_A12G2441	0.0627257	0.22385	0	0.0595107	0.194104		GH_A13G2331	0.189648	0.0885627	0.0517713	0.120458	0.0186517		GH_A01G0060	0	0.25816	0.181616	0.0506895	0		GH_D08G0664	0.250024	0.0553413	0.042827	0.049553	0.09874
GH_A05G4140	0	0.441044	0	0	0.083325		GH_D13G2321	0.0145623	0.0469217	0	0.248195	0.15285		GH_A07G2090	0	0.079539	0.0412543	0.281899	0.0313727		GH_A13G1807	0.260659	0.0186977	0.0925647	0.116892	0
GH_A10G2450	0.0132577	0.171666	0.0454043	0.00659267	0.24891		GH_D09G1896	0.144575	0.271647	0	0	0.0418083		GH_D05G1719	0.0786063	0.154315	0.154357	0	0.0129483		GH_A10G2450	0.0668437	0.0629233	0.069254	0.197318	0.085681
GH_D12G2453	0	0.0578383	0.22092	0	0.1898		GH_D09G2400	0.364512	0.0493317	0.0262383	0.0125293	0		GH_D02G0473	0.00709	0.04396	0	0.174787	0.16078		GH_A06G1602	0.025288	0	0	0.387698	0.0574517
GH_A03G1296	0.161849	0.217383	0.0256183	0.056973	0		GH_A06G1771	0	0.327605	0	0	0.124511		GH_D10G0789	0	0.0879347	0.238389	0	0.0520103		GH_D09G2400	0.057859	0.110384	0.011981	0.099559	0.188986
GH_D04G0669	0.363121	0.036299	0	0.0387793	0		GH_A11G1599	0	0.163523	0.102442	0.166139	0.0130923		GH_A05G1688	0.127832	0.0785847	0.150751	0	0		GH_D12G2453	0.0780877	0.0331537	0.018493	0.266645	0.0694237
GH_A05G1340	0	0.2971	0.0518193	0	0.0838273		GH_A13G2325	0.00531567	0	0	0.111551	0.317017		GH_D04G0240	0.0139023	0.171871	0.0379653	0	0.121346		GH_D08G2183	0	0.0881637	0.192287	0.125351	0.0533377
GH_D09G1896	0	0.399332	0	0	0		GH_D10G0790	0.162055	0.0300947	0.22061	0.000431333	0		GH_A13G2340	0	0.106292	0.238415	0	0		GH_D04G0240	0.0450233	0.0210757	0.00613	0.0740477	0.304998
GH_A01G2457	0.162919	0.088077	0	0.135157	0		GH_A12G2305	0.0450297	0.107389	0.133873	0.00475233	0.116475		GH_D13G1166	0.0478583	0.0156503	0.0661063	0.049227	0.160848		GH_A08G1928	0.114458	0.0310057	0.175402	0.0487813	0.0548763
GH_D02G1484	0.000106667	0.219714	0	0.165153	0		GH_A12G2309	0.0215513	0.132824	0.0998483	0.101376	0.038759		GH_D07G2337	0.164751	0.05359	0.044615	0	0.0724953		GH_A01G0060	0.12291	0.119344	0.135307	0.0129387	0.00913733
GH_A04G0255	0.0610817	0.190198	0.0105687	0.117521	0		GH_A10G2450	0.044389	0	0.032067	0.317234	0		GH_D08G2183	0.128961	0.120766	0.085302	0	0		GH_A07G2090	0.108142	0.029039	0.0139053	0.109638	0.129368
GH_A07G2090	0.0289667	0	0.0299337	0	0.278449		GH_A07G2391	0.0396053	0.021504	0.0767577	0.112716	0.139318		GH_D03G0837	0	0.042136	0.0287413	0.196075	0.0649523		GH_D09G1896	0.133614	0.071559	0.04542	0	0.113563
GH_D02G0473	0	0.0420483	0.112331	0.0633733	0.111051		GH_A08G2166	0	0.116617	0.110593	0.137548	0		GH_D04G0669	0.0761867	0.078395	0.160823	0.0147345	0		GH_A13G2327	0.0878327	0.131767	0.050944	0.0024	0.0562757
GH_D09G0709	0	0	0.112564	0	0.207121		GH_A02G1469	0.0610023	0.142312	0.0158593	0.0586767	0.0828373		GH_A13G2325	0.046827	0	0	0.279656	0		GH_A13G0517	0.145805	0.0204733	0.068969	0	0.091483
GH_D08G0664	0	0.290057	0.0135413	0	0		GH_A01G0360	0.011148	0.0141743	0.0495777	0.0129943	0.265566		GH_A01G0360	0.256502	0.0500747	0.012874	0	0		GH_D11G1375	0	0	0.0278873	0.295698	0
GH_D13G2325	0.301521	0	0	0	0		GH_D01G0295	0.148519	0.074582	0.030272	0.0375647	0.059219		GH_A01G2457	0	0.0439477	0.0433363	0.180991	0		GH_A13G2325	0.11009	0.109478	0.0868597	0	0
GH_A08G2166	0	0.22561	0.0647033	0	0		GH_D01G0335	0.055995	0	0.013606	0.140547	0.116455		GH_A13G2327	0	0.012806	0.0764037	0.13923	0.0189773		GH_D13G1166	0.0799293	0.104393	0.0511127	0	0.059657
GH_D07G2337	0.0142593	0.0549503	0.119717	0.0928423	0		GH_D03G0837	0.305579	0	0.019466	0	0		GH_A05G4139	0	0	0	0.160682	0.0850627		GH_D02G0473	0.025961	0.095636	0.0358133	0.0906683	0.0443763
GH_A13G1224	0.260283	0	0	0.0126807	0		GH_D04G0240	0.051564	0.0430717	0.130918	0.041412	0.0386287		GH_D07G0119	0	0.0791857	0.154498	0	0		GH_A12G2309	0.0486763	0.009586	0.06781	0.056017	0.108848
GH_A07G0464	0.0116317	0.0868843	0.171379	0	0		GH_A05G1688	0.0865207	0	0.0897503	0.00950767	0.115604		GH_A12G2309	0.112435	0.00883267	0.076308	0	0.0269987		GH_A01G2457	0.0513187	0	0.0216417	0.158103	0.02951
GH_A05G4139	0.0976147	0	0.0274917	0.110235	0		GH_D01G0337	0.075898	0.094277	0	0.0892547	0.026659		GH_D02G0792	0.0138817	0	0.026174	0.183191	0		GH_A13G2331	0	0	0.0115213	0.232752	0.012438
GH_D13G2323	0.177578	0	0.0304567	0.02542	0		GH_A08G1928	0.15028	0	0.077312	0.0289717	0.019744		GH_D12G1132	0.209636	0	0	0	0		GH_D05G1719	0	0.026253	0	0.133495	0.0806877
GH_A01G0354	0.112805	0	0	0.039577	0.0617207		GH_D10G2559	0.021417	0	0.062884	0.0387427	0.148074		GH_A13G2326	0	0	0	0.208532	0		GH_A09G1942	0	0.0358437	0.0590863	0.0946883	0.048789
GH_A07G2391	0.143155	0.022354	0.048202	0	0		GH_D08G2183	0.0623147	0.0418323	0	0	0.161186		GH_D06G1621	0	0.0842633	0.0716637	0.039789	0.0128013		GH_A07G0504	0.170447	0	0.0576517	0	0
GH_D13G2319	0.211671	0	0	0	0		GH_A01G0354	0.072247	0.14928	0	0.039809	0		GH_D09G0709	0	0.063791	0.0387183	0	0.0968197		GH_D02G0792	0.0722843	0.0296437	0.021813	0.101937	0
GH_A13G0517	0	0.050536	0.0340577	0	0.101627		GH_D13G2323	0	0.0494783	0	0.141624	0.0619123		GH_D13G2321	0	0	0	0.199056	0		GH_A11G1061	0	0.011191	0.096305	0.117889	0
GH_D10G0790	0.0457787	0.137315	0	0	0		GH_A01G0060	0	0.10805	0.0699667	0.0662733	0		GH_D09G1896	0	0.0402487	0.0116187	0	0.144242		GH_A05G1688	0.0366643	0	0.0523807	0.071217	0.0638827
GH_A01G0360	0.009892	0.012938	0.026281	0.125282	0		GH_D02G0792	0	0.114369	0.0573	0.068028	0		GH_A09G1031	0.0449217	0.0779127	0	0.0680535	0		GH_D01G0337	0.057544	0.109249	0	0.0368023	0
GH_D01G0335	0.101986	0.03653	0	0.0300967	0		GH_D02G0473	0.158673	0.0233397	0	0.054338	0		GH_A08G2166	0	0.101763	0.0598583	0	0.0245673		GH_A11G1343	0	0	0.120818	0.037827	0.030764
GH_A11G1343	0.163022	0	0	0	0		GH_A08G0441	0.013508	0.013868	0.195596	0	0.00701633		GH_D03G0716	0	0	0.046293	0	0.136737		GH_A09G2465	0.0319517	0.0512897	0.027985	0.048807	0.02843
GH_D06G1621	0.0297043	0.013245	0.0633823	0	0.0539313		GH_A13G2327	0.0289763	0.0131363	0.0387257	0.124156	0.018671		GH_D09G2400	0	0.112733	0.0673927	0	0		GH_A01G0418	0	0	0	0.0209523	0.151524
GH_D03G0716	0.088156	0	0	0.0663987	0		GH_D12G2453	0.128717	0.0710677	0	0	0.0160743		GH_A08G0441	0	0.0266103	0.105996	0	0.0320713		GH_A02G1231	0	0.044045	0	0.127531	0.000432667
GH_D11G1375	0	0.151563	0	0	0		GH_D03G0716	0.212296	0	0	0	0		GH_D10G0790	0	0.0262057	0	0.136928	0		GH_A08G2163	0	0.000848333	0	0	0.169306
GH_A13G2324	0.149705	0	0	0	0		GH_A13G0517	0.138446	0.0506643	0	0	0.0167303		GH_D10G2559	0.0128407	0.0895263	0.00684767	0.033377	0.0114953		GH_A01G0360	0.0704313	0.024424	0.0221087	0.0522617	0
GH_A05G3674	0.0914893	0	0.05818	0	0		GH_A09G1031	0.0521897	0.017287	0.0584477	0.0604463	0.0130957		GH_A09G1607	0.0245917	0	0.011581	0.115608	0		GH_A02G1448	0.057929	0	0.013698	0.0446607	0.0423137
GH_D01G0341	0.106842	0	0.034081	0	0		GH_A13G2322	0	0	0.0289463	0.0146893	0.139412		GH_A05G3674	0	0.0435617	0.0126997	0.0948965	0		GH_A13G1827	0	0	0.0698583	0.081106	0
GH_D05G1343	0.116768	0	0	0.015094	0		GH_A09G1607	0.0620703	0.118402	0	0	0		GH_A13G1827	0	0.141547	0.00200067	0	0		GH_A09G1607	0.0233517	0	0	0.106849	0.0118087
GH_D13G1166	0	0.012492	0.0635243	0	0.0557977		GH_D06G0534	0.133987	0	0	0.0278837	0		GH_D09G1767	0.0607093	0.078388	0	0	0		GH_A09G1031	0.029664	0.0407027	0.0132453	0.0151547	0.0294
GH_D09G0711	0	0	0.0134343	0	0.109699		GH_A01G0418	0.0102093	0	0.13683	0	0		GH_A07G1574	0	0	0.0766243	0.056902	0		GH_D03G0837	0.0454177	0	0.033119	0.0475013	0
GH_A11G1599	0.111912	0	0	0	0		GH_D13G1166	0.02503	0.0955353	0	0.0261877	0		GH_D01G0341	0	0	0	0.120633	0		GH_D06G0534	0.017585	0	0.0128647	0.029946	0.0567013
GH_A05G1688	0.0226703	0.0520803	0	0	0.0333437		GH_A08G2165	0	0	0.0226883	0.0437943	0.0794923		GH_A08G1928	0.0357263	0	0.0637893	0.0114405	0		GH_D13G2321	0.0545857	0.0462967	0	0	0.0128327
GH_D04G0240	0	0.0521857	0.0410893	0.0130897	0		GH_D07G0119	0.070298	0	0.0161243	0.0591493	0		GH_A02G1448	0	0.023949	0.043698	0	0.0409623		GH_A13G1224	0	0	0.0604267	0	0.0448057
GH_D06G0534	0.0272757	0	0.077804	0	0		GH_A07G1574	0.00146567	0.035823	0.0608697	0.0466207	0		GH_A07G0504	0	0	0.050751	0	0.0526933		GH_D13G2323	0.0507703	0.0401087	0	0	0.014263
GH_A07G1574	0	0.001137	0.0893453	0.00637333	0		GH_A10G0338	0	0	0	0.0986347	0.0427623		GH_A09G1942	0	0.0243487	0	0	0.0764643		GH_D03G0716	0	0	0	0	0.098835
GH_D01G0337	0.0456113	0	0	0.022372	0.021291		GH_A11G1343	0	0	0	0.133632	0		GH_D13G2323	0	0	0	0.0997625	0		GH_A07G2391	0	0.0426977	0.0555927	0	0
GH_D05G1719	0	0.0416127	0	0	0.0466917		GH_D13G2332	0.00875833	0.0277437	0	0.0490247	0.035599		GH_A11G1343	0	0.054111	0.042618	0	0		GH_D08G1939	0.05557	0.0389377	0.000358667	0.000784667	0
GH_A09G1031	0	0.0843397	0	0	0		GH_A10G0783	0	0.0313393	0	0	0.087276		GH_A06G1602	0	0	0	0.0884355	0		GH_A07G1574	0	0.041179	0	0.050862	0
GH_A08G1928	0	0.0807987	0	0	0		GH_D07G2337	0.021954	0.013884	0.0134447	0.0237523	0.042189		GH_A07G0112	0	0	0.08496	0	0		GH_A13G2321	0	0	0	0.0864167	0
GH_D07G1398	0.079609	0	0	0	0		GH_D10G0789	0.0202357	0.0782083	0	0	0.00548		GH_D02G0470	0	0	0	0	0.0836643		GH_D09G0709	0	0	0.0842327	0	0
GH_D01G0720	0	0	0.0140063	0.038332	0.024098		GH_D08G1939	0.00283667	0.002099	0.001892	0.0946917	0		GH_A10G0783	0	0.0384	0.042037	0	0		GH_A12G2306	0	0	0	0.07311	0
GH_A12G2309	0	0.019343	0	0.0244747	0.0290383		GH_D11G1375	0	0.094533	0	0	0		GH_A08G0065	0	0	0.0783887	0	0		GH_D04G0669	0.0110083	0	0	0.0602007	0
GH_D10G0792	0	0	0	0.0722613	0		GH_A02G1448	0.0351737	0.0384613	0	0.0203633	0		GH_D11G1375	0	0.0517003	0	0	0.0195203		GH_D09G1767	0	0	0	0.0689147	0
GH_D08G2185	0	0.014848	0.024457	0	0.0311557		GH_D13G2325	0.037924	0.004967	0.004884	0	0.0418007		GH_D08G2185	0.030007	0.035472	0	0	0		GH_D10G0790	0	0	0.018362	0	0.0428503
GH_A08G2163	0.0507117	0.00309033	0.009526	0	0		GH_A06G0566	0.0784657	0	0	0	0		GH_A11G1061	0.0505947	0.0117213	0	0	0		GH_D02G0794	0	0.0572543	0	0	0
GH_A02G1231	0	0.0625253	0	0	0		GH_D09G0710	0.0718387	0	0	0	0		GH_A13G2339	0	0.0588807	0	0	0.00291067		GH_D13G2325	0	0	0	0.0367003	0.0186203
GH_A11G1061	0	0	0	0.0572913	0.00462233		GH_A09G1942	0.00718533	0	0.0630443	0	0		GH_A04G0255	0	0	0.037666	0	0.017186		GH_A09G2469	0	0	0.011847	0.0170107	0.0238397
GH_A06G1602	0.0320927	0.0286203	0	0	0		GH_D01G0341	0.012962	0	0	0	0.0564497		GH_D06G0534	0	0.05107	0	0	0		GH_D10G2559	0.0126767	0	0	0.02244	0.0123907
GH_D10G2559	0	0.0455223	0.0136507	0	0		GH_D10G0792	0	0.0683067	0	0	0		GH_D13G2332	0	0.028174	0.00361833	0.0175265	0		GH_D01G0341	0	0	0.0120797	0.012354	0.0122067
GH_A02G1448	0	0	0.054274	0	0		GH_D02G1484	0	0	0	0.0670413	0		GH_A09G0770	0	0.0482357	0	0	0		GH_D05G1343	0	0	0	0.0358943	0
GH_A07G1409	0.044726	0.00881867	0	0	0		GH_A06G1602	0.016342	0	0.0463353	0	0		GH_D01G0337	0.0163557	0	0	0	0.0310123		GH_D13G2332	0.00121033	0	0.0334357	0.001232	0
GH_D09G2399	0	0.0247	0.008016	0.010787	0		GH_A13G1224	0	0	0	0.0622117	0		GH_D08G1940	0.0431903	0	0	0	0		GH_D01G0338	0	0	0.0355607	0	0
GH_A13G1828	0.0411337	0	0	0	0		GH_A10G0650	0	0	0	0	0.049795		GH_A01G0418	0	0	0.023674	0.018342	0		GH_A01G0358	0	0.031973	0	0	0
GH_A01G0418	0	0	0.037339	0	0		GH_A05G3674	0	0	0.0302847	0	0.00971267		GH_A09G2469	0	0	0	0.039281	0		GH_D07G0119	0	0	0	0.0158443	0.0147657
GH_D08G1939	0	0	0.0340603	3.1e-05	0		GH_D01G0720	0.038886	0	0	0	0		GH_A07G2391	0	0.024221	0.013769	0	0		GH_A13G2339	0	0	0.028967	0	0
GH_A09G1942	0	0.0301777	0	0	0		GH_A11G1061	0.00583767	0.0110033	0.01938	0	0		GH_A13G2324	0	0	0	0	0.0368027		GH_A05G3674	0	0	0	0.0275783	0
GH_D02G0792	0.0138003	0	0	0.0125597	0		GH_A04G0272	0	0.019351	0	0	0.0158263		GH_A01G0354	0.0247813	0.0105603	0	0	0		GH_D01G0720	0	0.0130223	0.0120797	0	0
GH_A09G2464	0.026314	0	0	0	0		GH_A04G0255	0.034921	0	0	0	0		GH_A13G2331	0	0.031895	0	0	0		GH_A01G0722	0	0	0.0247587	0	0
GH_A10G0338	0	0.0211887	0	0	0		GH_A09G2630	0	0	0.029284	0	0		GH_A09G2630	0	0.0274097	0	0	0		GH_A04G0272	0.00969833	0.0144433	0	0	0
GH_A09G1607	0	0	0.019776	0	0		GH_D04G0711	0	0	0.0123097	0	0.00879433		GH_A13G2333	0.000932667	0	0	0	0.026057		GH_D08G0460	0.0101507	0	0	0.0129777	0
GH_A08G2539	0	0.0186613	0	0	0		GH_D09G0708	0	0	0	0.0204753	0		GH_A11G1599	0	0	0.0257203	0	0		GH_A09G2464	0.0161643	0	0	0	0
GH_A10G0650	0	0	0	0.0152783	0		GH_D05G3815	0	0	0	0.0154487	0		GH_A04G0272	0.00714033	0.006143	0.010005	0	0		GH_A02G0776	0	0.01544	0	0	0
GH_D03G0770	0.0151797	0	0	0	0		GH_A02G0776	0.0153687	0	0	0	0		GH_A11G3319	0.020418	0	0	0	0		GH_A10G0783	0.0149807	0	0	0	0
GH_A13G2321	0.014762	0	0	0	0		GH_D11G2696	0	0.0150447	0	0	0		GH_A09G1815	0	0	0	0.0176925	0		GH_D12G1132	0.0145807	0	0	0	0
GH_A07G0504	0	0.00586	0	0.008483	0		GH_D09G0706	0.0147163	0	0	0	0		GH_D04G1356	0	0	0	0.017316	0		GH_A07G0112	0	0	0.0130247	0	0
GH_D12G1413	0.0138407	0	0	0	0		GH_A07G0112	0	0	0.0145603	0	0		GH_D05G0136	0	0.0157447	0	0	0		GH_A07G0443	0	0	0	0	0.0128837
GH_A10G0783	0	0.013603	0	0	0		GH_D13G1750	0	0	0	0	0.0136177		GH_A09G2464	0	0	0	0	0.0127473		GH_D04G0711	0	0	0	0.0124223	0
GH_D09G2400	0.013396	0	0	0	0		GH_A13G1828	0	0	0	0	0.0135473		GH_D09G0919	0	0.00999067	0	0	0		GH_A10G0338	0	0	0.0115383	0	0
GH_D03G0837	0	0.0126043	0	0	0		GH_A13G2323	0.0130667	0	0	0	0		GH_A13G1224	0.009984	0	0	0	0		GH_A05G3676	0	0	0	0.0112957	0
GH_A07G0443	0	0	0.0106373	0	0		GH_A01G0359	0	0.008181	0	0	0		GH_A06G0566	0	0	0.00831067	0	0		GH_D04G0667	0.0110493	0	0	0	0
GH_A04G0272	0	0.008339	0	0	0		GH_A13G2333	0.001051	0	0.000873667	0.00132667	0.000869667		GH_A13G2322	0	0.00772167	0	0	0		GH_A10G0650	0	0	0.00956833	0	0
GH_A06G0566	0.004494	0.00137433	0	0	0		GH_A11G3319	0	0	0	0.00388533	0		GH_A13G1828	0	0	0.00439767	0	0		GH_A11G3319	0	0.00335867	0	0	0
GH_A13G2333	0.00286367	0	0	0	0		GH_D05G1343	0	0	0	0	0.00323267		GH_D08G1939	0	0.000468	0	0	0.000314333		GH_A06G0566	0	0	0	0.00277333	0
GH_A11G3319	0	0	0.00222267	0	0		GH_A01G0061	0	0	0	0	0		GH_A01G0061	0	0	0	0	0		GH_A13G2333	0.00126633	0	0.00104567	0	0
GH_A13G2339	0.000141333	0	0	0	0		GH_A09G1815	0	0	0	0	0		GH_D09G1553	0	0	0	0	0		GH_A01G0061	0	0	0	0	0
GH_A01G0061	0	0	0	0	0		GH_D09G1767	0	0	0	0	0		GH_A02G0776	0	0	0	0	0		GH_A11G1599	0	0	0	0	0
GH_A09G1815	0	0	0	0	0		GH_D09G1553	0	0	0	0	0		GH_D02G0794	0	0	0	0	0		GH_A09G1815	0	0	0	0	0
GH_D09G1767	0	0	0	0	0		GH_D02G0794	0	0	0	0	0		GH_D13G2401	0	0	0	0	0		GH_D09G1553	0	0	0	0	0
GH_D09G1553	0	0	0	0	0		GH_D13G2401	0	0	0	0	0		GH_A05G2391	0	0	0	0	0		GH_D13G2401	0	0	0	0	0
GH_A02G0776	0	0	0	0	0		GH_A09G0770	0	0	0	0	0		GH_D01G0409	0	0	0	0	0		GH_A09G0770	0	0	0	0	0
GH_D02G0794	0	0	0	0	0		GH_A05G2391	0	0	0	0	0		GH_A01G0358	0	0	0	0	0		GH_A05G2391	0	0	0	0	0
GH_D13G2401	0	0	0	0	0		GH_D01G0409	0	0	0	0	0		GH_A13G1794	0	0	0	0	0		GH_D01G0409	0	0	0	0	0
GH_A09G0770	0	0	0	0	0		GH_A01G0358	0	0	0	0	0		GH_D13G1749	0	0	0	0	0		GH_A13G1794	0	0	0	0	0
GH_A05G2391	0	0	0	0	0		GH_A13G1794	0	0	0	0	0		GH_D08G2732	0	0	0	0	0		GH_D13G1749	0	0	0	0	0
GH_D01G0409	0	0	0	0	0		GH_D13G1749	0	0	0	0	0		GH_D01G0338	0	0	0	0	0		GH_D08G2732	0	0	0	0	0
GH_A01G0358	0	0	0	0	0		GH_D08G2732	0	0	0	0	0		GH_D04G0711	0	0	0	0	0		GH_D05G2410	0	0	0	0	0
GH_A13G1794	0	0	0	0	0		GH_D01G0338	0	0	0	0	0		GH_D05G2410	0	0	0	0	0		GH_A13G2405	0	0	0	0	0
GH_D13G1749	0	0	0	0	0		GH_D05G2410	0	0	0	0	0		GH_A13G2405	0	0	0	0	0		GH_A01G0359	0	0	0	0	0
GH_D08G2732	0	0	0	0	0		GH_A13G2405	0	0	0	0	0		GH_A01G0359	0	0	0	0	0		GH_A08G2539	0	0	0	0	0
GH_D01G0338	0	0	0	0	0		GH_A12G2306	0	0	0	0	0		GH_A12G2306	0	0	0	0	0		GH_D04G1356	0	0	0	0	0
GH_D04G0711	0	0	0	0	0		GH_A08G2539	0	0	0	0	0		GH_A08G2539	0	0	0	0	0		GH_D10G0158	0	0	0	0	0
GH_D05G2410	0	0	0	0	0		GH_D04G1356	0	0	0	0	0		GH_D10G0158	0	0	0	0	0		GH_D12G2323	0	0	0	0	0
GH_A13G2405	0	0	0	0	0		GH_D10G0158	0	0	0	0	0		GH_D12G2323	0	0	0	0	0		GH_A07G2394	0	0	0	0	0
GH_A01G0359	0	0	0	0	0		GH_D12G2323	0	0	0	0	0		GH_A07G2394	0	0	0	0	0		GH_A08G2736	0	0	0	0	0
GH_A12G2306	0	0	0	0	0		GH_A07G2394	0	0	0	0	0		GH_D01G0720	0	0	0	0	0		GH_A10G0148	0	0	0	0	0
GH_D04G1356	0	0	0	0	0		GH_A08G2736	0	0	0	0	0		GH_A10G0338	0	0	0	0	0		GH_D10G0352	0	0	0	0	0
GH_D10G0158	0	0	0	0	0		GH_A10G0148	0	0	0	0	0		GH_A08G2736	0	0	0	0	0		GH_D09G2552	0	0	0	0	0
GH_D12G2323	0	0	0	0	0		GH_D10G0352	0	0	0	0	0		GH_A10G0148	0	0	0	0	0		GH_D08G2185	0	0	0	0	0
GH_A07G2394	0	0	0	0	0		GH_D09G2552	0	0	0	0	0		GH_D10G0352	0	0	0	0	0		GH_A13G1828	0	0	0	0	0
GH_A08G2736	0	0	0	0	0		GH_D08G2185	0	0	0	0	0		GH_D09G2552	0	0	0	0	0		GH_A02G0775	0	0	0	0	0
GH_A10G0148	0	0	0	0	0		GH_A01G0722	0	0	0	0	0		GH_A01G0722	0	0	0	0	0		GH_A09G2630	0	0	0	0	0
GH_D10G0352	0	0	0	0	0		GH_A02G0775	0	0	0	0	0		GH_A02G0775	0	0	0	0	0		GH_A06G0555	0	0	0	0	0
GH_D09G2552	0	0	0	0	0		GH_A07G0443	0	0	0	0	0		GH_A07G0443	0	0	0	0	0		GH_A04G1025	0	0	0	0	0
GH_A01G0722	0	0	0	0	0		GH_A06G0555	0	0	0	0	0		GH_A06G0555	0	0	0	0	0		GH_A12G1397	0	0	0	0	0
GH_A02G0775	0	0	0	0	0		GH_A04G1025	0	0	0	0	0		GH_A04G1025	0	0	0	0	0		GH_D12G1413	0	0	0	0	0
GH_A09G2630	0	0	0	0	0		GH_A12G1397	0	0	0	0	0		GH_A12G1397	0	0	0	0	0		GH_D07G0445	0	0	0	0	0
GH_A06G0555	0	0	0	0	0		GH_D12G1413	0	0	0	0	0		GH_D12G1413	0	0	0	0	0		GH_D07G1398	0	0	0	0	0
GH_A04G1025	0	0	0	0	0		GH_A09G2469	0	0	0	0	0		GH_D07G0445	0	0	0	0	0		GH_D01G1453	0	0	0	0	0
GH_A07G0112	0	0	0	0	0		GH_D07G0445	0	0	0	0	0		GH_D07G1398	0	0	0	0	0		GH_A07G1409	0	0	0	0	0
GH_A12G1397	0	0	0	0	0		GH_D07G1398	0	0	0	0	0		GH_D01G1453	0	0	0	0	0		GH_D09G0919	0	0	0	0	0
GH_D07G0119	0	0	0	0	0		GH_D01G1453	0	0	0	0	0		GH_A07G1409	0	0	0	0	0		GH_A12G1135	0	0	0	0	0
GH_A09G2469	0	0	0	0	0		GH_A07G1409	0	0	0	0	0		GH_A12G1135	0	0	0	0	0		GH_D09G0708	0	0	0	0	0
GH_D07G0445	0	0	0	0	0		GH_A09G2464	0	0	0	0	0		GH_D09G0708	0	0	0	0	0		GH_D10G0695	0	0	0	0	0
GH_D01G1453	0	0	0	0	0		GH_D09G0919	0	0	0	0	0		GH_A05G3676	0	0	0	0	0		GH_A11G0425	0	0	0	0	0
GH_D09G0919	0	0	0	0	0		GH_A12G1135	0	0	0	0	0		GH_D10G0695	0	0	0	0	0		GH_D11G0444	0	0	0	0	0
GH_A12G1135	0	0	0	0	0		GH_D12G1132	0	0	0	0	0		GH_D08G0460	0	0	0	0	0		GH_A02G1809	0	0	0	0	0
GH_D09G0708	0	0	0	0	0		GH_A05G3676	0	0	0	0	0		GH_A10G0650	0	0	0	0	0		GH_A04G0269	0	0	0	0	0
GH_D12G1132	0	0	0	0	0		GH_D10G0695	0	0	0	0	0		GH_A11G0425	0	0	0	0	0		GH_D01G0340	0	0	0	0	0
GH_A05G3676	0	0	0	0	0		GH_D08G0460	0	0	0	0	0		GH_D11G0444	0	0	0	0	0		GH_A11G2670	0	0	0	0	0
GH_D10G0695	0	0	0	0	0		GH_A11G0425	0	0	0	0	0		GH_A02G1809	0	0	0	0	0		GH_A02G1493	0	0	0	0	0
GH_D08G0460	0	0	0	0	0		GH_D11G0444	0	0	0	0	0		GH_A04G0269	0	0	0	0	0		GH_D02G0470	0	0	0	0	0
GH_A11G0425	0	0	0	0	0		GH_A02G1809	0	0	0	0	0		GH_D01G0340	0	0	0	0	0		GH_D05G3814	0	0	0	0	0
GH_D11G0444	0	0	0	0	0		GH_A04G0269	0	0	0	0	0		GH_A11G2670	0	0	0	0	0		GH_D10G0791	0	0	0	0	0
GH_A02G1809	0	0	0	0	0		GH_D01G0340	0	0	0	0	0		GH_A02G1493	0	0	0	0	0		GH_A02G1439	0	0	0	0	0
GH_A04G0269	0	0	0	0	0		GH_A11G2670	0	0	0	0	0		GH_D05G3814	0	0	0	0	0		GH_D11G2696	0	0	0	0	0
GH_D01G0340	0	0	0	0	0		GH_A02G1493	0	0	0	0	0		GH_D10G0791	0	0	0	0	0		GH_D03G0770	0	0	0	0	0
GH_A11G2670	0	0	0	0	0		GH_D02G0470	0	0	0	0	0		GH_A02G1439	0	0	0	0	0		GH_A04G0258	0	0	0	0	0
GH_A02G1493	0	0	0	0	0		GH_D05G3814	0	0	0	0	0		GH_D11G2696	0	0	0	0	0		GH_A04G0264	0	0	0	0	0
GH_D02G0470	0	0	0	0	0		GH_D10G0791	0	0	0	0	0		GH_D03G0770	0	0	0	0	0		GH_A04G0265	0	0	0	0	0
GH_D05G3814	0	0	0	0	0		GH_A02G1439	0	0	0	0	0		GH_A04G0258	0	0	0	0	0		GH_A04G0261	0	0	0	0	0
GH_D10G0791	0	0	0	0	0		GH_D03G0770	0	0	0	0	0		GH_A04G0264	0	0	0	0	0		GH_A04G0262	0	0	0	0	0
GH_A02G1439	0	0	0	0	0		GH_A04G0258	0	0	0	0	0		GH_A04G0265	0	0	0	0	0		GH_D09G0706	0	0	0	0	0
GH_D11G2696	0	0	0	0	0		GH_A04G0264	0	0	0	0	0		GH_A04G0261	0	0	0	0	0		GH_D09G0710	0	0	0	0	0
GH_A04G0258	0	0	0	0	0		GH_A04G0265	0	0	0	0	0		GH_A04G0262	0	0	0	0	0		GH_A09G0769	0	0	0	0	0
GH_A04G0264	0	0	0	0	0		GH_A04G0261	0	0	0	0	0		GH_D09G0706	0	0	0	0	0		GH_A05G3450	0	0	0	0	0
GH_A04G0265	0	0	0	0	0		GH_A04G0262	0	0	0	0	0		GH_D09G0710	0	0	0	0	0		GH_D05G3815	0	0	0	0	0
GH_A04G0261	0	0	0	0	0		GH_A09G0769	0	0	0	0	0		GH_A09G0769	0	0	0	0	0		GH_D09G0711	0	0	0	0	0
GH_A04G0262	0	0	0	0	0		GH_A05G3450	0	0	0	0	0		GH_A05G3450	0	0	0	0	0		GH_D08G1940	0	0	0	0	0
GH_D09G0706	0	0	0	0	0		GH_D09G0711	0	0	0	0	0		GH_D05G1343	0	0	0	0	0		GH_D13G2318	0	0	0	0	0
GH_D09G0710	0	0	0	0	0		GH_A13G2321	0	0	0	0	0		GH_D05G3815	0	0	0	0	0		GH_A04G0255	0	0	0	0	0
GH_A09G0769	0	0	0	0	0		GH_D08G1940	0	0	0	0	0		GH_D09G0711	0	0	0	0	0		GH_D13G2319	0	0	0	0	0
GH_A05G3450	0	0	0	0	0		GH_A13G2339	0	0	0	0	0		GH_A13G2321	0	0	0	0	0		GH_D09G0980	0	0	0	0	0
GH_D05G3815	0	0	0	0	0		GH_D13G2318	0	0	0	0	0		GH_D13G2318	0	0	0	0	0		GH_A13G2323	0	0	0	0	0
GH_D08G1940	0	0	0	0	0		GH_D13G2319	0	0	0	0	0		GH_D13G2319	0	0	0	0	0		GH_A13G2322	0	0	0	0	0
GH_D13G2318	0	0	0	0	0		GH_D09G0980	0	0	0	0	0		GH_D09G0980	0	0	0	0	0		GH_A13G2326	0	0	0	0	0
GH_D09G0980	0	0	0	0	0		GH_D04G0667	0	0	0	0	0		GH_D04G0667	0	0	0	0	0		GH_A04G0268	0	0	0	0	0
GH_D04G0667	0	0	0	0	0		GH_A04G0268	0	0	0	0	0		GH_A13G2323	0	0	0	0	0		GH_A08G0065	0	0	0	0	0
GH_A04G0268	0	0	0	0	0		GH_D09G0709	0	0	0	0	0		GH_D13G2325	0	0	0	0	0		GH_A08G2164	0	0	0	0	0
GH_A08G0065	0	0	0	0	0		GH_A08G0065	0	0	0	0	0		GH_A04G0268	0	0	0	0	0		GH_D10G0792	0	0	0	0	0
GH_A08G2164	0	0	0	0	0		GH_A08G2164	0	0	0	0	0		GH_A08G2164	0	0	0	0	0		GH_A10G0782	0	0	0	0	0
GH_A10G0782	0	0	0	0	0		GH_A10G0782	0	0	0	0	0		GH_D10G0792	0	0	0	0	0		GH_D09G2399	0	0	0	0	0
GH_D05G0136	0	0	0	0	0		GH_D09G2399	0	0	0	0	0		GH_A10G0782	0	0	0	0	0		GH_D05G0136	0	0	0	0	0
GH_D13G1750	0	0	0	0	0		GH_D05G0136	0	0	0	0	0		GH_D09G2399	0	0	0	0	0		GH_D13G1750	0	0	0	0	0
GH_D03G0250	0	0	0	0	0		GH_D03G0250	0	0	0	0	0		GH_D13G1750	0	0	0	0	0		GH_D03G0250	0	0	0	0	0
GH_D01G1452	0	0	0	0	0		GH_D01G1452	0	0	0	0	0		GH_D03G0250	0	0	0	0	0		GH_D01G1452	0	0	0	0	0
GH_A13G2331	0	0	0	0	0		GH_A13G2324	0	0	0	0	0		GH_D01G1452	0	0	0	0	0		GH_A13G2324	0	0	0	0	0
GH_D13G2320	0	0	0	0	0		GH_D13G2320	0	0	0	0	0		GH_D13G2320	0	0	0	0	0		GH_D13G2320	0	0	0	0	0
