# Supplementary material for: Genome-Wide Identification and Functional Investigation of 1-Aminocyclopropane-1-carboxylic Acid Oxidase (ACO) Genes in Cotton
Source: Plants (Basel). 2021 Aug 18;10(8):1699. doi: 10.3390/plants10081699 (PMC8402218; doi:10.3390/plants10081699)
Supplement: Supplementary file 1 [file plants-10-01699-s001.zip › Supplementary files/Supplementary Table S7.xlsx]

## Sheet: Sheet2
Table S7 Definitions of the co-expressed genes with GhACOs
Gene ID	From	To	E-Value	Accession	Short name	Definition
GH_A01G0022	28	257	5.42612e-94	cl00200	MIP superfamily	Major intrinsic protein (MIP) superfamily. Members of the MIP superfamily function as membrane channels that selectively transport water, small neutral molecules, and ions out of and between cells. The channel proteins share a common fold: the N-terminal cytosolic portion followed by six transmembrane helices, which might have arisen through gene duplication. On the basis of sequence similarity a…
GH_A01G0667	5	89	3.13516e-45	cl41776	DLC-like_SF superfamily	dynein light chain (DLC)-like domain superfamily; The superfamily corresponds to a class of proteins containing a dynein light chain (DLC)-like domain with anti-parallel beta-sheet packed against an alpha-helical hairpin. DLC-like domain-containing proteins includes cytoplasmic dynein light chain DYNLL1 and DYNLL2, axonemal dynein light chain 4 (DNAL4), tegumental-allergen-like proteins (TALs), d…
GH_A01G0811	102	532	2.69207e-53	cl40800	tig superfamily	trigger factor; Trigger factor is a ribosome-associated molecular chaperone and is the first chaperone to interact with nascent polypeptide. Trigger factor can bind at the same time as the signal recognition particle (SRP), but is excluded by the SRP receptor (FtsY). The central domain of trigger factor has peptidyl-prolyl cis/trans isomerase activity. This protein is found in a single copy in vi…
GH_A02G0035	132	192	9.09804e-33	cl03892	WRKY superfamily	WRKY DNA -binding domain; WRKY DNA -binding domain.
GH_A05G3135	422	758	3.15302e-122	cl03905	EXS superfamily	EXS family; We have named this region the EXS family after (ERD1, XPR1, and SYG1). This family includes C-terminus portions from the SYG1 G-protein associated signal transduction protein from Saccharomyces cerevisiae, and sequences that are thought to be murine leukaemia virus (MLV) receptors (XPR1). N-terminus portions from these proteins are aligned in the SPX pfam03105 family. The previously n…
GH_A05G3135	1	333	1.3954e-91	cl28943	SPX superfamily	SPX domain; We have named this region the SPX domain after SYG1, Pho81 and XPR1. This 180 residue long domain is found at the amino terminus of a variety of proteins. In the yeast protein SYG1, the N-terminus directly binds to the G-protein beta subunit and inhibits transduction of the mating pheromone signal. Similarly, the N-terminus of the human XPR1 protein binds directly to the beta subunit …
GH_A05G2008	57	295	7.56865e-47	cl03649	HemD superfamily	Uroporphyrinogen-III synthase (HemD) catalyzes the asymmetrical cyclization of tetrapyrrole (linear) to uroporphyrinogen-III, the fourth step in the biosynthesis of heme. This ubiquitous enzyme is present in eukaryotes, bacteria and archaea. Mutations in the human uroporphyrinogen-III synthase gene cause congenital erythropoietic porphyria, a recessive inborn error of metabolism also known as Gun…
GH_A05G3109	95	616	0	cl33493	PLN02445 superfamily	anthranilate synthase component I
GH_A07G0935	1	316	0	cl33454	PLN02299 superfamily	1-aminocyclopropane-1-carboxylate oxidase
GH_A08G0154	185	268	5.05511e-20	cl00098	KH-I superfamily	K homology (KH) RNA-binding domain, type I; KH binds single-stranded RNA or DNA. It is found in a wide variety of proteins including ribosomal proteins, transcription factors and post-transcriptional modifiers of mRNA. There are two different KH domains that belong to different protein folds, but they share a single KH motif. The KH motif is folded into a beta alpha alpha beta unit. In addition t…
GH_A08G0154	344	844	1.2742e-13	cl33720	PHA03247 superfamily	large tegument protein UL36; Provisional
GH_A08G0154	80	175	0.00458149	cl37905	SF1-HH superfamily	Splicing factor 1 helix-hairpin domain; This domain, approximately 100 residues in length, is mainly found in splicing factor 1 from yeast to human. It is a helix-hairpin domain, which forms a secondary, hydrophobic interface with U2AF65(UHM) to lock the orientation of the two subunits, which is essential for cooperative formation of the ternary SF1-U2AF65-RNA complex. In this domain, it contains…
GH_D06G0889	4	512	0	cl31840	PLN02201 superfamily	probable pectinesterase/pectinesterase inhibitor
GH_A05G2738	5	358	5.35147e-46	cl40708	MviM superfamily	Predicted dehydrogenase [General function prediction only]; Predicted dehydrogenases and related proteins [General function prediction only].
GH_A07G0247	126	146	0.000199115	cl11592	zf-CCCH superfamily	Zinc finger C-x8-C-x5-C-x3-H type (and similar); Zinc finger C-x8-C-x5-C-x3-H type (and similar).
GH_A07G2417	40	246	1.85215e-59	cl34782	COG4586 superfamily	ABC-type uncharacterized transport system, ATPase component [General function prediction only]; ABC-type uncharacterized transport system, ATPase component [General function prediction only].
GH_A08G0168	2	267	1.85775e-68	cl00437	Zip superfamily	ZIP Zinc transporter; The ZIP family consists of zinc transport proteins and many putative metal transporters. The main contribution to this family is from the Arabidopsis thaliana ZIP protein family these proteins are responsible for zinc uptake in the plant. Also found within this family are C. elegans proteins of unknown function which are annotated as being similar to human growth arrest indu…
GH_D06G1030	1	244	1.10697e-88	cl00200	MIP superfamily	Major intrinsic protein (MIP) superfamily. Members of the MIP superfamily function as membrane channels that selectively transport water, small neutral molecules, and ions out of and between cells. The channel proteins share a common fold: the N-terminal cytosolic portion followed by six transmembrane helices, which might have arisen through gene duplication. On the basis of sequence similarity a…
GH_A05G2751	37	565	0	cl28910	MFS superfamily	Major Facilitator Superfamily; The Major Facilitator Superfamily (MFS) is a large and diverse group of secondary transporters that includes uniporters, symporters, and antiporters. MFS proteins facilitate the transport across cytoplasmic or internal membranes of a variety of substrates including ions, sugar phosphates, drugs, neurotransmitters, nucleosides, amino acids, and peptides. They do so u…
GH_A07G0957	60	193	5.02622e-28	cl02663	Fasciclin superfamily	Fasciclin domain; This extracellular domain is found repeated four times in grasshopper fasciclin I as well as in proteins from mammals, sea urchins, plants, yeast and bacteria.
GH_A08G0625	70	193	2.38032e-35	cl29826	F1-ATPase_delta superfamily	mitochondrial ATP synthase delta subunit; The F-ATPase is found in bacterial plasma membranes, mitochondrial inner membranes and in chloroplast thylakoid membranes. It has also been found in the archaea Methanosarcina barkeri. It uses a proton gradient to drive ATP synthesis and hydrolyzes ATP to build the proton gradient. The extrinisic membrane domain, F1, is composed of alpha, beta, gamma, del…
GH_A08G1323	1	337	0	cl31913	PLN02639 superfamily	oxidoreductase, 2OG-Fe(II) oxygenase family protein
GH_D07G0623	58	492	0	cl41757	cytochrome_P450 superfamily	cytochrome P450 (CYP) superfamily; Cytochrome P450 (P450, CYP) is a large superfamily of heme-containing proteins that catalyze a variety of oxidative reactions of a large number of structurally different endogenous and exogenous compounds in organisms from all major domains of life. CYPs with > 40% sequence identity are members of the same family. There are approximately 2250 CYP families: mamma…
GH_A06G2244	1	331	1.12839e-176	cl31834	PLN02156 superfamily	gibberellin 2-beta-dioxygenase
GH_A08G2031	50	202	2.02059e-82	cl15000	Staygreen superfamily	Staygreen protein; This family of proteins have been implicated in chlorophyll degradation. Intriguingly members of this family are also found in non-photosynthetic bacteria.
GH_A08G2537	26	354	5.46695e-78	cl33484	PLN02393 superfamily	leucoanthocyanidin dioxygenase like protein
GH_D09G2266	26	113	1.30577e-36	cl07890	AAI_LTSS superfamily	AAI_LTSS: Alpha-Amylase Inhibitors (AAI), Lipid Transfer (LT) and Seed Storage (SS) Protein family; a protein family unique to higher plants that includes cereal-type alpha-amylase inhibitors, lipid transfer proteins, seed storage proteins, and similar proteins. Proteins in this family are known to play important roles, in defending plants from insects and pathogens, lipid transport between intra…
GH_A07G1400	105	284	1.31285e-118	cl23717	crotonase-like superfamily	Crotonase/Enoyl-Coenzyme A (CoA) hydratase superfamily. This superfamily contains a diverse set of enzymes including enoyl-CoA hydratase, napthoate synthase, methylmalonyl-CoA decarboxylase, 3-hydoxybutyryl-CoA dehydratase, and dienoyl-CoA isomerase. Many of these play important roles in fatty acid metabolism. In addition to a conserved structural core and the formation of trimers (or dimers of t…
GH_A09G0090	185	335	2.01841e-23	cl21460	HAD_like superfamily	Haloacid Dehalogenase-like Hydrolases; The haloacid dehalogenase (HAD) superfamily includes carbon and phosphorus hydrolases such as 2-haloalkonoate dehalogenase, epoxide hydrolase, phosphoserine phosphatase, phosphomannomutase, phosphoglycolate phosphatase, P-type ATPase, among others. These proteins catalyze nucleophilic substitution reactions at phosphorus or carbon centers, using a conserved …
GH_A09G0141	34	254	2.19832e-132	cl31535	PLN00050 superfamily	expansin A; Provisional
GH_A09G0288	199	435	9.5215e-120	cl11394	Glyco_tranf_GTA_type superfamily	Glycosyltransferase family A (GT-A) includes diverse families of glycosyl transferases with a common GT-A type structural fold; Glycosyltransferases (GTs) are enzymes that synthesize oligosaccharides, polysaccharides, and glycoconjugates by transferring the sugar moiety from an activated nucleotide-sugar donor to an acceptor molecule, which may be a growing oligosaccharide, a lipid, or a protein.…
GH_D11G1655	199	282	4.28346e-19	cl07890	AAI_LTSS superfamily	AAI_LTSS: Alpha-Amylase Inhibitors (AAI), Lipid Transfer (LT) and Seed Storage (SS) Protein family; a protein family unique to higher plants that includes cereal-type alpha-amylase inhibitors, lipid transfer proteins, seed storage proteins, and similar proteins. Proteins in this family are known to play important roles, in defending plants from insects and pathogens, lipid transport between intra…
GH_A08G0573	1	135	1.29279e-45	cl00354	KOW superfamily	KOW: an acronym for the authors' surnames (Kyrpides, Ouzounis and Woese); KOW domain is known as an RNA-binding motif that is shared so far among some families of ribosomal proteins, the essential bacterial transcriptional elongation factor NusG, the eukaryotic chromatin elongation factor Spt5, the higher eukaryotic KIN17 proteins and Mtr4. The KOW motif contains an invariants glycine residue and…
GH_A09G0776	3	126	6.35439e-34	cl27476	Ribosomal_L14e superfamily	Ribosomal protein L14; This family includes the eukaryotic ribosomal protein L14.
GH_A09G1684	208	482	1.38899e-14	cl21494	Abhydrolase superfamily	alpha/beta hydrolases; A functionally diverse superfamily containing proteases, lipases, peroxidases, esterases, epoxide hydrolases and dehalogenases. The catalytic apparatus typically involves three residues (catalytic triad): a serine, a glutamate or aspartate and a histidine, and often the mechanism involves a nucleophilic attack on a carbonyl carbon atom.
GH_D12G1136	38	163	1.07273e-77	cl40454	CYCLIN_SF superfamily	Cyclin box fold superfamily; The cyclin box is a protein binding domain that functions in cell-cycle and transcriptional control. It is about 100 amino acids in length, composed of five helices, and is present in cyclins, transcription initiation factor IIB (TFIIB), and retinoblastoma tumour suppressor protein (Rb). Cyclins consist of 8 classes of cell cycle regulators that function as regulatory…
GH_A08G1260	417	904	7.90849e-143	cl36851	FtsH_fam superfamily	ATP-dependent metalloprotease FtsH; HflB(FtsH) is a pleiotropic protein required for correct cell division in bacteria. It has ATP-dependent zinc metalloprotease activity. It was formerly designated cell division protein FtsH. [Cellular processes, Cell division, Protein fate, Degradation of proteins, peptides, and glycopeptides]
GH_A09G0633	129	181	3.69081e-16	cl21498	SANT superfamily	'SWI3, ADA2, N-CoR and TFIIIB' DNA-binding domains. Tandem copies of the domain bind telomeric DNA tandem repeatsas part of the capping complex. Binding is sequence dependent for repeats which contain the G/C rich motif [C2-3 A (CA)1-6]. The domain is also found in regulatory transcriptional repressor complexes where it also binds DNA.
GH_A09G0633	6	56	0.000152768	cl21498	SANT superfamily	'SWI3, ADA2, N-CoR and TFIIIB' DNA-binding domains. Tandem copies of the domain bind telomeric DNA tandem repeatsas part of the capping complex. Binding is sequence dependent for repeats which contain the G/C rich motif [C2-3 A (CA)1-6]. The domain is also found in regulatory transcriptional repressor complexes where it also binds DNA.
GH_A09G0902	6	310	2.04603e-30	cl21494	Abhydrolase superfamily	alpha/beta hydrolases; A functionally diverse superfamily containing proteases, lipases, peroxidases, esterases, epoxide hydrolases and dehalogenases. The catalytic apparatus typically involves three residues (catalytic triad): a serine, a glutamate or aspartate and a histidine, and often the mechanism involves a nucleophilic attack on a carbonyl carbon atom.
GH_A09G2670	89	218	1.54584e-88	cl00335	NDPk superfamily	Nucleoside diphosphate kinases (NDP kinases, NDPks): NDP kinases, responsible for the synthesis of nucleoside triphosphates (NTPs), are involved in numerous regulatory processes associated with proliferation, development, and differentiation. They are vital for DNA/RNA synthesis, cell division, macromolecular metabolism and growth. The enzymes generate NTPs or their deoxy derivatives by terminal …
GH_D13G0770	75	481	1.10124e-84	cl17037	NBD_sugar-kinase_HSP70_actin superfamily	Nucleotide-Binding Domain of the sugar kinase/HSP70/actin superfamily; This superfamily includes the actin family, the HSP70 family of molecular chaperones and nucleotide exchange factors, the ROK (repressor, ORF, kinase) family, the hexokinase family, the FGGY family (which includes glycerol kinase and similar carbohydrate kinases such as rhamnulokinase and xylulokinase), the exopolyphosphatase/…
GH_A08G1291	4	344	0	cl31950	PLN02912 superfamily	oxidoreductase, 2OG-Fe(II) oxygenase family protein
GH_A09G1093	72	449	0	cl18945	AAT_I superfamily	Aspartate aminotransferase (AAT) superfamily (fold type I) of pyridoxal phosphate (PLP)-dependent enzymes. PLP combines with an alpha-amino acid to form a compound called a Schiff base or aldimine intermediate, which depending on the reaction, is the substrate in four kinds of reactions (1) transamination (movement of amino groups), (2) racemization (redistribution of enantiomers), (3) decarboxyl…
GH_A10G0232	14	89	6.86585e-16	cl13983	DUF3774 superfamily	Wound-induced protein; This family of proteins is found in eukaryotes. Proteins in this family are typically between 81 and 97 amino acids in length. The proteins in the family are often annotated as wound-induced proteins however there is little accompanying literature to confirm this.
GH_A10G0791	110	249	8.79095e-06	cl31833	PLN02153 superfamily	epithiospecifier protein
GH_D13G2274	152	265	1.34238e-05	cl34545	PilF superfamily	Tfp pilus assembly protein PilF [Cell motility, Extracellular structures]; Tfp pilus assembly protein PilF [Cell motility and secretion / Intracellular trafficking and secretion].
GH_A09G1448	15	174	3.05813e-22	cl19818	DUF106 superfamily	Integral membrane protein DUF106; This archaebacterial protein family has no known function. Members are predicted to be integral membrane proteins.
GH_A10G1777	1	356	0	cl33561	PLN02758 superfamily	oxidoreductase, 2OG-Fe(II) oxygenase family protein
GH_A08G2538	26	354	9.57406e-81	cl33484	PLN02393 superfamily	leucoanthocyanidin dioxygenase like protein
GH_A11G0560	42	107	3.75628e-21	cl02542	DnaJ superfamily	DnaJ domain or J-domain. DnaJ/Hsp40 (heat shock protein 40) proteins are highly conserved and play crucial roles in protein translation, folding, unfolding, translocation, and degradation. They act primarily by stimulating the ATPase activity of Hsp70s, an important chaperonine family. Hsp40 proteins are characterized by the presence of a J domain, which mediates the interaction with Hsp70. They …
GH_A11G0560	59	168	2.15143e-05	cl33273	hscB superfamily	Fe-S protein assembly co-chaperone HscB; This model describes the small subunit, Hsc20 (20K heat shock cognate protein) of a pair of proteins Hsc66-Hsc20, related to the DnaK-DnaJ heat shock proteins, which also serve as molecular chaperones. Hsc20, unlike DnaJ, appears not to have chaperone activity on its own, but to act solely as a regulatory subunit for Hsc66 (i.e., to be a co-chaperone). The…
GH_A11G1692	98	248	4.53732e-69	cl12586	DUF2854 superfamily	Protein of unknown function (DUF2854); This family of proteins has no known function.
GH_A01G0311	13	320	8.16402e-111	cl31834	PLN02156 superfamily	gibberellin 2-beta-dioxygenase
GH_A01G0758	122	290	5.96047e-87	cl11156	TMEM189_B_dmain superfamily	B domain of TMEM189, localization domain; TMEM189_B is the B domain or probable localization domain of the transmembrane protein TMEM189 which in some mammals is fused with Kua ubiquitin-conjugation E2 enzyme proteins. The domain is also found on fatty acid saturase FAD4 in Arabidopsis.
GH_A03G0472	47	400	0	cl22853	Motor_domain superfamily	Myosin and Kinesin motor domain; Myosin and Kinesin motor domain. These ATPases belong to the P-loop NTPase family and provide the driving force in myosin and kinesin mediated processes. Some of the names do not match with what is given in the sequence list. This is because they are based on the current nomenclature by Kollmar/Sebe-Pedros.
GH_A03G0472	404	629	3.70277e-07	cl34174	Smc superfamily	Chromosome segregation ATPase [Cell cycle control, cell division, chromosome partitioning]; Chromosome segregation ATPases [Cell division and chromosome partitioning].
GH_A03G1651	16	297	0	cl00470	AKR_SF superfamily	Aldo-keto reductase (AKR) superfamily; Aldo-keto reductases (AKRs) are a superfamily of soluble NAD(P)(H) oxidoreductases whose chief purpose is to reduce aldehydes and ketones to primary and secondary alcohols. AKRs are present in all phyla and are of importance in both health and industrial applications. Members have very distinct functions and include the prokaryotic 2,5-diketo-D-gluconic acid…
GH_A05G3985	5	676	0	cl33444	PLN02260 superfamily	probable rhamnose biosynthetic enzyme
GH_A09G2358	5	873	0	cl33468	PLN02337 superfamily	lipoxygenase
GH_A11G2955	153	423	4.14191e-91	cl21453	PKc_like superfamily	Protein Kinases, catalytic domain; The protein kinase superfamily is mainly composed of the catalytic domains of serine/threonine-specific and tyrosine-specific protein kinases. It also includes RIO kinases, which are atypical serine protein kinases, aminoglycoside phosphotransferases, and choline kinases. These proteins catalyze the transfer of the gamma-phosphoryl group from ATP to hydroxyl gro…
GH_A11G3157	57	127	3.83941e-22	cl17169	RRM_SF superfamily	RNA recognition motif (RRM) superfamily; RRM, also known as RBD (RNA binding domain) or RNP (ribonucleoprotein domain), is a highly abundant domain in eukaryotes found in proteins involved in post-transcriptional gene expression processes including mRNA and rRNA processing, RNA export, and RNA stability. This domain is 90 amino acids in length and consists of a four-stranded beta-sheet packed aga…
GH_A13G0680	24	281	1.87728e-140	cl21453	PKc_like superfamily	Protein Kinases, catalytic domain; The protein kinase superfamily is mainly composed of the catalytic domains of serine/threonine-specific and tyrosine-specific protein kinases. It also includes RIO kinases, which are atypical serine protein kinases, aminoglycoside phosphotransferases, and choline kinases. These proteins catalyze the transfer of the gamma-phosphoryl group from ATP to hydroxyl gro…
GH_A13G0680	322	460	3.27756e-31	cl34916	FRQ1 superfamily	Ca2+-binding protein, EF-hand superfamily [Signal transduction mechanisms]; Ca2+-binding protein (EF-Hand superfamily) [Signal transduction mechanisms / Cytoskeleton / Cell division and chromosome partitioning / General function prediction only].
GH_A09G2462	32	354	1.86258e-79	cl33602	PLN02947 superfamily	oxidoreductase
GH_A11G3560	172	277	4.65777e-39	cl23741	Remorin_C superfamily	Remorin, C-terminal region; Remorins are plant-specific plasma membrane-associated proteins. In tobacco remorin co-purifies with lipid rafts. Most remorins have a variable, proline-rich N-half and a more conserved C-half that is predicted to form coiled coils. Consistent with this, circular dichroism studies have demonstrated that much of the protein is alpha-helical. Remorins exist in plasma mem…
GH_A12G1968	103	148	1.02096e-06	cl00083	HNHc superfamily	HNH nucleases; HNH endonuclease signature which is found in viral, prokaryotic, and eukaryotic proteins. The alignment includes members of the large group of homing endonucleases, yeast intron 1 protein, MutS, as well as bacterial colicins, pyocins, and anaredoxins.
GH_D01G0390	84	511	0	cl41757	cytochrome_P450 superfamily	cytochrome P450 (CYP) superfamily; Cytochrome P450 (P450, CYP) is a large superfamily of heme-containing proteins that catalyze a variety of oxidative reactions of a large number of structurally different endogenous and exogenous compounds in organisms from all major domains of life. CYPs with > 40% sequence identity are members of the same family. There are approximately 2250 CYP families: mamma…
GH_A10G0056	5	88	5.84011e-51	cl00259	Sm_like superfamily	Sm and related proteins; The eukaryotic Sm and Sm-like (LSm) proteins associate with RNA to form the core domain of the ribonucleoprotein particles involved in a variety of RNA processing events including pre-mRNA splicing, telomere replication, and mRNA degradation. Members of this family share a highly conserved Sm fold containing an N-terminal helix followed by a strongly bent five-stranded an…
GH_A10G0056	118	194	0.00806348	cl36453	PRK14965 superfamily	DNA polymerase III subunits gamma and tau; Provisional
GH_A12G0596	1	368	0	cl31892	PLN02515 superfamily	naringenin,2-oxoglutarate 3-dioxygenase
GH_A13G0557	22	558	0	cl28910	MFS superfamily	Major Facilitator Superfamily; The Major Facilitator Superfamily (MFS) is a large and diverse group of secondary transporters that includes uniporters, symporters, and antiporters. MFS proteins facilitate the transport across cytoplasmic or internal membranes of a variety of substrates including ions, sugar phosphates, drugs, neurotransmitters, nucleosides, amino acids, and peptides. They do so u…
GH_A10G0776	96	562	0	cl28910	MFS superfamily	Major Facilitator Superfamily; The Major Facilitator Superfamily (MFS) is a large and diverse group of secondary transporters that includes uniporters, symporters, and antiporters. MFS proteins facilitate the transport across cytoplasmic or internal membranes of a variety of substrates including ions, sugar phosphates, drugs, neurotransmitters, nucleosides, amino acids, and peptides. They do so u…
GH_A12G1550	18	284	1.69714e-19	cl30041	Transferase superfamily	Transferase family; This family includes a number of transferase enzymes. These include anthranilate N-hydroxycinnamoyl/benzoyltransferase that catalyzes the first committed reaction of phytoalexin biosynthesis. Deacetylvindoline 4-O-acetyltransferase EC:2.3.1.107 catalyzes the last step in vindoline biosynthesis is also a member of this family. The motif HXXXD is probably part of the active site…
GH_A13G1896	496	759	2.18758e-45	cl21453	PKc_like superfamily	Protein Kinases, catalytic domain; The protein kinase superfamily is mainly composed of the catalytic domains of serine/threonine-specific and tyrosine-specific protein kinases. It also includes RIO kinases, which are atypical serine protein kinases, aminoglycoside phosphotransferases, and choline kinases. These proteins catalyze the transfer of the gamma-phosphoryl group from ATP to hydroxyl gro…
GH_A13G1896	92	766	1.1229e-42	cl33413	PLN00113 superfamily	leucine-rich repeat receptor-like protein kinase; Provisional
GH_D01G0822	102	532	3.38041e-53	cl40800	tig superfamily	trigger factor; Trigger factor is a ribosome-associated molecular chaperone and is the first chaperone to interact with nascent polypeptide. Trigger factor can bind at the same time as the signal recognition particle (SRP), but is excluded by the SRP receptor (FtsY). The central domain of trigger factor has peptidyl-prolyl cis/trans isomerase activity. This protein is found in a single copy in vi…
GH_A10G1906	124	221	6.72444e-30	cl00414	bS6 superfamily	Bacterial ribosomal protein S6; bS6 is one of the components of the small subunit of the prokaryotic ribosome, a ribonucleoprotein organelle that decodes the genetic information in messenger RNA and forms peptide bonds to synthesize the corresponding polypeptides. Ribosomes consist of a large and a small subunit, which assemble during the initiation stage of protein synthesis. Prokaryotic ribosom…
GH_A12G2349	138	202	1.42767e-32	cl00033	AP2 superfamily	DNA-binding domain found in transcription regulators in plants such as APETALA2 and EREBP (ethylene responsive element binding protein). In EREBPs the domain specifically binds to the 11bp GCC box of the ethylene response element (ERE), a promotor element essential for ethylene responsiveness. EREBPs and the C-repeat binding factor CBF1, which is involved in stress response, contain a single copy…
GH_A13G1981	11	188	9.32512e-75	cl03528	AUX_IAA superfamily	AUX/IAA family; Transcription of the AUX/IAA family of genes is rapidly induced by the plant hormone auxin. Some members of this family are longer and contain an N terminal DNA binding domain. The function of this region is uncertain.
GH_D04G0700	2	320	1.53408e-137	cl00376	Ribosomal_L10_P0 superfamily	Ribosomal protein L10 family; composed of the large subunit ribosomal protein called L10 in bacteria, P0 in eukaryotes, and L10e in archaea, as well as uncharacterized P0-like eukaryotic proteins. In all three kingdoms, L10 forms a tight complex with multiple copies of the small acidic protein L12(e). This complex forms a stalk structure on the large subunit of the ribosome. The N-terminal domain…
GH_A10G2447	62	427	2.9675e-73	cl11403	pepsin_retropepsin_like superfamily	Cellular and retroviral pepsin-like aspartate proteases; This family includes both cellular and retroviral pepsin-like aspartate proteases. The cellular pepsin and pepsin-like enzymes are twice as long as their retroviral counterparts. The cellular pepsin-like aspartic proteases are found in mammals, plants, fungi and bacteria. These well known and extensively characterized enzymes include pepsin…
GH_A13G0600	50	91	1.5852e-13	cl00034	Bbox_SF superfamily	B-box-type zinc finger superfamily; The B-box-type zinc finger is a short zinc binding domain of around 40 amino acid residues in length. It has been found in transcription factors, ribonucleoproteins and proto-oncoproteins, such as in TRIM (tripartite motif) proteins that consist of an N-terminal RING finger (originally called an A-box), followed by 1-2 B-box domains and a coiled-coil domain (al…
GH_A13G2123	20	518	0	cl35128	PRK00913 superfamily	multifunctional aminopeptidase A; Provisional
GH_D04G0724	323	581	4.46727e-48	cl21453	PKc_like superfamily	Protein Kinases, catalytic domain; The protein kinase superfamily is mainly composed of the catalytic domains of serine/threonine-specific and tyrosine-specific protein kinases. It also includes RIO kinases, which are atypical serine protein kinases, aminoglycoside phosphotransferases, and choline kinases. These proteins catalyze the transfer of the gamma-phosphoryl group from ATP to hydroxyl gro…
GH_D04G0724	72	174	8.96643e-10	cl31977	PLN03150 superfamily	hypothetical protein; Provisional
GH_D04G0724	35	77	0.000105736	cl08472	LRRNT_2 superfamily	Leucine rich repeat N-terminal domain; Leucine Rich Repeats pfam00560 are short sequence motifs present in a number of proteins with diverse functions and cellular locations. Leucine Rich Repeats are often flanked by cysteine rich domains. This domain is often found at the N-terminus of tandem leucine rich repeats.
GH_A11G0357	44	119	2.91705e-35	cl17169	RRM_SF superfamily	RNA recognition motif (RRM) superfamily; RRM, also known as RBD (RNA binding domain) or RNP (ribonucleoprotein domain), is a highly abundant domain in eukaryotes found in proteins involved in post-transcriptional gene expression processes including mRNA and rRNA processing, RNA export, and RNA stability. This domain is 90 amino acids in length and consists of a four-stranded beta-sheet packed aga…
GH_A13G1342	123	175	1.05364e-16	cl00081	bHLH_SF superfamily	basic Helix Loop Helix (bHLH) domain superfamily; bHLH proteins are transcriptional regulators that are found in organisms from yeast to humans. Members of the bHLH superfamily have two highly conserved and functionally distinct regions. The basic part is at the amino end of the bHLH that may bind DNA to a consensus hexanucleotide sequence known as the E box (CANNTG). Different families of bHLH p…
GH_A13G2549	148	413	4.29631e-89	cl21453	PKc_like superfamily	Protein Kinases, catalytic domain; The protein kinase superfamily is mainly composed of the catalytic domains of serine/threonine-specific and tyrosine-specific protein kinases. It also includes RIO kinases, which are atypical serine protein kinases, aminoglycoside phosphotransferases, and choline kinases. These proteins catalyze the transfer of the gamma-phosphoryl group from ATP to hydroxyl gro…
GH_A13G2549	3	64	4.77985e-17	cl14058	lectin_L-type superfamily	legume lectins; The L-type (legume-type) lectins are a highly diverse family of carbohydrate binding proteins that generally display no enzymatic activity toward the sugars they bind. This family includes arcelin, concanavalinA, the lectin-like receptor kinases, the ERGIC-53/VIP36/EMP46 type1 transmembrane proteins, and an alpha-amylase inhibitor. L-type lectins have a dome-shaped beta-barrel car…
GH_D04G1252	97	175	8.36623e-33	cl17169	RRM_SF superfamily	RNA recognition motif (RRM) superfamily; RRM, also known as RBD (RNA binding domain) or RNP (ribonucleoprotein domain), is a highly abundant domain in eukaryotes found in proteins involved in post-transcriptional gene expression processes including mRNA and rRNA processing, RNA export, and RNA stability. This domain is 90 amino acids in length and consists of a four-stranded beta-sheet packed aga…
GH_D04G1252	196	271	1.656e-32	cl17169	RRM_SF superfamily	RNA recognition motif (RRM) superfamily; RRM, also known as RBD (RNA binding domain) or RNP (ribonucleoprotein domain), is a highly abundant domain in eukaryotes found in proteins involved in post-transcriptional gene expression processes including mRNA and rRNA processing, RNA export, and RNA stability. This domain is 90 amino acids in length and consists of a four-stranded beta-sheet packed aga…
GH_A13G2456	60	282	4.80456e-73	cl07930	Fe_bilin_red superfamily	Ferredoxin-dependent bilin reductase; This family consists of several different but closely related proteins which include phycocyanobilin:ferredoxin oxidoreductase EC:1.3.7.5 (PcyA), 15,16-dihydrobiliverdin:ferredoxin oxidoreductase EC:1.3.7.2 (PebA) and phycoerythrobilin:ferredoxin oxidoreductase EC:1.3.7.3 (PebB). Phytobilins are linear tetrapyrrole precursors of the light-harvesting prostheti…
GH_D01G0894	61	524	1.66682e-115	cl36439	PRK14902 superfamily	16S rRNA (cytosine(967)-C(5))-methyltransferase RsmB; 16S rRNA (cytosine(967)-C(5))-methyltransferase RsmB.
GH_D05G0285	52	425	0	cl14876	Zinc_peptidase_like superfamily	Zinc peptidases M18, M20, M28, and M42; Zinc peptidases play vital roles in metabolic and signaling pathways throughout all kingdoms of life. This hierarchy contains zinc peptidases that correspond to the MH clan in the MEROPS database, which contains 4 families (M18, M20, M28, M42). The peptidase M20 family includes carboxypeptidases such as the glutamate carboxypeptidase from Pseudomonas, the t…
GH_A11G2174	155	462	2.31555e-100	cl22853	Motor_domain superfamily	Myosin and Kinesin motor domain; Myosin and Kinesin motor domain. These ATPases belong to the P-loop NTPase family and provide the driving force in myosin and kinesin mediated processes. Some of the names do not match with what is given in the sequence list. This is because they are based on the current nomenclature by Kollmar/Sebe-Pedros.
GH_A11G2174	484	666	1.63112e-07	cl37461	Mplasa_alph_rch superfamily	helix-rich Mycoplasma protein; Members of this family occur strictly within a subset of Mycoplasma species. Members average 750 amino acids in length, including signal peptide. Sequences are predicted (Jpred 3) to be almost entirely alpha-helical. These sequences show strong periodicity (consistent with long alpha helical structures) and low complexity rich in D,E,N,Q, and K. Genes encoding these…
GH_D01G0057	1	344	0	cl31929	PLN02750 superfamily	oxidoreductase, 2OG-Fe(II) oxygenase family protein
GH_D01G1085	187	689	0	cl36851	FtsH_fam superfamily	ATP-dependent metalloprotease FtsH; HflB(FtsH) is a pleiotropic protein required for correct cell division in bacteria. It has ATP-dependent zinc metalloprotease activity. It was formerly designated cell division protein FtsH. [Cellular processes, Cell division, Protein fate, Degradation of proteins, peptides, and glycopeptides]
GH_D01G1085	61	138	0.00393858	cl33720	PHA03247 superfamily	large tegument protein UL36; Provisional
GH_D05G0466	7	145	9.86646e-69	cl02381	Tim17 superfamily	Tim17/Tim22/Tim23/Pmp24 family; The pre-protein translocase of the mitochondrial outer membrane (Tom) allows the import of pre-proteins from the cytoplasm. Tom forms a complex with a number of proteins, including Tim17. Tim17 and Tim23 are thought to form the translocation channel of the inner membrane. This family includes Tim17, Tim22 and Tim23. This family also includes Pmp24 a peroxisomal pro…
GH_A13G0732	54	387	2.23957e-102	cl33602	PLN02947 superfamily	oxidoreductase
GH_D01G1221	24	114	3.24903e-20	cl15242	BfiI_C_EcoRII_N_B3 superfamily	DNA binding domains of BfiI, EcoRII and plant B3 proteins; This family contains the N-terminal DNA binding domain of type IIE restriction endonuclease EcoRII-like proteins, the C-terminal DNA binding domain of type IIS restriction endonuclease BfiI-like proteins and plant-specific B3 proteins. Type II restriction endonucleases are components of restriction modification (RM) systems that protect b…
GH_D01G1221	272	362	9.35114e-19	cl15242	BfiI_C_EcoRII_N_B3 superfamily	DNA binding domains of BfiI, EcoRII and plant B3 proteins; This family contains the N-terminal DNA binding domain of type IIE restriction endonuclease EcoRII-like proteins, the C-terminal DNA binding domain of type IIS restriction endonuclease BfiI-like proteins and plant-specific B3 proteins. Type II restriction endonucleases are components of restriction modification (RM) systems that protect b…
GH_D01G2533	1	351	0	cl33484	PLN02393 superfamily	leucoanthocyanidin dioxygenase like protein
GH_D05G2186	6	953	1.25984e-157	cl33413	PLN00113 superfamily	leucine-rich repeat receptor-like protein kinase; Provisional
GH_A01G1204	91	449	0	cl18945	AAT_I superfamily	Aspartate aminotransferase (AAT) superfamily (fold type I) of pyridoxal phosphate (PLP)-dependent enzymes. PLP combines with an alpha-amino acid to form a compound called a Schiff base or aldimine intermediate, which depending on the reaction, is the substrate in four kinds of reactions (1) transamination (movement of amino groups), (2) racemization (redistribution of enantiomers), (3) decarboxyl…
GH_A01G1204	34	89	3.1924e-24	cl04806	EGF_alliinase superfamily	Alliinase EGF-like domain; Allicin is a thiosulphinate that gives rise to dithiines, allyl sulphides and ajoenes, the three groups of active compounds in Allium species. Allicin is synthesized from sulfoxide cysteine derivatives by alliinase (EC:4.4.1.4), whose C-S lyase activity cleaves C(beta)-S(gamma) bonds. It is thought that this enzyme forms part of a primitive plant defense system. This fa…
GH_A01G2038	1	898	0	cl33442	PLN02252 superfamily	nitrate reductase [NADPH]
GH_A03G2121	5	145	4.09276e-101	cl00334	Ribosomal_S9 superfamily	Ribosomal protein S9/S16; This family includes small ribosomal subunit S9 from prokaryotes and S16 from eukaryotes.
GH_A06G0553	1	350	2.93845e-165	cl33435	PLN02216 superfamily	protein SRG1
GH_A13G1162	1	765	0	cl33502	PLN02475 superfamily	5-methyltetrahydropteroyltriglutamate--homocysteine methyltransferase
GH_D02G0211	37	499	0	cl10013	Glycosyltransferase_GTB-type superfamily	glycosyltransferase family 1 and related proteins with GTB topology; Glycosyltransferases catalyze the transfer of sugar moieties from activated donor molecules to specific acceptor molecules, forming glycosidic bonds. The acceptor molecule can be a lipid, a protein, a heterocyclic compound, or another carbohydrate residue. The structures of the formed glycoconjugates are extremely diverse, refle…
GH_D02G1382	8	247	3.84247e-146	cl31535	PLN00050 superfamily	expansin A; Provisional
GH_D05G2251	4	345	2.19735e-101	cl33602	PLN02947 superfamily	oxidoreductase
GH_A13G1216	536	568	6.09538e-08	cl02640	SAP superfamily	SAP domain; The SAP (after SAF-A/B, Acinus and PIAS) motif is a putative DNA/RNA binding domain found in diverse nuclear and cytoplasmic proteins.
GH_A13G1216	206	372	0.000271168	cl33664	PLN03218 superfamily	maturation of RBCL 1; Provisional
GH_D02G0349	525	640	2.68246e-78	cl38908	BTB_POZ superfamily	BTB (Broad-Complex, Tramtrack and Bric a brac)/POZ (poxvirus and zinc finger) domain superfamily; Proteins in this superfamily are characterized by the presence of a common protein-protein interaction motif of about 100 amino acids, known as the BTB/POZ domain. Members include transcription factors, oncogenic proteins, ion channel proteins, and potassium channel tetramerization domain (KCTD) prot…
GH_D02G0349	634	696	7.8133e-28	cl28903	BACK superfamily	BACK (BTB and C-terminal Kelch) domain; The BACK domain is found in architectures C-terminal to a BTB domain, in a diverse set of architectures together with Kelch, MATH, and/or TAZ domains. It is involved in interactions with the Cullin3 (Cul3) ubiquitin ligase complex, as well as in homo-oligomerization. Most proteins containing the BACK domain are understood to function as adaptor proteins tha…
GH_D02G0349	64	351	2.59534e-14	cl33659	PLN03200 superfamily	cellulose synthase-interactive protein; Provisional
GH_D02G0349	238	469	5.53499e-05	cl34257	HEAT superfamily	HEAT repeat [General function prediction only]; FOG: HEAT repeat [Energy production and conversion].
GH_D02G1545	41	133	3.50669e-24	cl03296	Stress-antifung superfamily	Salt stress response/antifungal; This domain is often found in association with the kinase domains pfam00069 or pfam07714. In many proteins it is duplicated. It contains six conserved cysteines which are involved in disulphide bridges. It has a role in salt stress response and has antifungal activity.
GH_D02G1545	191	237	8.0288e-09	cl03296	Stress-antifung superfamily	Salt stress response/antifungal; This domain is often found in association with the kinase domains pfam00069 or pfam07714. In many proteins it is duplicated. It contains six conserved cysteines which are involved in disulphide bridges. It has a role in salt stress response and has antifungal activity.
GH_D06G0239	179	818	6.19808e-45	cl34905	PRP40 superfamily	Splicing factor [RNA processing and modification]; Splicing factor [RNA processing and modification].
GH_D06G0239	61	383	8.34902e-07	cl37540	Herpes_BLLF1 superfamily	Herpes virus major outer envelope glycoprotein (BLLF1); This family consists of the BLLF1 viral late glycoprotein, also termed gp350/220. It is the most abundantly expressed glycoprotein in the viral envelope of the Herpesviruses and is the major antigen responsible for stimulating the production of neutralising antibodies in vivo.
GH_D06G0239	5	102	0.00119	cl33250	Amelogenin superfamily	Amelogenins, cell adhesion proteins, play a role in the biomineralisation of teeth; They seem to regulate formation of crystallites during the secretory stage of tooth enamel development and are thought to play a major role in the structural organisation and mineralisation of developing enamel. The extracellular matrix of the developing enamel comprises two major classes of protein: the hydrophob…
GH_A13G2346	2	492	0	cl33447	PLN02274 superfamily	inosine-5'-monophosphate dehydrogenase
GH_D02G0376	19	185	2.06233e-30	cl34333	RimL superfamily	Protein N-acetyltransferase, RimJ/RimL family [Translation, ribosomal structure and biogenesis, Posttranslational modification, protein turnover, chaperones]; Acetyltransferases, including N-acetylases of ribosomal proteins [Translation, ribosomal structure and biogenesis].
GH_D02G2283	149	421	1.18977e-34	cl33413	PLN00113 superfamily	leucine-rich repeat receptor-like protein kinase; Provisional
GH_D01G0726	1	357	0	cl30472	PLN02661 superfamily	Putative thiazole synthesis
GH_D03G0238	65	90	0.00638346	cl01747	SMI1_KNR4 superfamily	SMI1 / KNR4 family (SUKH-1); Proteins in this family are involved in the regulation of 1,3-beta-glucan synthase activity and cell-wall formation. Genome contextual information showed that SMI1 are primary immunity proteins in bacterial toxin systems.
GH_D05G1685	43	75	4.74701e-15	cl16829	DUF4408 superfamily	Domain of unknown function (DUF4408); This domain is found at the N-terminus of member of the DUF761 family pfam05553. Many members are plant proteins.
GH_D05G1685	294	328	3.23703e-14	cl05229	DUF761 superfamily	Cotton fibre expressed protein; This family consists of several plant proteins of unknown function. Three of the sequences (from Gossypium hirsutum) in this family are described as cotton fibre expressed proteins. The remaining sequences, found in Arabidopsis thaliana, are uncharacterized.
GH_D05G1775	1	319	0	cl33454	PLN02299 superfamily	1-aminocyclopropane-1-carboxylate oxidase
GH_D06G1946	56	138	2.47111e-22	cl17169	RRM_SF superfamily	RNA recognition motif (RRM) superfamily; RRM, also known as RBD (RNA binding domain) or RNP (ribonucleoprotein domain), is a highly abundant domain in eukaryotes found in proteins involved in post-transcriptional gene expression processes including mRNA and rRNA processing, RNA export, and RNA stability. This domain is 90 amino acids in length and consists of a four-stranded beta-sheet packed aga…
GH_D06G1946	49	280	2.45228e-09	cl31127	PABP-1234 superfamily	polyadenylate binding protein, human types 1, 2, 3, 4 family; These eukaryotic proteins recognize the poly-A of mRNA and consists of four tandem RNA recognition domains at the N-terminus (rrm: pfam00076) followed by a PABP-specific domain (pfam00658) at the C-terminus. The protein is involved in the transport of mRNA's from the nucleus to the cytoplasm. There are four paralogs in Homo sapiens whi…
GH_D01G1336	88	261	2.55348e-20	cl31127	PABP-1234 superfamily	polyadenylate binding protein, human types 1, 2, 3, 4 family; These eukaryotic proteins recognize the poly-A of mRNA and consists of four tandem RNA recognition domains at the N-terminus (rrm: pfam00076) followed by a PABP-specific domain (pfam00658) at the C-terminus. The protein is involved in the transport of mRNA's from the nucleus to the cytoplasm. There are four paralogs in Homo sapiens whi…
GH_D04G0239	1	335	0	cl31547	PLN02704 superfamily	flavonol synthase
GH_D07G1082	6	793	0	cl27600	PLN03138 superfamily	Protein TOC75; Provisional
GH_D05G0222	176	413	2.15172e-117	cl38936	P-loop_NTPase superfamily	P-loop containing Nucleoside Triphosphate Hydrolases; Members of the P-loop NTPase domain superfamily are characterized by a conserved nucleotide phosphate-binding motif, also referred to as the Walker A motif (GxxxxGK[S/T], where x is any residue), and the Walker B motif (hhhh[D/E], where h is a hydrophobic residue). The Walker A and B motifs bind the beta-gamma phosphate moiety of the bound nuc…
GH_D05G0222	84	162	2.62578e-16	cl00941	FeS_assembly_P superfamily	Iron-sulfur cluster assembly protein; This family has an alpha/beta topology, with 13 conserved hydrophobic residues at its core and a putative active site containing a highly conserved cysteine. Members of this family are involved in a range of physiological functions. The family includes PaaJ (PhaH) from Pseudomonas putida. PaaJ forms a complex with PaaG (PhaF), PaaI (PhaG) and PaaK (PhaI), whi…
GH_D05G0222	450	518	6.87505e-09	cl01414	DUF971 superfamily	Protein of unknown function (DUF971); This family consists of several short bacterial proteins and one sequence from Oryza sativa. The function of this family is unknown.
GH_D05G2350	1	333	0	cl31547	PLN02704 superfamily	flavonol synthase
GH_D07G2338	2	336	5.30679e-109	cl31913	PLN02639 superfamily	oxidoreductase, 2OG-Fe(II) oxygenase family protein
GH_D02G0953	28	78	8.76299e-39	cl03664	zf-Dof superfamily	Dof domain, zinc finger; The Dof domain is a zinc finger DNA-binding domain, that shows resemblance to the Cys2 zinc finger.
GH_D05G2659	27	69	0.00038577	cl02535	F-box-like superfamily	F-box-like; This is an F-box-like family.
GH_D07G2348	11	516	0	cl31035	2A0109 superfamily	phosphate:H+ symporter; This model represents the phosphate uptake symporter subfamily of the major facilitator superfamily (pfam00083). [Transport and binding proteins, Anions]
GH_D02G2316	462	699	4.53198e-32	cl17185	LPLAT superfamily	Lysophospholipid acyltransferases (LPLATs) of glycerophospholipid biosynthesis; Lysophospholipid acyltransferase (LPLAT) superfamily members are acyltransferases of de novo and remodeling pathways of glycerophospholipid biosynthesis. These proteins catalyze the incorporation of an acyl group from either acylCoAs or acyl-acyl carrier proteins (acylACPs) into acceptors such as glycerol 3-phosphate,…
GH_D02G2316	191	396	7.83449e-05	cl21494	Abhydrolase superfamily	alpha/beta hydrolases; A functionally diverse superfamily containing proteases, lipases, peroxidases, esterases, epoxide hydrolases and dehalogenases. The catalytic apparatus typically involves three residues (catalytic triad): a serine, a glutamate or aspartate and a histidine, and often the mechanism involves a nucleophilic attack on a carbonyl carbon atom.
GH_D05G2707	74	100	3.51315e-08	cl05313	VQ superfamily	VQ motif; This short motif is found in a variety of plant proteins. These proteins vary greatly in length and are mostly composed of low complexity regions. They all conserve a short motif FXhVQChTG, where X is any amino acid and h is a hydrophobic amino acid. The function of this motif is uncertain, however one protein in this family has been found to bind the SigA sigma factor. It would seem pl…
GH_D06G1725	77	152	3.38843e-49	cl28922	Ubiquitin_like_fold superfamily	Beta-grasp ubiquitin-like fold; Ubiquitin is a protein modifier that is involved in various cellular processes including transcriptional regulation, cell cycle control, and DNA repair in eukaryotes. The ubiquitination process comprises a cascade of E1, E2 and E3 enzymes that results in a covalent bond between the C-terminus of ubiquitin and the epsilon-amino group of a substrate lysine. Ubiquitin…
GH_D06G1725	1	76	3.38843e-49	cl28922	Ubiquitin_like_fold superfamily	Beta-grasp ubiquitin-like fold; Ubiquitin is a protein modifier that is involved in various cellular processes including transcriptional regulation, cell cycle control, and DNA repair in eukaryotes. The ubiquitination process comprises a cascade of E1, E2 and E3 enzymes that results in a covalent bond between the C-terminus of ubiquitin and the epsilon-amino group of a substrate lysine. Ubiquitin…
GH_D06G1725	153	228	3.38843e-49	cl28922	Ubiquitin_like_fold superfamily	Beta-grasp ubiquitin-like fold; Ubiquitin is a protein modifier that is involved in various cellular processes including transcriptional regulation, cell cycle control, and DNA repair in eukaryotes. The ubiquitination process comprises a cascade of E1, E2 and E3 enzymes that results in a covalent bond between the C-terminus of ubiquitin and the epsilon-amino group of a substrate lysine. Ubiquitin…
GH_D08G0483	2	187	4.57956e-124	cl25479	Ribosomal_L18 superfamily	Ribosomal protein 60S L18 and 50S L18e; This is a family of ribosomal proteins, 60S L18 from eukaryotes and 50S L18e from Archaea.
GH_D04G0235	96	243	1.90035e-76	cl28904	PTP_DSP_cys superfamily	cys-based protein tyrosine phosphatase and dual-specificity phosphatase superfamily; This superfamily is composed of cys-based phosphatases, which includes classical protein tyrosine phosphatases (PTPs) as well as dual-specificity phosphatases (DUSPs or DSPs). They are characterized by a CxxxxxR conserved catalytic loop (where C is the catalytic cysteine, x is any amino acid, and R is an arginine…
GH_D04G0235	257	337	6.97864e-26	cl28984	E_set superfamily	Early set domain associated with the catalytic domain of sugar utilizing enzymes at either the N or C terminus; The E or "early" set domains of sugar utilizing enzymes are associated with different types of catalytic domains at either the N-terminal or C-terminal end. These domains may be related to the immunoglobulin and/or fibronectin type III superfamilies. Members of this family include alpha…
GH_D07G1150	2	387	0	cl21454	NADB_Rossmann superfamily	Rossmann-fold NAD(P)(+)-binding proteins; A large family of proteins that share a Rossmann-fold NAD(P)H/NAD(P)(+) binding (NADB) domain. The NADB domain is found in numerous dehydrogenases of metabolic pathways such as glycolysis, and many other redox enzymes. NAD binding involves numerous hydrogen-bonds and van der Waals contacts, in particular H-bonding of residues in a turn between the first s…
GH_D08G1228	103	213	3.45609e-62	cl19107	SPFH_like superfamily	core domain of the SPFH (stomatin, prohibitin, flotillin, and HflK/C) superfamily; This model summarizes proteins similar to stomatin, prohibitin, flotillin, HflK/C (SPFH) and podocin. The conserved domain common to the SPFH superfamily has also been referred to as the Band 7 domain. Many superfamily members are associated with lipid rafts. Individual proteins of the SPFH superfamily may cluster …
GH_D08G1228	66	334	6.20753e-57	cl33838	HflC superfamily	Regulator of protease activity HflC, stomatin/prohibitin superfamily [Posttranslational modification, protein turnover, chaperones]; Membrane protease subunits, stomatin/prohibitin homologs [Posttranslational modification, protein turnover, chaperones].
GH_A02G0021	102	270	2.34328e-71	cl13350	RETICULATA-like superfamily	Protein RETICULATA-related; This entry represents RETICULATA and related proteins from plants. Arabidopsis RETICULATA protein is involved in differential development of bundle sheath and mesophyll cell chloroplasts.
GH_A02G0045	244	300	1.18278e-26	cl04796	Ovate superfamily	Transcriptional repressor, ovate; This is a family of transcriptional repressors. In plants, these proteins are important regulators of growth and development.
GH_A02G0045	1	23	2.67465e-09	cl16363	DNA_binding_2 superfamily	DNA-binding domain; This domain, often found on ovate proteins, binds to single-stranded and double-stranded DNA. Binding to DNA is not sequence-specific.
GH_A03G2160	186	265	6.96418e-46	cl17169	RRM_SF superfamily	RNA recognition motif (RRM) superfamily; RRM, also known as RBD (RNA binding domain) or RNP (ribonucleoprotein domain), is a highly abundant domain in eukaryotes found in proteins involved in post-transcriptional gene expression processes including mRNA and rRNA processing, RNA export, and RNA stability. This domain is 90 amino acids in length and consists of a four-stranded beta-sheet packed aga…
GH_A03G2160	95	175	8.15514e-43	cl17169	RRM_SF superfamily	RNA recognition motif (RRM) superfamily; RRM, also known as RBD (RNA binding domain) or RNP (ribonucleoprotein domain), is a highly abundant domain in eukaryotes found in proteins involved in post-transcriptional gene expression processes including mRNA and rRNA processing, RNA export, and RNA stability. This domain is 90 amino acids in length and consists of a four-stranded beta-sheet packed aga…
GH_A03G2160	300	371	1.67867e-30	cl17169	RRM_SF superfamily	RNA recognition motif (RRM) superfamily; RRM, also known as RBD (RNA binding domain) or RNP (ribonucleoprotein domain), is a highly abundant domain in eukaryotes found in proteins involved in post-transcriptional gene expression processes including mRNA and rRNA processing, RNA export, and RNA stability. This domain is 90 amino acids in length and consists of a four-stranded beta-sheet packed aga…
GH_A03G2375	59	459	0	cl30204	PRK07590 superfamily	L,L-diaminopimelate aminotransferase; Validated
GH_A06G1647	21	169	1.32005e-26	cl16784	PP2 superfamily	Phloem protein 2; Phloem protein 2 (PP2) is one of the most abundant and enigmatic proteins in the phloem sap. PP2 is translocated in the assimilate stream where its lectin activity or RNA-binding properties can exert effects over long distances.
GH_D07G1896	238	504	7.86195e-22	cl33413	PLN00113 superfamily	leucine-rich repeat receptor-like protein kinase; Provisional
GH_D08G2532	48	177	9.86901e-56	cl02544	VHS_ENTH_ANTH superfamily	VHS, ENTH and ANTH domain superfamily; This superfamily is composed of proteins containing a VHS, CID, ENTH, or ANTH domain. The VHS domain is present in Vps27 (Vacuolar Protein Sorting), Hrs (Hepatocyte growth factor-regulated tyrosine kinase substrate) and STAM (Signal Transducing Adaptor Molecule). It is located at the N-termini of proteins involved in intracellular membrane trafficking. The C…
GH_D08G2532	237	313	9.56991e-27	cl03906	GAT_SF superfamily	GAT domain found in eukaryotic GGAs, metazoan Tom1-like proteins, metazoan STAMs, fungal Vps27, and similar proteins; The GAT (GGA and Tom1) domain superfamily includes the canonical GAT domain found in ADP-ribosylation factor (Arf)-binding proteins (GGAs) from eukaryotes, myb protein 1 (Tom1)-like proteins from metazoa, and LAS seventeen-binding protein 5 (Lsb5p)-like proteins from fungi. The ca…
GH_D04G1408	10	199	7.4429e-54	cl04786	SOUL superfamily	SOUL heme-binding protein; This family represents a group of putative heme-binding proteins. Our family includes archaeal and bacterial homologs.
GH_D06G1400	353	617	4.34897e-98	cl21453	PKc_like superfamily	Protein Kinases, catalytic domain; The protein kinase superfamily is mainly composed of the catalytic domains of serine/threonine-specific and tyrosine-specific protein kinases. It also includes RIO kinases, which are atypical serine protein kinases, aminoglycoside phosphotransferases, and choline kinases. These proteins catalyze the transfer of the gamma-phosphoryl group from ATP to hydroxyl gro…
GH_D06G1400	28	121	4.73563e-28	cl03296	Stress-antifung superfamily	Salt stress response/antifungal; This domain is often found in association with the kinase domains pfam00069 or pfam07714. In many proteins it is duplicated. It contains six conserved cysteines which are involved in disulphide bridges. It has a role in salt stress response and has antifungal activity.
GH_D06G1400	150	234	2.14445e-11	cl03296	Stress-antifung superfamily	Salt stress response/antifungal; This domain is often found in association with the kinase domains pfam00069 or pfam07714. In many proteins it is duplicated. It contains six conserved cysteines which are involved in disulphide bridges. It has a role in salt stress response and has antifungal activity.
GH_D07G2186	9	325	2.95614e-125	cl16912	MDR superfamily	Medium chain reductase/dehydrogenase (MDR)/zinc-dependent alcohol dehydrogenase-like family; The medium chain reductase/dehydrogenases (MDR)/zinc-dependent alcohol dehydrogenase-like family, which contains the zinc-dependent alcohol dehydrogenase (ADH-Zn) and related proteins, is a diverse group of proteins related to the first identified member, class I mammalian ADH. MDRs display a broad range …
GH_D09G1278	7	559	0	cl17340	Glyco_hydro_100 superfamily	Alkaline and neutral invertase; This is a family of bacterial and plant alkaline and neutral invertases, EC:3.2.1.26, previously known as Invertase_neut pfam04853.
GH_D05G2367	21	302	9.24968e-40	cl26744	TPT superfamily	Triose-phosphate Transporter family; This family includes transporters with a specificity for triose phosphate.
GH_D07G0128	220	254	4.36492e-15	cl05229	DUF761 superfamily	Cotton fibre expressed protein; This family consists of several plant proteins of unknown function. Three of the sequences (from Gossypium hirsutum) in this family are described as cotton fibre expressed proteins. The remaining sequences, found in Arabidopsis thaliana, are uncharacterized.
GH_D07G0128	1	31	8.62569e-07	cl16829	DUF4408 superfamily	Domain of unknown function (DUF4408); This domain is found at the N-terminus of member of the DUF761 family pfam05553. Many members are plant proteins.
GH_D09G1400	15	174	1.3176e-22	cl19818	DUF106 superfamily	Integral membrane protein DUF106; This archaebacterial protein family has no known function. Members are predicted to be integral membrane proteins.
GH_D06G0187	207	337	3.01101e-69	cl28905	PIN_SF superfamily	PIN (PilT N terminus) domain: Superfamily; The PIN (PilT N terminus) domain belongs to a large nuclease superfamily, and were originally named for their sequence similarity to the N-terminal domain of an annotated pili biogenesis protein, PilT, a domain fusion between a PIN-domain and a PilT ATPase domain. The structural properties of the PIN domain indicate its active center, consisting of three…
GH_D07G1487	145	487	1.32319e-139	cl11403	pepsin_retropepsin_like superfamily	Cellular and retroviral pepsin-like aspartate proteases; This family includes both cellular and retroviral pepsin-like aspartate proteases. The cellular pepsin and pepsin-like enzymes are twice as long as their retroviral counterparts. The cellular pepsin-like aspartic proteases are found in mammals, plants, fungi and bacteria. These well known and extensively characterized enzymes include pepsin…
GH_D09G0264	219	390	3.01886e-67	cl38936	P-loop_NTPase superfamily	P-loop containing Nucleoside Triphosphate Hydrolases; Members of the P-loop NTPase domain superfamily are characterized by a conserved nucleotide phosphate-binding motif, also referred to as the Walker A motif (GxxxxGK[S/T], where x is any residue), and the Walker B motif (hhhh[D/E], where h is a hydrophobic residue). The Walker A and B motifs bind the beta-gamma phosphate moiety of the bound nuc…
GH_D09G0264	27	119	3.52514e-26	cl16828	AAA_assoc superfamily	Domain associated at C-terminal with AAA; This domain is found in association with the AAA family, pfam00004.
GH_D09G2221	45	515	7.08549e-150	cl21590	PMT_2 superfamily	Dolichyl-phosphate-mannose-protein mannosyltransferase; This family contains members that are not captured by pfam02366.
GH_D06G2288	60	292	1.11947e-89	cl21457	TIM superfamily	TIM-like beta/alpha barrel domains; A large family of domains similar to triose phosphate isomerase (TIM) which, in general, share an eight beta/alpha closed barrel structure.
GH_D07G1505	112	172	9.35461e-35	cl03892	WRKY superfamily	WRKY DNA -binding domain; WRKY DNA -binding domain.
GH_D09G2402	25	309	2.94584e-72	cl33484	PLN02393 superfamily	leucoanthocyanidin dioxygenase like protein
GH_D10G0923	32	226	2.02766e-88	cl19107	SPFH_like superfamily	core domain of the SPFH (stomatin, prohibitin, flotillin, and HflK/C) superfamily; This model summarizes proteins similar to stomatin, prohibitin, flotillin, HflK/C (SPFH) and podocin. The conserved domain common to the SPFH superfamily has also been referred to as the Band 7 domain. Many superfamily members are associated with lipid rafts. Individual proteins of the SPFH superfamily may cluster …
GH_D10G0923	213	254	0.00771693	cl23750	vATP-synt_E superfamily	ATP synthase (E/31 kDa) subunit; This family includes the vacuolar ATP synthase E subunit, as well as the archaebacterial ATP synthase E subunit.
GH_D08G0180	1	320	9.32943e-142	cl31871	PLN02380 superfamily	1-acyl-sn-glycerol-3-phosphate acyltransferase
GH_D08G0239	33	289	3.14731e-120	cl17173	AdoMet_MTases superfamily	S-adenosylmethionine-dependent methyltransferases (SAM or AdoMet-MTase), class I; AdoMet-MTases are enzymes that use S-adenosyl-L-methionine (SAM or AdoMet) as a substrate for methyltransfer, creating the product S-adenosyl-L-homocysteine (AdoHcy). There are at least five structurally distinct families of AdoMet-MTases, class I being the largest and most diverse. Within this class enzymes can be …
GH_D10G0376	1	844	0	cl31841	PLN02205 superfamily	alpha,alpha-trehalose-phosphate synthase [UDP-forming]
GH_D11G1438	66	496	0	cl41757	cytochrome_P450 superfamily	cytochrome P450 (CYP) superfamily; Cytochrome P450 (P450, CYP) is a large superfamily of heme-containing proteins that catalyze a variety of oxidative reactions of a large number of structurally different endogenous and exogenous compounds in organisms from all major domains of life. CYPs with > 40% sequence identity are members of the same family. There are approximately 2250 CYP families: mamma…
GH_D08G0455	1	76	3.50304e-54	cl28922	Ubiquitin_like_fold superfamily	Beta-grasp ubiquitin-like fold; Ubiquitin is a protein modifier that is involved in various cellular processes including transcriptional regulation, cell cycle control, and DNA repair in eukaryotes. The ubiquitination process comprises a cascade of E1, E2 and E3 enzymes that results in a covalent bond between the C-terminus of ubiquitin and the epsilon-amino group of a substrate lysine. Ubiquitin…
GH_D08G0455	103	147	3.07448e-26	cl00876	Ribosomal_S27 superfamily	Ribosomal protein S27a; This family of ribosomal proteins consists mainly of the 40S ribosomal protein S27a which is synthesized as a C-terminal extension of ubiquitin (CEP). The S27a domain compromises the C-terminal half of the protein. The synthesis of ribosomal proteins as extensions of ubiquitin promotes their incorporation into nascent ribosomes by a transient metabolic stabilisation and is…
GH_D08G1259	4	344	0	cl31950	PLN02912 superfamily	oxidoreductase, 2OG-Fe(II) oxygenase family protein
GH_D10G2083	27	555	0	cl28910	MFS superfamily	Major Facilitator Superfamily; The Major Facilitator Superfamily (MFS) is a large and diverse group of secondary transporters that includes uniporters, symporters, and antiporters. MFS proteins facilitate the transport across cytoplasmic or internal membranes of a variety of substrates including ions, sugar phosphates, drugs, neurotransmitters, nucleosides, amino acids, and peptides. They do so u…
GH_D12G2317	215	505	3.8996e-25	cl33664	PLN03218 superfamily	maturation of RBCL 1; Provisional
GH_D12G2317	602	683	6.66322e-06	cl02619	Smr superfamily	Smr domain; This family includes the Smr (Small MutS Related) proteins, and the C-terminal region of the MutS2 protein. It has been suggested that this domain interacts with the MutS1 protein in the case of Smr proteins and with the N-terminal MutS related region of MutS2. This domain exhibits nicking endonuclease activity that might have a role in mismatch repair or genetic recombination. It sho…
GH_D08G1302	417	904	6.75544e-143	cl36851	FtsH_fam superfamily	ATP-dependent metalloprotease FtsH; HflB(FtsH) is a pleiotropic protein required for correct cell division in bacteria. It has ATP-dependent zinc metalloprotease activity. It was formerly designated cell division protein FtsH. [Cellular processes, Cell division, Protein fate, Degradation of proteins, peptides, and glycopeptides]
GH_D09G1018	64	211	3.0392e-70	cl00891	Cu-Zn_Superoxide_Dismutase superfamily	Copper/zinc superoxide dismutase (SOD). superoxide dismutases catalyse the conversion of superoxide radicals to molecular oxygen. Three evolutionarily distinct families of SODs are known, of which the copper/zinc-binding family is one. Defects in the human SOD1 gene causes familial amyotrophic lateral sclerosis (Lou Gehrig's disease). Cytoplasmic and periplasmic SODs exist as dimers, whereas chlo…
GH_D11G2317	37	89	2.14968e-17	cl00326	Ribosomal_L23 superfamily	Ribosomal protein L23; Ribosomal protein L23.
GH_D12G2681	1	337	0	cl31913	PLN02639 superfamily	oxidoreductase, 2OG-Fe(II) oxygenase family protein
GH_D08G2612	51	188	3.82752e-67	cl07235	Whirly superfamily	Whirly transcription factor; This family contains the plant whirly transcription factors.
GH_D11G0270	182	225	1.59987e-24	cl23880	HALZ superfamily	Homeobox associated leucine zipper; Homeobox associated leucine zipper.
GH_D11G0270	19	98	3.01627e-17	cl04627	HD-ZIP_N superfamily	HD-ZIP protein N-terminus; This family consists of the N termini of plant homeobox-leucine zipper proteins. Its function is unknown.
GH_D11G0270	126	180	1.91159e-15	cl00084	homeodomain superfamily	Homeodomain; DNA binding domains involved in the transcriptional regulation of key eukaryotic developmental processes; may bind to DNA as monomers or as homo- and/or heterodimers, in a sequence-specific manner.
GH_D11G2522	316	980	1.57089e-125	cl36628	TIGR00376 superfamily	DNA helicase, putative; The gene product may represent a DNA helicase. Eukaryotic members of this family have been characterized as binding certain single-stranded G-rich DNA sequences (GGGGT and GGGCT). A number of related proteins are characterized as helicases. [DNA metabolism, DNA replication, recombination, and repair]
GH_D13G0068	24	254	3.10177e-130	cl31535	PLN00050 superfamily	expansin A; Provisional
GH_D10G0798	96	562	0	cl28910	MFS superfamily	Major Facilitator Superfamily; The Major Facilitator Superfamily (MFS) is a large and diverse group of secondary transporters that includes uniporters, symporters, and antiporters. MFS proteins facilitate the transport across cytoplasmic or internal membranes of a variety of substrates including ions, sugar phosphates, drugs, neurotransmitters, nucleosides, amino acids, and peptides. They do so u…
GH_D11G0785	562	963	0	cl33565	PLN02784 superfamily	alpha-amylase
GH_D11G0785	87	462	7.82613e-10	cl37069	SMC_prok_B superfamily	chromosome segregation protein SMC, common bacterial type; SMC (structural maintenance of chromosomes) proteins bind DNA and act in organizing and segregating chromosomes for partition. SMC proteins are found in bacteria, archaea, and eukaryotes. This family represents the SMC protein of most bacteria. The smc gene is often associated with scpB (TIGR00281) and scpA genes, where scp stands for seg…
GH_D12G1466	4	167	3.87956e-76	cl00232	Ribosomal_L19e superfamily	Ribosomal protein L19e. L19e is found in the large ribosomal subunit of eukaryotes and archaea. L19e is distinct from the ribosomal subunit L19, which is found in prokaryotes. It consists of two small globular domains connected by an extended segment. It is located toward the surface of the large subunit, with one exposed end involved in forming the intersubunit bridge with the small subunit. The…
GH_D13G0670	232	404	3.30921e-48	cl02440	DAGK_acc superfamily	Diacylglycerol kinase accessory domain; Diacylglycerol (DAG) is a second messenger that acts as a protein kinase C activator. This domain is assumed to be an accessory domain: its function is unknown.
GH_D13G0670	37	178	1.63098e-24	cl01255	DAGK_cat superfamily	Diacylglycerol kinase catalytic domain; Diacylglycerol (DAG) is a second messenger that acts as a protein kinase C activator. The catalytic domain is assumed from the finding of bacterial homologs. YegS is the Escherichia coli protein in this family whose crystal structure reveals an active site in the inter-domain cleft formed by four conserved sequence motifs, revealing a novel metal-binding si…
GH_A02G0403	32	363	4.61967e-83	cl33484	PLN02393 superfamily	leucoanthocyanidin dioxygenase like protein
GH_A02G0427	3	126	6.49451e-34	cl27476	Ribosomal_L14e superfamily	Ribosomal protein L14; This family includes the eukaryotic ribosomal protein L14.
GH_A04G0118	2	405	0	cl14728	DUF4922 superfamily	Domain of unknown function (DUF4922); This family consists of uncharacterized proteins around 310 residues in length and is mainly found in various Bacteroides and Parabacteroides species. Several members are annotated as putative glycosyltransferases, but the specific function of this family is still unknown.
GH_A04G0871	13	369	0	cl33602	PLN02947 superfamily	oxidoreductase
GH_A09G0707	1	316	0	cl00470	AKR_SF superfamily	Aldo-keto reductase (AKR) superfamily; Aldo-keto reductases (AKRs) are a superfamily of soluble NAD(P)(H) oxidoreductases whose chief purpose is to reduce aldehydes and ketones to primary and secondary alcohols. AKRs are present in all phyla and are of importance in both health and industrial applications. Members have very distinct functions and include the prokaryotic 2,5-diketo-D-gluconic acid…
GH_D10G0991	26	361	0	cl21453	PKc_like superfamily	Protein Kinases, catalytic domain; The protein kinase superfamily is mainly composed of the catalytic domains of serine/threonine-specific and tyrosine-specific protein kinases. It also includes RIO kinases, which are atypical serine protein kinases, aminoglycoside phosphotransferases, and choline kinases. These proteins catalyze the transfer of the gamma-phosphoryl group from ATP to hydroxyl gro…
GH_D11G1215	77	559	0	cl31955	PLN02933 superfamily	Probable pectinesterase/pectinesterase inhibitor
GH_D12G2022	273	627	3.21295e-124	cl03878	Exo70 superfamily	Exo70 exocyst complex subunit; The Exo70 protein forms one subunit of the exocyst complex. First discovered in S. cerevisiae, Exo70 and other exocyst proteins have been observed in several other eukaryotes, including humans. In S. cerevisiae, the exocyst complex is involved in the late stages of exocytosis, and is localized at the tip of the bud, the major site of exocytosis in yeast. Exo70 inter…
GH_D13G2179	138	353	7.3233e-118	cl23744	Peptidase_C1 superfamily	C1 Peptidase family (MEROPS database nomenclature), also referred to as the papain family; composed of two subfamilies of cysteine peptidases (CPs), C1A (papain) and C1B (bleomycin hydrolase). Papain-like enzymes are mostly endopeptidases with some exceptions like cathepsins B, C, H and X, which are exopeptidases. Papain-like CPs have different functions in various organisms. Plant CPs are used t…
GH_D13G2179	56	112	5.91912e-18	cl22448	Inhibitor_I29 superfamily	Cathepsin propeptide inhibitor domain (I29); This domain is found at the N-terminus of some C1 peptidases such as Cathepsin L where it acts as a propeptide. There are also a number of proteins that are composed solely of multiple copies of this domain such as the peptidase inhibitor salarin. This family is classified as I29 by MEROPS.
GH_D10G2574	73	452	1.20485e-33	cl34932	ATS1 superfamily	Alpha-tubulin suppressor and related RCC1 domain-containing proteins [Cell cycle control, cell division, chromosome partitioning, Cytoskeleton]; Alpha-tubulin suppressor and related RCC1 domain-containing proteins [Cell division and chromosome partitioning / Cytoskeleton].
GH_D10G2574	434	482	8.49009e-13	cl37625	RCC1 superfamily	Regulator of chromosome condensation (RCC1) repeat; Regulator of chromosome condensation (RCC1) repeat.
GH_D11G2581	3	399	0	cl27418	Branch superfamily	Core-2/I-Branching enzyme; This is a family of two different beta-1,6-N-acetylglucosaminyltransferase enzymes, I-branching enzyme and core-2 branching enzyme. I-branching enzyme is responsible for the production of the blood group I-antigen during embryonic development. Core-2 branching enzyme forms crucial side-chain branches in O-glycans. This is a fmmily of glycosyl-transferases that are Type …
GH_D11G2260	155	462	8.40135e-100	cl22853	Motor_domain superfamily	Myosin and Kinesin motor domain; Myosin and Kinesin motor domain. These ATPases belong to the P-loop NTPase family and provide the driving force in myosin and kinesin mediated processes. Some of the names do not match with what is given in the sequence list. This is because they are based on the current nomenclature by Kollmar/Sebe-Pedros.
GH_D11G2260	484	666	8.72022e-07	cl37461	Mplasa_alph_rch superfamily	helix-rich Mycoplasma protein; Members of this family occur strictly within a subset of Mycoplasma species. Members average 750 amino acids in length, including signal peptide. Sequences are predicted (Jpred 3) to be almost entirely alpha-helical. These sequences show strong periodicity (consistent with long alpha helical structures) and low complexity rich in D,E,N,Q, and K. Genes encoding these…
GH_D11G3291	20	273	3.79642e-37	cl33413	PLN00113 superfamily	leucine-rich repeat receptor-like protein kinase; Provisional
GH_D13G0182	6	68	8.82141e-41	cl02475	LIM superfamily	LIM is a small protein-protein interaction domain, containing two zinc fingers; LIM domains are identified in a diverse group of proteins with wide variety of biological functions, including gene expression regulation, cell fate determination, cytoskeleton organization, tumor formation and development. LIM domains function as adaptors or scaffolds to support the assembly of multimeric protein com…
GH_D13G0182	108	168	1.29026e-36	cl02475	LIM superfamily	LIM is a small protein-protein interaction domain, containing two zinc fingers; LIM domains are identified in a diverse group of proteins with wide variety of biological functions, including gene expression regulation, cell fate determination, cytoskeleton organization, tumor formation and development. LIM domains function as adaptors or scaffolds to support the assembly of multimeric protein com…
GH_D12G0285	78	488	0	cl00261	PLPDE_III superfamily	Type III Pyridoxal 5-phosphate (PLP)-Dependent Enzymes; The fold type III PLP-dependent enzyme family is predominantly composed of two-domain proteins with similarity to bacterial alanine racemases (AR) including eukaryotic ornithine decarboxylases (ODC), prokaryotic diaminopimelate decarboxylases (DapDC), biosynthetic arginine decarboxylases (ADC), carboxynorspermidine decarboxylases (CANSDC), a…
GH_D12G1100	284	642	3.783e-118	cl15987	GRAS superfamily	GRAS domain family; Proteins in the GRAS (GAI, RGA, SCR) family are known as major players in gibberellin (GA) signaling, which regulates various aspects of plant growth and development. Mutation of the SCARECROW (SCR) gene results in a radial pattern defect, loss of a ground tissue layer, in the root. The PAT1 protein is involved in phytochrome A signal transduction. A sequence, structure and ev…
GH_D13G1941	11	188	1.30907e-75	cl03528	AUX_IAA superfamily	AUX/IAA family; Transcription of the AUX/IAA family of genes is rapidly induced by the plant hormone auxin. Some members of this family are longer and contain an N terminal DNA binding domain. The function of this region is uncertain.
GH_D12G1201	2	142	3.32957e-79	cl21499	SPX superfamily	Domain found in Syg1, Pho81, XPR1, and related proteins; This region has been named the SPX domain after (Syg1, Pho81 and XPR1). This domain is found at the amino terminus of a variety of proteins. In the yeast protein Syg1, the N-terminus directly binds to the G-protein beta subunit and inhibits transduction of the mating pheromone signal. Similarly, the N-terminus of the human XPR1 protein bind…
GH_D12G1201	248	687	3.12446e-23	cl28910	MFS superfamily	Major Facilitator Superfamily; The Major Facilitator Superfamily (MFS) is a large and diverse group of secondary transporters that includes uniporters, symporters, and antiporters. MFS proteins facilitate the transport across cytoplasmic or internal membranes of a variety of substrates including ions, sugar phosphates, drugs, neurotransmitters, nucleosides, amino acids, and peptides. They do so u…
GH_D12G1385	36	514	0	cl35734	PRK08661 superfamily	prolyl-tRNA synthetase; Provisional
GH_D12G2592	25	761	0	cl30825	PLN02893 superfamily	Cellulose synthase-like protein
GH_D13G0922	46	223	6.57304e-99	cl35330	rplF superfamily	50S ribosomal protein L6; Validated
GH_scaffold15554_objG0001	3	287	1.85771e-26	cl33413	PLN00113 superfamily	leucine-rich repeat receptor-like protein kinase; Provisional
GH_scaffold268_objG0001	20	273	2.83652e-38	cl33413	PLN00113 superfamily	leucine-rich repeat receptor-like protein kinase; Provisional
GH_A02G1232	82	1043	0	cl36206	PRK12904 superfamily	preprotein translocase subunit SecA; Reviewed
GH_A03G0704	43	198	3.11845e-48	cl04375	PMEI_like superfamily	pectin methylesterase inhibitor and related proteins; Pectin methylesterase (PME; Pectinesterase; EC 3.1.1.11; CAZy class 8 of carbohydrate esterases) catalyzes the demethylesterification of homogalacturonans in the cell wall. Its activity is regulated by the proteinaceous PME inhibitor (PMEI) which inhibits PME and invertase through formation of a non-covalent 1:1 complex. Depending on the mode …
GH_A04G1378	151	194	6.25165e-19	cl17238	RING_Ubox superfamily	The superfamily of RING finger (Really Interesting New Gene) domain and U-box domain; RING finger is a specialized type of Zn-finger of 40 to 60 residues that binds two atoms of zinc. It is defined by the "cross-brace" motif that chelates zinc atoms by eight amino acid residues, typically Cys or His, arranged in a characteristic spacing. Canonical RING motifs have been categorized as two major su…
GH_A04G1378	152	238	1.44489e-07	cl34953	HRD1 superfamily	HRD ubiquitin ligase complex, ER membrane component [Posttranslational modification, protein turnover, chaperones]; HRD ubiquitin ligase complex, ER membrane component [Posttranslational modification, protein turnover, chaperones].
GH_A05G0052	2	154	4.82075e-35	cl04571	MARVEL superfamily	Membrane-associating domain; MARVEL domain-containing proteins are often found in lipid-associating proteins - such as Occludin and MAL family proteins. It may be part of the machinery of membrane apposition events, such as transport vesicle biogenesis.
GH_A09G1249	20	301	1.60905e-67	cl33602	PLN02947 superfamily	oxidoreductase
GH_A03G1868	27	68	6.59939e-13	cl00034	Bbox_SF superfamily	B-box-type zinc finger superfamily; The B-box-type zinc finger is a short zinc binding domain of around 40 amino acid residues in length. It has been found in transcription factors, ribonucleoproteins and proto-oncoproteins, such as in TRIM (tripartite motif) proteins that consist of an N-terminal RING finger (originally called an A-box), followed by 1-2 B-box domains and a coiled-coil domain (al…
GH_A04G0987	12	353	1.61943e-45	cl28283	PLN00411 superfamily	nodulin MtN21 family protein; Provisional
GH_A05G1039	33	270	7.93165e-99	cl00200	MIP superfamily	Major intrinsic protein (MIP) superfamily. Members of the MIP superfamily function as membrane channels that selectively transport water, small neutral molecules, and ions out of and between cells. The channel proteins share a common fold: the N-terminal cytosolic portion followed by six transmembrane helices, which might have arisen through gene duplication. On the basis of sequence similarity a…
GH_A06G0408	88	138	2.89276e-30	cl04598	zf-FLZ superfamily	zinc-finger of the FCS-type, C2-C2; zf-FLZ is a FCS-like zinc-finger domain found in higher plants. It is bryophitic in origin. It carries a zf-FCS-like C2-C2 zinc finger, consisting of a consensus cysteine-signature sequence with conserved phenyl alanine and serine residue associated with a third cysteine. It acts as a protein-protein interaction module.
GH_A12G2855	21	286	1.4607e-56	cl21454	NADB_Rossmann superfamily	Rossmann-fold NAD(P)(+)-binding proteins; A large family of proteins that share a Rossmann-fold NAD(P)H/NAD(P)(+) binding (NADB) domain. The NADB domain is found in numerous dehydrogenases of metabolic pathways such as glycolysis, and many other redox enzymes. NAD binding involves numerous hydrogen-bonds and van der Waals contacts, in particular H-bonding of residues in a turn between the first s…
GH_A04G1068	10	199	1.56156e-53	cl04786	SOUL superfamily	SOUL heme-binding protein; This family represents a group of putative heme-binding proteins. Our family includes archaeal and bacterial homologs.
GH_A05G1635	30	753	3.39958e-127	cl31856	PLN02279 superfamily	ent-kaur-16-ene synthase
GH_A05G3773	10	162	1.25215e-25	cl00292	AANH_like superfamily	Adenine nucleotide alpha hydrolases superfamily including N type ATP PPases, ATP sulphurylases Universal Stress Response protein and electron transfer flavoprotein (ETF). The domain forms a apha/beta/apha fold which binds to Adenosine nucleotide.
GH_A06G1467	199	479	2.64496e-05	cl33659	PLN03200 superfamily	cellulose synthase-interactive protein; Provisional
GH_D02G1635	69	275	1.17988e-90	cl04661	Polysacc_synt_4 superfamily	Polysaccharide biosynthesis; This family of proteins plays a role in xylan biosynthesis in plant cell walls. The precise role of IRX15/IRX15-L in xylan biosynthesis is unknown. Glucuronoxylan methyltransferase (GXMT) catalyzes 4-O-methylation of the glucuronic acid substituents of this polysaccharide. AtGXMT1 specifically transfers the methyl group from S-adenosyl-l-methionine to O-4 of alpha-d-g…
GH_A05G0608	1	405	0	cl23717	crotonase-like superfamily	Crotonase/Enoyl-Coenzyme A (CoA) hydratase superfamily. This superfamily contains a diverse set of enzymes including enoyl-CoA hydratase, napthoate synthase, methylmalonyl-CoA decarboxylase, 3-hydoxybutyryl-CoA dehydratase, and dienoyl-CoA isomerase. Many of these play important roles in fatty acid metabolism. In addition to a conserved structural core and the formation of trimers (or dimers of t…
GH_A05G1744	1	319	0	cl33454	PLN02299 superfamily	1-aminocyclopropane-1-carboxylate oxidase
GH_A05G4204	11	159	2.37142e-45	cl00438	FMN_red superfamily	NADPH-dependent FMN reductase; NADPH-dependent FMN reductase.
GH_A06G1703	77	152	3.38843e-49	cl28922	Ubiquitin_like_fold superfamily	Beta-grasp ubiquitin-like fold; Ubiquitin is a protein modifier that is involved in various cellular processes including transcriptional regulation, cell cycle control, and DNA repair in eukaryotes. The ubiquitination process comprises a cascade of E1, E2 and E3 enzymes that results in a covalent bond between the C-terminus of ubiquitin and the epsilon-amino group of a substrate lysine. Ubiquitin…
GH_A06G1703	1	76	3.38843e-49	cl28922	Ubiquitin_like_fold superfamily	Beta-grasp ubiquitin-like fold; Ubiquitin is a protein modifier that is involved in various cellular processes including transcriptional regulation, cell cycle control, and DNA repair in eukaryotes. The ubiquitination process comprises a cascade of E1, E2 and E3 enzymes that results in a covalent bond between the C-terminus of ubiquitin and the epsilon-amino group of a substrate lysine. Ubiquitin…
GH_A06G1703	153	228	3.38843e-49	cl28922	Ubiquitin_like_fold superfamily	Beta-grasp ubiquitin-like fold; Ubiquitin is a protein modifier that is involved in various cellular processes including transcriptional regulation, cell cycle control, and DNA repair in eukaryotes. The ubiquitination process comprises a cascade of E1, E2 and E3 enzymes that results in a covalent bond between the C-terminus of ubiquitin and the epsilon-amino group of a substrate lysine. Ubiquitin…
GH_D05G3842	38	143	6.35127e-37	cl04499	DUF538 superfamily	Protein of unknown function, DUF538; This family consists of several plant proteins of unknown function.
